# Supplementary material for: Preferential molecular recognition of heterochiral guests within a cyclophane receptor
Source: Nat Commun. 2023 Jan 16;14:243. doi: 10.1038/s41467-023-35851-3 (PMC9842753; doi:10.1038/s41467-023-35851-3)
Supplement: Supplementary file 4 — Supplementary Data 1 [file 41467_2023_35851_MOESM4_ESM.xlsx]

## Sheet: 1-MM without tert-butyl
C	-2.9953	2.4612	-2.6255
C	-3.1871	1.064	-2.5233
C	-3.7232	0.5337	-1.3264
C	-3.8661	1.3998	-0.1918
C	-3.744	2.8051	-0.3593
C	-3.2997	3.3265	-1.5933
C	-4.1106	0.8763	1.1212
C	-4.6343	1.7439	2.1074
C	-4.5698	3.1386	1.8813
C	-4.0512	3.6686	0.7156
C	-4.1108	-0.8747	-1.1216
C	-3.7235	-0.5323	1.3261
C	-3.8666	-1.3983	0.1915
C	-3.7451	-2.8037	0.359
C	-3.3011	-3.3252	1.593
C	-2.9964	-2.46	2.6253
C	-3.1876	-1.0627	2.523
C	-4.6348	-1.7421	-2.1077
C	-4.5708	-3.1368	-1.8817
C	-4.0525	-3.667	-0.7159
C	-3.0472	4.779	-1.7459
C	-3.8268	5.1279	0.5952
C	-3.8288	-5.1264	-0.5954
C	-3.0492	-4.7778	1.7457
N	-3.2876	-5.5812	0.6193
O	-2.6232	-5.2647	2.7859
O	-4.0644	-5.9041	-1.5124
O	-2.6208	5.2657	-2.786
N	-3.2855	5.5825	-0.6195
O	-4.0622	5.9056	1.5122
C	4.5713	3.1368	-1.8812
C	4.6351	1.7421	-2.1073
C	4.111	0.8747	-1.1212
C	3.8667	1.3983	0.1919
C	3.7453	2.8037	0.3593
C	4.0528	3.667	-0.7155
C	3.7234	0.5323	1.3264
C	3.1873	1.0627	2.5232
C	2.9961	2.4601	2.6255
C	3.301	3.3252	1.5933
C	3.7234	-0.5337	-1.3261
C	4.1104	-0.8763	1.1216
C	3.8661	-1.3998	-0.1915
C	3.744	-2.8051	-0.359
C	4.0511	-3.6686	0.7159
C	4.5696	-3.1386	1.8816
C	4.634	-1.744	2.1078
C	3.1873	-1.0639	-2.523
C	2.9955	-2.4612	-2.6253
C	3.2998	-3.3264	-1.5931
C	3.8292	5.1264	-0.595
C	3.0491	4.7778	1.7459
C	3.0473	-4.7789	-1.7457
C	3.8268	-5.1279	0.5954
N	3.2855	-5.5825	-0.6194
O	4.0621	-5.9057	1.5124
O	2.6209	-5.2656	-2.7858
O	4.0651	5.9041	-1.512
N	3.2878	5.5813	0.6195
O	2.6228	5.2647	2.786
C	-2.8437	-6.9969	0.6898
C	-2.8409	6.998	-0.69
C	2.8438	6.9969	0.69
C	2.841	-6.998	-0.6899
C	-6.2302	-0.1985	-3.2752
C	-5.3301	-1.277	-3.3361
C	-5.1999	-1.9672	-4.5532
C	-5.9363	-1.5859	-5.6731
C	-6.8211	-0.509	-5.6002
C	-6.9643	0.1838	-4.3957
C	-2.6834	0.2479	-3.6626
C	-1.8288	-0.8455	-3.4415
C	-1.2792	-1.5486	-4.5111
C	-1.5658	-1.168	-5.8244
C	-2.404	-0.0773	-6.0581
C	-2.9545	0.6261	-4.9876
C	-6.9644	-0.1814	4.3953
C	-6.2302	0.2007	3.2748
C	-5.3297	1.279	3.3357
C	-5.1993	1.9691	4.5529
C	-5.9358	1.588	5.6728
C	-6.8209	0.5114	5.5998
C	1.2781	-1.5492	4.5107
C	1.8281	-0.8462	3.4412
C	2.6832	0.2468	3.6624
C	2.9542	0.6248	4.9875
C	2.4033	-0.0783	6.0579
C	1.5647	-1.1687	5.8241
C	5.1987	-1.9692	4.5533
C	5.935	-1.5882	5.6733
C	6.8202	-0.5116	5.6005
C	6.9638	0.1812	4.3961
C	6.2298	-0.2008	3.2754
C	5.3293	-1.2791	3.3362
C	-2.4042	0.0784	6.0578
C	-2.9549	-0.6248	4.9873
C	-2.6837	-0.2468	3.6623
C	-1.8287	0.8463	3.4412
C	-1.2788	1.5492	4.5109
C	-1.5656	1.1687	5.8242
C	2.4046	0.0775	-6.0579
C	2.9549	-0.6259	-4.9874
C	2.6838	-0.2478	-3.6623
C	1.8293	0.8457	-3.4413
C	1.2798	1.5489	-4.511
C	1.5665	1.1683	-5.8243
C	6.9647	-0.1839	-4.3952
C	6.2306	0.1984	-3.2746
C	5.3305	1.277	-3.3356
C	5.2004	1.9671	-4.5528
C	5.9369	1.5859	-5.6726
C	6.8216	0.5089	-5.5996
C	0.9648	7.1462	-1.0055
C	-0.3901	7.1416	-1.3362
C	-1.3699	7.1222	-0.3351
C	-0.9618	7.1467	1.0055
C	0.3931	7.1415	1.3362
C	1.3729	7.1217	0.3351
C	0.9619	-7.1467	1.0055
C	-0.393	-7.1415	1.3361
C	-1.3728	-7.1218	0.335
C	-0.9646	-7.1466	-1.0056
C	0.3903	-7.1419	-1.3362
C	1.37	-7.1223	-0.3351
H	-2.5726	2.8772	-3.5334
H	-4.9152	3.8246	2.6468
H	-2.5739	-2.8761	3.5332
H	-4.9165	-3.8227	-2.6472
H	4.9171	3.8227	-2.6466
H	2.5735	2.8762	3.5333
H	4.915	-3.8247	2.6471
H	2.5728	-2.8771	-3.5332
H	-3.4706	-7.5498	-0.0089
H	-3.0339	-7.3398	1.7065
H	-3.4676	7.5512	0.0087
H	-3.0309	7.341	-1.7067
H	3.0339	7.3399	1.7066
H	3.4707	7.5498	-0.0087
H	3.4677	-7.5511	0.0088
H	3.0311	-7.3409	-1.7066
H	-6.3706	0.3277	-2.3358
H	-4.4923	-2.7867	-4.6322
H	-5.813	-2.129	-6.6061
H	-7.3984	-0.2144	-6.4724
H	-7.6611	1.0146	-4.3234
H	-1.5794	-1.1335	-2.4248
H	-0.6117	-2.3839	-4.3184
H	-1.1314	-1.7139	-6.6573
H	-2.6359	0.226	-7.0756
H	-3.6241	1.4597	-5.1787
H	-7.6615	-1.0119	4.323
H	-6.3708	-0.3253	2.3354
H	-4.4914	2.7884	4.6318
H	-5.8122	2.131	6.6058
H	-7.3982	0.2169	6.472
H	0.6103	-2.3842	4.3179
H	1.5787	-1.1341	2.4245
H	3.6241	1.4582	5.1787
H	2.6352	0.2249	7.0754
H	1.1299	-1.7144	6.6569
H	4.4908	-2.7885	4.6322
H	5.8113	-2.1312	6.6063
H	7.3974	-0.2171	6.4728
H	7.661	1.0117	4.3239
H	6.3706	0.3252	2.3361
H	-2.6362	-0.2249	7.0753
H	-3.6249	-1.4582	5.1784
H	-1.5791	1.1341	2.4245
H	-0.6111	2.3843	4.3182
H	-1.131	1.7144	6.6571
H	2.6366	-0.2257	-7.0753
H	3.6245	-1.4596	-5.1784
H	1.5798	1.1337	-2.4246
H	0.6124	2.3842	-4.3183
H	1.1322	1.7142	-6.6572
H	7.6615	-1.0147	-4.3228
H	6.3709	-0.3277	-2.3353
H	4.4928	2.7867	-4.6317
H	5.8135	2.129	-6.6056
H	7.3989	0.2143	-6.4718
H	1.7148	7.141	-1.7916
H	-0.6934	7.1233	-2.3787
H	-1.7118	7.1419	1.7915
H	0.6964	7.1233	2.3787
H	1.7118	-7.1417	1.7916
H	-0.6963	-7.1231	2.3786
H	-1.7146	-7.1416	-1.7917
H	0.6936	-7.1239	-2.3787

## Sheet: 1-PP
C	2.2202	3.7949	-3.6255
C	1.9457	3.5965	-2.1828
C	2.8386	2.9122	-1.3779
H	3.7581	2.5475	-1.8174
C	2.5831	2.6631	-0.0077
C	1.3656	3.115	0.5436
C	1.0101	3.1114	1.9746
C	1.8847	3.3655	3.052
C	1.4585	3.0326	4.3573
H	2.1114	3.2171	5.2033
C	0.2409	2.4212	4.5911
C	-0.095	1.9271	5.9388
C	-2.1939	0.9394	5.0154
C	-1.9289	1.6344	3.7344
C	-2.817	1.5422	2.6785
H	-3.7293	0.979	2.8157
C	-2.5686	2.1473	1.4227
C	-1.3636	2.8584	1.2446
C	-1.0172	3.7007	0.0842
C	-1.9023	4.5184	-0.6493
C	-1.4729	5.0256	-1.8967
H	-2.1345	5.656	-2.4804
C	-0.2429	4.6959	-2.4327
C	0.0933	5.0888	-3.8135
C	0.6899	3.9753	-1.657
C	0.3491	3.6076	-0.3334
C	-0.35	2.7624	2.2502
C	-0.6845	2.2746	3.5363
C	3.5825	1.8798	0.7583
C	4.9561	2.1074	0.5909
H	5.2904	2.901	-0.07
C	5.8943	1.3759	1.3073
H	6.9462	1.5943	1.1494
C	5.5145	0.3965	2.2386
C	4.1405	0.1557	2.3861
H	3.7863	-0.5994	3.0792
C	3.1966	0.8656	1.6462
H	2.1436	0.6315	1.7692
C	6.588	-0.3514	3.0443
C	7.4878	-1.1534	2.0753
H	6.9013	-1.9028	1.5345
H	8.2796	-1.6712	2.63
H	7.9645	-0.5044	1.3323
C	7.4551	0.6721	3.815
H	7.9542	1.3786	3.1434
H	8.2312	0.1549	4.3916
H	6.8409	1.25	4.5149
C	5.9825	-1.3267	4.07
H	5.349	-0.8054	4.7967
H	6.7875	-1.8197	4.627
H	5.3743	-2.1095	3.6081
C	3.2288	3.9648	2.8845
C	3.4525	5.0192	1.9835
H	2.6197	5.4249	1.417
C	4.7279	5.5342	1.7932
H	4.8602	6.3335	1.0698
C	5.8388	5.0383	2.4999
C	5.5967	4.03	3.4393
H	6.412	3.6093	4.0147
C	4.3211	3.5014	3.6278
H	4.1905	2.6697	4.3129
C	7.2468	5.5636	2.1841
C	7.5855	5.208	0.7162
H	7.561	4.1222	0.5649
H	8.5889	5.5666	0.4558
H	6.8752	5.6597	0.0157
C	8.3228	4.9371	3.09
H	8.1379	5.1533	4.1483
H	9.3062	5.3464	2.8334
H	8.3755	3.8494	2.9667
C	7.2938	7.0976	2.3678
H	6.5845	7.6111	1.7109
H	8.296	7.4777	2.1358
H	7.0545	7.3731	3.4011
C	-3.5655	1.9406	0.3445
C	-4.9365	1.9983	0.6169
H	-5.273	2.2417	1.6192
C	-5.881	1.818	-0.391
H	-6.9288	1.8901	-0.1237
C	-5.5007	1.5902	-1.7184
C	-4.1212	1.5015	-1.9829
H	-3.7745	1.3047	-2.9938
C	-3.1767	1.6505	-0.9748
H	-2.1225	1.5529	-1.2154
C	-6.5129	1.4756	-2.8679
C	-7.966	1.6115	-2.3775
H	-8.2269	0.8229	-1.6619
H	-8.6526	1.5288	-3.2272
H	-8.1464	2.5819	-1.8998
C	-6.2362	2.604	-3.8897
H	-6.3305	3.5892	-3.4174
H	-6.9529	2.5528	-4.7182
H	-5.2302	2.5249	-4.3139
C	-6.365	0.1073	-3.5728
H	-5.3764	-0.0181	-4.0242
H	-7.1063	0.0155	-4.3762
H	-6.5331	-0.7113	-2.8637
C	-3.2638	4.8728	-0.1858
C	-3.5211	5.2023	1.1551
H	-2.7015	5.2267	1.867
C	-4.8132	5.4753	1.5845
H	-4.9718	5.7046	2.6344
C	-5.9083	5.4454	0.7018
C	-5.6335	5.1775	-0.6438
H	-6.4351	5.1439	-1.3723
C	-4.3407	4.8965	-1.0805
H	-4.1834	4.6226	-2.1188
C	-7.3326	5.6481	1.2389
C	-7.6422	4.5228	2.2557
H	-7.5704	3.5387	1.7778
H	-8.6573	4.6356	2.6552
H	-6.946	4.5356	3.1007
C	-8.3929	5.5896	0.1238
H	-8.2343	6.37	-0.629
H	-9.3897	5.7396	0.553
H	-8.3945	4.6178	-0.3836
C	-7.4409	7.0215	1.9397
H	-6.7409	7.1091	2.7769
H	-8.4531	7.1685	2.3355
H	-7.227	7.8346	1.2369
C	1.4005	4.5654	-5.8291
H	2.4633	4.5489	-6.0661
H	0.962	5.5034	-6.1677
C	0.6801	3.359	-6.3997
C	-0.7209	3.3304	-6.4587
H	-1.2839	4.2217	-6.203
C	-1.3914	2.1517	-6.7817
H	-2.4773	2.1221	-6.7604
C	-0.6788	0.9885	-7.0913
C	0.7229	1.0387	-7.1069
H	1.2859	0.1467	-7.3602
C	1.3934	2.2061	-6.7458
H	2.4786	2.2158	-6.696
C	-1.4026	0.3308	7.2791
H	-2.4675	0.1812	7.4521
H	-0.977	0.9171	8.0929
N	1.2758	4.5413	-4.3487
N	-1.2652	1.1486	6.0468
O	3.2016	3.3132	-4.184
O	0.6215	2.1242	6.9129
O	-3.1555	0.1917	5.1793
O	-0.6345	5.8021	-4.4935
C	2.2204	-3.7948	3.6256
C	1.946	-3.5964	2.1828
C	2.8388	-2.9121	1.3779
H	3.7583	-2.5474	1.8175
C	2.5834	-2.663	0.0078
C	1.3659	-3.115	-0.5436
C	1.0104	-3.1113	-1.9746
C	1.885	-3.3655	-3.052
C	1.4588	-3.0325	-4.3573
H	2.1117	-3.217	-5.2033
C	0.2412	-2.4212	-4.5911
C	-0.0947	-1.9271	-5.9389
C	-2.1937	-0.9395	-5.0155
C	-1.9287	-1.6345	-3.7344
C	-2.8168	-1.5423	-2.6786
H	-3.7291	-0.9792	-2.8158
C	-2.5683	-2.1473	-1.4228
C	-1.3633	-2.8585	-1.2446
C	-1.0169	-3.7007	-0.0843
C	-1.902	-4.5185	0.6492
C	-1.4726	-5.0257	1.8966
H	-2.1342	-5.6561	2.4803
C	-0.2426	-4.6959	2.4327
C	0.0936	-5.0889	3.8134
C	0.6901	-3.9753	1.657
C	0.3493	-3.6076	0.3334
C	-0.3497	-2.7624	-2.2502
C	-0.6842	-2.2746	-3.5363
C	3.5827	-1.8797	-0.7582
C	4.9563	-2.1071	-0.5907
H	5.2907	-2.9008	0.0702
C	5.8946	-1.3757	-1.307
H	6.9464	-1.594	-1.1491
C	5.5147	-0.3962	-2.2383
C	4.1408	-0.1555	-2.3859
H	3.7866	0.5996	-3.0791
C	3.1969	-0.8655	-1.6461
H	2.1439	-0.6315	-1.7692
C	6.5883	0.3517	-3.044
C	7.4881	1.1535	-2.075
H	6.9016	1.903	-1.5342
H	8.2799	1.6713	-2.6297
H	7.9647	0.5045	-1.3321
C	7.4553	-0.6719	-3.8148
H	7.9545	-1.3783	-3.1433
H	8.2315	-0.1546	-4.3915
H	6.8411	-1.2496	-4.5147
C	5.9829	1.327	-4.0697
H	5.3492	0.8058	-4.7963
H	6.7878	1.82	-4.6268
H	5.3747	2.1099	-3.6077
C	3.2292	-3.9647	-2.8845
C	3.4529	-5.0191	-1.9836
H	2.6201	-5.4249	-1.4172
C	4.7283	-5.534	-1.7933
H	4.8606	-6.3334	-1.0699
C	5.8392	-5.038	-2.4999
C	5.597	-4.0297	-3.4393
H	6.4124	-3.6089	-4.0146
C	4.3215	-3.5012	-3.6278
H	4.1908	-2.6694	-4.3128
C	7.2473	-5.5632	-2.1841
C	7.5859	-5.2077	-0.716
H	7.5612	-4.1219	-0.5647
H	8.5892	-5.5662	-0.4557
H	6.8755	-5.6595	-0.0157
C	8.3233	-4.9366	-3.0898
H	8.1385	-5.1527	-4.1482
H	9.3067	-5.3458	-2.8332
H	8.3758	-3.8489	-2.9665
C	7.2944	-7.0972	-2.3679
H	6.5851	-7.6108	-1.711
H	8.2966	-7.4772	-2.1358
H	7.0552	-7.3726	-3.4012
C	-3.5652	-1.9407	-0.3446
C	-4.9363	-1.9984	-0.617
H	-5.2728	-2.2418	-1.6193
C	-5.8807	-1.8182	0.391
H	-6.9286	-1.8904	0.1237
C	-5.5004	-1.5904	1.7183
C	-4.1209	-1.5016	1.9829
H	-3.7742	-1.3049	2.9937
C	-3.1764	-1.6507	0.9748
H	-2.1223	-1.553	1.2154
C	-6.5126	-1.476	2.8679
C	-7.9657	-1.612	2.3775
H	-8.2268	-0.8234	1.662
H	-8.6523	-1.5295	3.2272
H	-8.146	-2.5824	1.8997
C	-6.2358	-2.6044	3.8897
H	-6.3299	-3.5896	3.4174
H	-6.9526	-2.5533	4.7182
H	-5.2298	-2.5252	4.3139
C	-6.3648	-0.1077	3.5728
H	-5.3762	0.0178	4.0242
H	-7.1061	-0.016	4.3762
H	-6.5331	0.7109	2.8637
C	-3.2635	-4.8729	0.1857
C	-3.5208	-5.2024	-1.1552
H	-2.7012	-5.2266	-1.8671
C	-4.8128	-5.4753	-1.5847
H	-4.9715	-5.7046	-2.6345
C	-5.908	-5.4456	-0.7019
C	-5.6331	-5.1777	0.6437
H	-6.4347	-5.1442	1.3722
C	-4.3403	-4.8968	1.0805
H	-4.183	-4.6229	2.1188
C	-7.3323	-5.6483	-1.239
C	-7.6419	-4.5229	-2.2556
H	-7.5701	-3.5389	-1.7777
H	-8.6571	-4.6357	-2.6551
H	-6.9458	-4.5356	-3.1007
C	-8.3925	-5.5899	-0.1239
H	-8.234	-6.3704	0.6289
H	-9.3894	-5.7398	-0.5531
H	-8.3941	-4.6182	0.3837
C	-7.4406	-7.0216	-1.9399
H	-6.7406	-7.1091	-2.7771
H	-8.4528	-7.1687	-2.3356
H	-7.2266	-7.8348	-1.2371
C	1.4006	-4.5654	5.8291
H	2.4634	-4.5488	6.0662
H	0.9621	-5.5034	6.1677
C	0.6801	-3.3591	6.3997
C	-0.7209	-3.3305	6.4586
H	-1.2838	-4.2218	6.2028
C	-1.3914	-2.1518	6.7815
H	-2.4773	-2.1222	6.7601
C	-0.6789	-0.9886	7.0912
C	0.7228	-1.0387	7.107
H	1.2857	-0.1467	7.3603
C	1.3933	-2.2061	6.7459
H	2.4785	-2.2158	6.6962
C	-1.4024	-0.3309	-7.2791
H	-2.4673	-0.1813	-7.4522
H	-0.9767	-0.9172	-8.0929
N	1.276	-4.5413	4.3487
N	-1.265	-1.1487	-6.0469
O	3.2018	-3.3131	4.184
O	0.6218	-2.1241	-6.9129
O	-3.1554	-0.1919	-5.1794
O	-0.6342	-5.8022	4.4934

## Sheet: hydroxybiphenyl
C	-1.339	-1.4158	0.3723
C	-2.7296	-1.4877	0.3959
C	-3.4794	-0.3456	0.101
C	-2.8413	0.8484	-0.2228
C	-1.4449	0.9156	-0.2456
C	-0.6681	-0.2216	0.0656
C	0.817	-0.1688	0.051
C	1.5596	-1.14	-0.6422
C	2.9529	-1.1061	-0.6477
C	3.636	-0.0941	0.0318
C	2.9137	0.8781	0.7249
C	1.5182	0.8405	0.7379
O	-0.895	2.1176	-0.596
H	-0.7445	-2.2917	0.6189
H	-3.2229	-2.4214	0.649
H	-4.5652	-0.3846	0.1179
H	-3.4025	1.7431	-0.4732
H	1.0309	-1.9164	-1.1883
H	3.5075	-1.8663	-1.1915
H	4.722	-0.0658	0.0225
H	3.435	1.6618	1.2682
H	0.9637	1.5774	1.3137
H	0.0647	2.0054	-0.7026

## Sheet: fluorene
C	1.6476	-1.5047	0
C	3.0132	-1.213	0
C	3.4596	0.1139	0
C	2.5439	1.1728	0
C	1.184	0.8875	0
C	0.7335	-0.449	0
C	-0.7335	-0.449	0
C	-1.184	0.8875	0
C	-2.5439	1.1728	0
C	-3.4596	0.1139	0
C	-3.0132	-1.213	0
C	-1.6476	-1.5047	0
C	0	1.8329	0
H	1.3037	-2.5359	0
H	3.7372	-2.0237	0
H	4.5261	0.3233	0
H	2.8953	2.2021	0
H	-2.8953	2.2021	0
H	-4.5261	0.3233	0
H	-3.7372	-2.0237	0
H	-1.3037	-2.5359	0
H	0	2.4912	0.88
H	0	2.4912	-0.8801

## Sheet: biphenyl
C	-1.464	-1.1356	0.4048
C	-2.8582	-1.1363	0.4041
C	-3.5619	0	0
C	-2.8582	1.1363	-0.4041
C	-1.464	1.1356	-0.4048
C	-0.7423	0	0
C	0.7423	0	0
C	1.464	-1.1356	-0.4048
C	2.8582	-1.1363	-0.4041
C	3.5619	0	0
C	2.8582	1.1363	0.4041
C	1.464	1.1356	0.4048
H	-0.9252	-2.015	0.7467
H	-3.3958	-2.0234	0.7289
H	-4.6486	0	0
H	-3.3958	2.0234	-0.7289
H	-0.9252	2.015	-0.7467
H	0.9252	-2.015	-0.7467
H	3.3958	-2.0234	-0.7289
H	4.6486	0	0
H	3.3958	2.0234	0.7289
H	0.9252	2.015	0.7467

## Sheet: BINAP
C	1.1618	1.9823	1.0612
C	2.5059	2.0341	1.4985
C	3.4036	1.0772	1.0876
C	2.9981	0.035	0.2119
C	1.637	-0.017	-0.2394
C	0.7141	0.9817	0.218
C	-0.7141	0.9817	-0.218
C	-1.637	-0.017	0.2394
C	-2.9981	0.035	-0.2119
C	-3.4036	1.0772	-1.0876
C	-2.5059	2.0341	-1.4985
C	-1.1618	1.9823	-1.0612
C	-1.2614	-1.0532	1.1386
C	-2.1741	-1.9965	1.5548
C	-3.5131	-1.952	1.0973
C	-3.9129	-0.9561	0.2362
C	3.9129	-0.9561	-0.2362
C	3.5131	-1.952	-1.0973
C	2.1741	-1.9965	-1.5548
C	1.2614	-1.0532	-1.1386
H	0.4569	2.7354	1.4026
H	2.8205	2.8316	2.1661
H	4.4374	1.1061	1.4239
H	-4.4374	1.1061	-1.4239
H	-2.8205	2.8316	-2.1661
H	-0.4569	2.7354	-1.4026
H	-0.2382	-1.0929	1.4961
H	-1.8661	-2.78	2.2419
H	-4.2235	-2.7031	1.4321
H	-4.9416	-0.91	-0.1141
H	4.9416	-0.91	0.1141
H	4.2235	-2.7031	-1.4321
H	1.8661	-2.78	-2.2419
H	0.2382	-1.0929	-1.4961

## Sheet: 5helicene
C	-1.5821	-0.3652	0.1949
C	-1.1558	-1.5111	0.9157
C	-1.9992	-2.5803	1.143
C	-3.3252	-2.5602	0.6647
C	-3.7956	-1.4327	0.0257
C	-2.9605	-0.3073	-0.1832
C	-3.5066	0.9159	-0.6829
C	-2.7549	2.0509	-0.6832
C	-1.3694	2.0256	-0.3241
C	-0.7229	0.788	-0.0512
C	-0.6511	3.2492	-0.2056
C	0.6511	3.2493	0.2056
C	1.3693	2.0257	0.3241
C	0.7229	0.788	0.0512
C	2.7548	2.0509	0.6833
C	3.5066	0.916	0.683
C	2.9605	-0.3073	0.1833
C	1.5821	-0.3652	-0.1949
C	3.7957	-1.4326	-0.0257
C	3.3253	-2.5601	-0.6647
C	1.9993	-2.5803	-1.143
C	1.1559	-1.5111	-0.9157
H	-0.149	-1.5421	1.312
H	-1.6381	-3.4371	1.7052
H	-3.9795	-3.4116	0.8308
H	-4.8323	-1.3753	-0.2982
H	-4.5514	0.9394	-0.9828
H	-3.194	3.0054	-0.9631
H	-1.1774	4.1828	-0.388
H	1.1773	4.1829	0.388
H	3.1939	3.0055	0.9632
H	4.5513	0.9396	0.9829
H	4.8323	-1.3752	0.2981
H	3.9796	-3.4115	-0.8308
H	1.6382	-3.4371	-1.7052
H	0.1491	-1.5421	-1.312

## Sheet: 4helicene@1-PP
C	2.1249	1.6718	-4.5616
C	1.9605	2.2628	-3.2174
C	2.8256	1.9252	-2.1922
H	3.6129	1.2106	-2.3907
C	2.6991	2.4594	-0.8907
C	1.6583	3.3778	-0.6328
C	1.4748	4.1189	0.6271
C	2.4973	4.6091	1.4686
C	2.1704	4.9159	2.8087
H	2.939	5.2624	3.4903
C	0.8973	4.7173	3.3077
C	0.6491	4.803	4.7597
C	-1.7196	4.1195	4.359
C	-1.4746	4.2093	2.9009
C	-2.4902	3.9613	1.9984
H	-3.4717	3.7119	2.3853
C	-2.2782	3.9862	0.5972
C	-0.9674	4.1799	0.1079
C	-0.58	4.2445	-1.316
C	-1.3422	4.7917	-2.3717
C	-1.0584	4.3709	-3.6904
H	-1.6683	4.7253	-4.514
C	-0.0461	3.4708	-3.9694
C	0.0972	2.9111	-5.3284
C	0.8605	3.1074	-2.9489
C	0.6528	3.5847	-1.6298
C	0.112	4.2475	1.0449
C	-0.1595	4.4049	2.4258
C	3.6449	1.9658	0.1419
C	5.0062	1.8345	-0.1471
H	5.3758	2.1387	-1.1195
C	5.909	1.3877	0.8147
H	6.9551	1.3282	0.538
C	5.4963	1.0502	2.1076
C	4.119	1.1481	2.3851
H	3.7393	0.868	3.3637
C	3.2141	1.5864	1.4248
H	2.1623	1.6618	1.6791
C	6.4802	0.6385	3.2141
C	6.142	-0.7753	3.7399
H	5.1197	-0.8421	4.1219
H	6.8232	-1.0444	4.5567
H	6.265	-1.5218	2.9472
C	7.9389	0.6306	2.7209
H	8.0856	-0.0847	1.9028
H	8.6047	0.3369	3.5399
H	8.2582	1.6202	2.3728
C	6.367	1.6519	4.3781
H	6.5991	2.6672	4.0349
H	7.0702	1.394	5.1792
H	5.3601	1.6615	4.8074
C	3.8957	4.7974	1.0206
C	4.1925	5.2494	-0.2767
H	3.3821	5.5054	-0.9522
C	5.5065	5.346	-0.7144
H	5.6892	5.6719	-1.7344
C	6.5905	5.0166	0.1198
C	6.289	4.6407	1.4335
H	7.0811	4.38	2.1258
C	4.9725	4.53	1.8756
H	4.7862	4.1541	2.8762
C	8.0196	5.019	-0.4423
C	8.1038	3.9684	-1.5767
H	7.8678	2.9672	-1.197
H	9.1147	3.9423	-2.0014
H	7.4039	4.1901	-2.389
C	9.0692	4.6563	0.6243
H	9.062	5.3662	1.459
H	10.0704	4.6753	0.1797
H	8.9067	3.65	1.0277
C	8.3647	6.4161	-1.0061
H	7.6808	6.7142	-1.8073
H	9.381	6.42	-1.4182
H	8.3117	7.1768	-0.2192
C	-3.4589	3.7114	-0.2563
C	-4.7088	4.2653	0.0604
H	-4.7912	4.9705	0.8819
C	-5.8421	3.9378	-0.6736
H	-6.7901	4.3842	-0.3871
C	-5.7838	3.0564	-1.7662
C	-4.528	2.5269	-2.092
H	-4.4147	1.832	-2.9138
C	-3.3946	2.8356	-1.3449
H	-2.4556	2.3653	-1.6042
C	-7.066	2.6846	-2.5232
C	-8.0131	1.9366	-1.5544
H	-7.5402	1.0211	-1.179
H	-8.9426	1.6558	-2.0646
H	-8.2776	2.5553	-0.6902
C	-7.76	3.966	-3.04
H	-8.0273	4.6467	-2.2248
H	-8.682	3.7115	-3.5764
H	-7.1041	4.5101	-3.7293
C	-6.7868	1.7699	-3.7297
H	-6.1199	2.2501	-4.455
H	-7.7262	1.5368	-4.2433
H	-6.3296	0.8231	-3.4236
C	-2.4417	5.7586	-2.1526
C	-2.348	6.7519	-1.1636
H	-1.4392	6.8365	-0.5755
C	-3.4101	7.6115	-0.9139
H	-3.3027	8.3507	-0.1253
C	-4.6111	7.534	-1.6415
C	-4.6741	6.5807	-2.6647
H	-5.5724	6.4739	-3.2608
C	-3.6146	5.7134	-2.9177
H	-3.7373	4.9419	-3.6704
C	-5.7981	8.4325	-1.266
C	-6.2336	8.0923	0.1795
H	-6.5279	7.0389	0.2552
H	-7.0888	8.7106	0.4785
H	-5.4256	8.2662	0.8978
C	-7.0093	8.2207	-2.1932
H	-6.7662	8.45	-3.237
H	-7.8275	8.8831	-1.8894
H	-7.3818	7.191	-2.146
C	-5.3817	9.9189	-1.3447
H	-4.5513	10.1474	-0.6688
H	-6.2233	10.5651	-1.0674
H	-5.069	10.182	-2.3615
C	1.3329	1.4281	-6.875
H	2.395	1.4381	-7.123
H	0.7934	2.0752	-7.566
C	0.7902	0.0147	-6.9147
C	-0.591	-0.2217	-6.8773
H	-1.2742	0.6232	-6.8443
C	-1.0836	-1.5277	-6.8594
H	-2.1537	-1.7063	-6.8013
C	-0.209	-2.6221	-6.8945
C	1.1695	-2.3813	-6.9695
H	1.8555	-3.2213	-6.9904
C	1.6615	-1.0776	-6.9667
H	2.7331	-0.9019	-6.9798
C	-0.758	4.057	6.6345
H	-1.8043	4.1903	6.9047
H	-0.1408	4.7606	7.1922
N	1.1903	2.0469	-5.5375
N	-0.6262	4.4028	5.1974
O	3.018	0.8737	-4.8393
O	1.5154	5.135	5.5607
O	-2.7988	3.7817	4.8319
O	-0.6915	3.1569	-6.2339
C	1.9076	-1.7433	4.5574
C	1.75	-2.3154	3.205
C	2.6551	-2.0071	2.2054
H	3.4667	-1.3288	2.4312
C	2.5433	-2.5288	0.8978
C	1.4727	-3.4036	0.6079
C	1.3035	-4.144	-0.653
C	2.3382	-4.6735	-1.456
C	2.0502	-4.9733	-2.806
H	2.8317	-5.3429	-3.4603
C	0.8	-4.7441	-3.3472
C	0.5971	-4.8256	-4.8063
C	-1.7781	-4.131	-4.4826
C	-1.5764	-4.2166	-3.0177
C	-2.6188	-3.9639	-2.1496
H	-3.5887	-3.7366	-2.5728
C	-2.4513	-3.9464	-0.7432
C	-1.1566	-4.1389	-0.2096
C	-0.8153	-4.1912	1.2261
C	-1.6253	-4.7086	2.2618
C	-1.3655	-4.2941	3.5872
H	-2.0113	-4.6253	4.393
C	-0.3259	-3.4367	3.8958
C	-0.1952	-2.8899	5.2607
C	0.6222	-3.1094	2.9015
C	0.4302	-3.5724	1.5747
C	-0.0491	-4.2405	-1.1121
C	-0.2779	-4.4092	-2.4998
C	3.5476	-2.0792	-0.1
C	4.9009	-2.0059	0.2437
H	5.2178	-2.3229	1.2306
C	5.8607	-1.6011	-0.6805
H	6.8962	-1.5851	-0.3612
C	5.5156	-1.2502	-1.9896
C	4.148	-1.2923	-2.3231
H	3.8207	-1.0005	-3.3171
C	3.1861	-1.6876	-1.4005
H	2.143	-1.714	-1.6947
C	6.5595	-0.8828	-3.0557
C	6.292	0.5358	-3.6089
H	5.2897	0.6331	-4.0349
H	7.0161	0.7732	-4.3982
H	6.406	1.2864	-2.8188
C	7.995	-0.9177	-2.5001
H	8.1288	-0.2017	-1.6802
H	8.7047	-0.651	-3.291
H	8.2675	-1.9143	-2.1328
C	6.4618	-1.9042	-4.2141
H	6.6447	-2.9228	-3.8516
H	7.2065	-1.6786	-4.9871
H	5.4739	-1.8849	-4.6852
C	3.7102	-4.9169	-0.9555
C	3.9381	-5.3782	0.3525
H	3.0925	-5.5964	0.9975
C	5.2292	-5.5319	0.8392
H	5.359	-5.8626	1.8657
C	6.3571	-5.2536	0.0457
C	6.1218	-4.8684	-1.2788
H	6.95	-4.6457	-1.9414
C	4.8289	-4.7004	-1.77
H	4.6972	-4.3196	-2.7773
C	7.7629	-5.3181	0.6604
C	7.8521	-4.2684	1.7951
H	7.6754	-3.259	1.405
H	8.8467	-4.286	2.2571
H	7.1132	-4.4556	2.5812
C	8.8665	-5.0066	-0.3671
H	8.8586	-5.7187	-1.2
H	9.8487	-5.0685	0.1145
H	8.7642	-3.9956	-0.7786
C	8.0237	-6.7272	1.2394
H	7.2981	-6.9913	2.0153
H	9.023	-6.7753	1.6887
H	7.9654	-7.4877	0.4525
C	-3.6602	-3.6327	0.0576
C	-4.9047	-4.1745	-0.2963
H	-4.9664	-4.8986	-1.1032
C	-6.0609	-3.8252	0.3929
H	-6.9997	-4.2699	0.078
C	-6.0328	-2.9338	1.4769
C	-4.7855	-2.3928	1.8236
H	-4.698	-1.6791	2.6338
C	-3.6293	-2.7291	1.1269
H	-2.6938	-2.2646	1.4108
C	-7.3303	-2.5357	2.1955
C	-8.0805	-1.5202	1.3005
H	-7.4644	-0.6294	1.1324
H	-9.0194	-1.2053	1.773
H	-8.3191	-1.9561	0.3236
C	-8.2265	-3.7717	2.435
H	-8.5483	-4.2444	1.5017
H	-9.1318	-3.4797	2.9799
H	-7.6993	-4.526	3.0306
C	-7.0553	-1.8831	3.5642
H	-6.4706	-2.5473	4.2117
H	-8.0041	-1.6688	4.0694
H	-6.5132	-0.9388	3.4677
C	-2.741	-5.6519	2.0208
C	-2.6375	-6.6663	1.0546
H	-1.7131	-6.7804	0.4963
C	-3.7088	-7.5097	0.7894
H	-3.5926	-8.2669	0.0192
C	-4.9294	-7.3939	1.4783
C	-5.0034	-6.42	2.4809
H	-5.9161	-6.2853	3.0489
C	-3.9348	-5.5687	2.7492
H	-4.0636	-4.7806	3.4836
C	-6.1226	-8.2764	1.0844
C	-6.5002	-7.9669	-0.3841
H	-6.768	-6.91	-0.4983
H	-7.3584	-8.5747	-0.6958
H	-5.6726	-8.1784	-1.0691
C	-7.3607	-8.0132	1.9616
H	-7.1605	-8.2205	3.0189
H	-8.1824	-8.6654	1.6455
H	-7.7076	-6.9772	1.8738
C	-5.7417	-9.7684	1.2173
H	-4.8923	-10.0318	0.5787
H	-6.5864	-10.4044	0.9264
H	-5.4717	-10.0104	2.2515
C	1.0706	-1.4844	6.8534
H	2.1252	-1.541	7.1258
H	0.4878	-2.1134	7.5257
C	0.5866	-0.0502	6.8886
C	-0.7837	0.2427	6.8461
H	-1.5006	-0.5741	6.8214
C	-1.2209	1.5681	6.8124
H	-2.2819	1.7929	6.7508
C	-0.3009	2.6245	6.835
C	1.0661	2.3277	6.9183
H	1.7864	3.1388	6.9319
C	1.5031	1.005	6.9325
H	2.566	0.7841	6.9506
C	-0.7293	-4.0372	-6.7216
H	-1.7717	-4.1255	-7.0232
H	-0.1251	-4.7592	-7.2703
N	0.9341	-2.0844	5.5069
N	-0.6565	-4.4031	-5.2852
O	2.8298	-0.9898	4.8643
O	1.4831	-5.1699	-5.5799
O	-2.8444	-3.7962	-4.9869
O	-1.0206	-3.0998	6.1424
C	-3.5437	0.9002	3.7508
C	-4.85	1.2464	3.4758
C	-5.2848	1.2767	2.1368
C	-4.4368	0.9035	1.1117
C	-3.0982	0.4985	1.356
C	-2.6397	0.5671	2.7136
C	-2.1587	0.1135	0.3119
C	-0.7779	0.1087	0.6398
C	-0.3554	0.2206	2.002
C	-1.2549	0.379	3.0121
C	-2.5303	-0.2678	-1.0424
C	-1.5158	-0.308	-2.0554
C	-0.1458	-0.1365	-1.6938
C	0.2121	-0.0079	-0.3855
C	-3.8331	-0.6822	-1.4267
C	-4.1372	-0.9955	-2.7379
C	-3.1595	-0.9016	-3.7481
C	-1.8642	-0.5816	-3.4006
H	-3.1678	0.9382	4.7672
H	-5.5198	1.5375	4.2796
H	-6.2878	1.6171	1.8953
H	-4.7929	0.9991	0.0977
H	0.7046	0.1373	2.2175
H	-0.9288	0.4285	4.0477
H	0.6083	-0.1624	-2.4751
H	1.259	0.0388	-0.1031
H	-4.5942	-0.8215	-0.6725
H	-5.1369	-1.3431	-2.984
H	-3.4066	-1.1526	-4.7733
H	-1.0812	-0.5775	-4.1544

## Sheet: M-5helicene@1-PP
C	3.7218	0.6515	-1.6916
C	4.7915	1.2535	-0.982
C	5.9566	1.6586	-1.6047
C	6.1191	1.5077	-2.9944
C	5.0808	0.9816	-3.7327
C	3.8757	0.5679	-3.1149
C	2.7906	0.137	-3.9333
C	1.5649	-0.0639	-3.3858
C	1.3616	0.034	-1.9731
C	2.4565	0.2358	-1.0772
C	0.0278	-0.0533	-1.4934
C	-0.2388	0.0858	-0.1649
C	0.8279	0.1279	0.7742
C	2.1912	0.0704	0.3479
C	0.4888	0.1971	2.1631
C	1.4414	0.1277	3.1304
C	2.7982	-0.1391	2.771
C	3.1801	-0.2214	1.3903
C	3.7457	-0.3985	3.7905
C	5.0305	-0.7973	3.4882
C	5.3924	-0.9671	2.1386
C	4.4906	-0.6943	1.1279
H	4.6954	1.4351	0.075
H	6.7345	2.125	-1.0085
H	7.0357	1.8292	-3.481
H	5.1539	0.9077	-4.8143
H	2.9409	0.0531	-5.0031
H	0.7109	-0.2898	-4.0193
H	-0.7743	-0.1911	-2.211
H	-1.2617	0.1076	0.1972
H	-0.5594	0.313	2.4245
H	1.1757	0.1939	4.1817
H	3.4211	-0.3321	4.8238
H	5.7368	-1.0208	4.2824
H	6.376	-1.347	1.8773
H	4.7959	-0.8846	0.1119
C	-2.0015	-2.2582	-4.4902
C	-1.8212	-2.6869	-3.0884
C	-2.7217	-2.2934	-2.1139
H	-3.5496	-1.6568	-2.3985
C	-2.5822	-2.6739	-0.7608
C	-1.4932	-3.4958	-0.3985
C	-1.2897	-4.0933	0.9316
C	-2.2943	-4.5649	1.8044
C	-1.9721	-4.7169	3.1717
H	-2.7269	-5.0485	3.8758
C	-0.7234	-4.387	3.6621
C	-0.4904	-4.3253	5.1168
C	1.8337	-3.5236	4.6759
C	1.6224	-3.7819	3.2316
C	2.6411	-3.5912	2.3178
H	3.606	-3.2601	2.6845
C	2.4548	-3.7875	0.9249
C	1.1598	-4.0823	0.4456
C	0.7941	-4.3157	-0.9659
C	1.5869	-4.9456	-1.9504
C	1.3059	-4.674	-3.3086
H	1.941	-5.0861	-4.085
C	0.26	-3.8535	-3.6899
C	0.1119	-3.4424	-5.0999
C	-0.6782	-3.4309	-2.7218
C	-0.4631	-3.7508	-1.3579
C	0.0709	-4.0993	1.3738
C	0.3275	-4.0983	2.7655
C	-3.5814	-2.1535	0.2062
C	-4.9423	-2.1737	-0.1123
H	-5.261	-2.5992	-1.0573
C	-5.9043	-1.7338	0.7929
H	-6.9442	-1.7996	0.4967
C	-5.5538	-1.2599	2.0613
C	-4.1791	-1.1962	2.3623
H	-3.8507	-0.8018	3.3199
C	-3.2142	-1.6202	1.4541
H	-2.1645	-1.5643	1.7268
C	-6.5999	-0.8672	3.1175
C	-6.4555	0.6254	3.4919
H	-5.4641	0.8537	3.8921
H	-7.1942	0.8935	4.2576
H	-6.6358	1.262	2.6185
C	-8.0389	-1.1013	2.6218
H	-8.2692	-0.4904	1.7409
H	-8.7503	-0.8269	3.4085
H	-8.2156	-2.1527	2.3655
C	-6.3793	-1.7277	4.3843
H	-6.4783	-2.795	4.1534
H	-7.123	-1.4754	5.15
H	-5.3875	-1.5637	4.8168
C	-3.6644	-4.9048	1.3588
C	-3.898	-5.5033	0.1085
H	-3.057	-5.7473	-0.5333
C	-5.1901	-5.7671	-0.3252
H	-5.3256	-6.2075	-1.3089
C	-6.313	-5.4681	0.4681
C	-6.0683	-4.9345	1.7383
H	-6.8919	-4.6859	2.3976
C	-4.775	-4.6557	2.1748
H	-4.6396	-4.1698	3.1351
C	-7.7269	-5.6789	-0.0926
C	-7.9086	-4.7619	-1.3264
H	-7.7819	-3.7088	-1.0501
H	-8.9122	-4.8848	-1.7517
H	-7.181	-4.9902	-2.1123
C	-8.8221	-5.3271	0.9308
H	-8.7478	-5.9442	1.8333
H	-9.8099	-5.5003	0.4896
H	-8.7753	-4.2736	1.2299
C	-7.9143	-7.1544	-0.5132
H	-7.1933	-7.4562	-1.2798
H	-8.9196	-7.3083	-0.9238
H	-7.7898	-7.8227	0.3463
C	3.6466	-3.5976	0.0623
C	4.8913	-4.1015	0.4681
H	4.9595	-4.6965	1.3737
C	6.0386	-3.8662	-0.2797
H	6.9807	-4.2674	0.0819
C	6	-3.1361	-1.4786
C	4.7513	-2.6443	-1.8841
H	4.6579	-2.0562	-2.7879
C	3.6028	-2.8586	-1.1261
H	2.6691	-2.4236	-1.458
C	7.2928	-2.8601	-2.2589
C	8.1281	-1.8333	-1.4571
H	7.5717	-0.8971	-1.3336
H	9.0673	-1.6091	-1.9783
H	8.3764	-2.2159	-0.4604
C	8.1041	-4.1637	-2.4371
H	8.3976	-4.6082	-1.4807
H	9.0229	-3.9622	-3.0003
H	7.5233	-4.9105	-2.9905
C	7.0147	-2.2814	-3.6588
H	6.3833	-2.9538	-4.2517
H	7.96	-2.1475	-4.1972
H	6.5254	-1.3047	-3.607
C	2.7029	-5.8596	-1.6185
C	2.6153	-6.7395	-0.5265
H	1.7033	-6.7719	0.0619
C	3.6861	-7.5523	-0.1779
H	3.583	-8.201	0.6873
C	4.8903	-7.5406	-0.9041
C	4.9471	-6.7064	-2.0267
H	5.8464	-6.6581	-2.6287
C	3.8794	-5.8849	-2.3787
H	3.997	-5.2016	-3.213
C	6.0863	-8.3757	-0.4253
C	6.5064	-7.8716	0.9763
H	6.7849	-6.8121	0.9367
H	7.3681	-8.4404	1.3465
H	5.6958	-7.9773	1.7048
C	7.3015	-8.2503	-1.3629
H	7.0695	-8.5975	-2.3762
H	8.126	-8.8636	-0.9827
H	7.66	-7.2167	-1.4276
C	5.6901	-9.8672	-0.3416
H	4.8572	-10.0312	0.3499
H	6.5379	-10.4669	0.0112
H	5.3894	-10.2457	-1.325
C	-1.1558	-2.168	-6.7977
H	-2.2105	-2.2359	-7.0661
H	-0.5767	-2.8472	-7.4223
C	-0.6592	-0.7431	-6.9246
C	0.714	-0.463	-6.9313
H	1.4237	-1.2853	-6.8898
C	1.164	0.8583	-6.9573
H	2.2284	1.0733	-6.93
C	0.2563	1.9232	-6.9891
C	-1.1157	1.6371	-7.0348
H	-1.829	2.4531	-7.0686
C	-1.5661	0.3199	-6.9894
H	-2.6314	0.1103	-6.9742
C	0.8262	-3.3149	6.9287
H	1.8802	-3.3034	7.2014
H	0.2945	-4.0381	7.5466
N	-1.0234	-2.6676	-5.4094
N	0.744	-3.7902	5.5256
O	-2.9412	-1.5573	-4.8585
O	-1.3387	-4.6534	5.9384
O	2.8809	-3.0716	5.1241
O	0.931	-3.7306	-5.965
C	-2.415	2.0087	4.4432
C	-2.245	2.4851	3.0545
C	-3.0772	2.0318	2.0449
H	-3.8567	1.3243	2.2905
C	-2.9319	2.4453	0.7016
C	-1.8951	3.348	0.3807
C	-1.6811	3.9573	-0.9425
C	-2.6796	4.356	-1.8559
C	-2.3145	4.5258	-3.2105
H	-3.0616	4.8045	-3.9453
C	-1.0257	4.2832	-3.6482
C	-0.7243	4.2513	-5.0915
C	1.6308	3.6088	-4.5541
C	1.341	3.8528	-3.1194
C	2.3342	3.7556	-2.1624
H	3.3414	3.5148	-2.484
C	2.0697	3.9395	-0.7802
C	0.7372	4.1304	-0.3578
C	0.2973	4.3409	1.0356
C	0.9961	5.0348	2.0475
C	0.6807	4.7453	3.3941
H	1.245	5.2113	4.1943
C	-0.3051	3.838	3.7358
C	-0.4678	3.4112	5.138
C	-1.1643	3.3361	2.7336
C	-0.926	3.6789	1.3795
C	-0.3083	4.0578	-1.3298
C	0.0064	4.0697	-2.7092
C	-3.855	1.854	-0.3018
C	-5.2274	1.7523	-0.0336
H	-5.619	2.1485	0.8966
C	-6.101	1.2127	-0.9689
H	-7.1579	1.1713	-0.721
C	-5.657	0.7546	-2.2192
C	-4.2788	0.8332	-2.4736
H	-3.8701	0.4721	-3.4114
C	-3.3961	1.3587	-1.53
H	-2.338	1.4061	-1.7618
C	-6.6715	0.225	-3.2465
C	-7.4051	-1.0082	-2.6703
H	-6.7055	-1.833	-2.5038
H	-8.1742	-1.3561	-3.3704
H	-7.8954	-0.7851	-1.7165
C	-7.7079	1.3319	-3.5529
H	-8.2507	1.6473	-2.6556
H	-8.4449	0.9717	-4.2808
H	-7.2164	2.2147	-3.9768
C	-6.0055	-0.1853	-4.5723
H	-5.5015	0.6638	-5.0484
H	-6.7695	-0.5493	-5.2691
H	-5.2639	-0.9778	-4.4402
C	-4.0815	4.6042	-1.4521
C	-4.3824	5.1887	-0.2093
H	-3.5739	5.4953	0.4471
C	-5.6977	5.3589	0.1999
H	-5.883	5.788	1.1804
C	-6.7797	4.9789	-0.6146
C	-6.4728	4.4646	-1.8792
H	-7.2639	4.1593	-2.5525
C	-5.1546	4.2754	-2.2897
H	-4.9652	3.7971	-3.2452
C	-8.2153	5.0783	-0.0791
C	-8.3509	4.1232	1.132
H	-8.1418	3.0887	0.8345
H	-9.3678	4.1626	1.541
H	-7.6546	4.3863	1.9352
C	-9.2633	4.6718	-1.1314
H	-9.2136	5.3104	-2.0206
H	-10.2692	4.7677	-0.7079
H	-9.1374	3.6308	-1.45
C	-8.5177	6.5263	0.3686
H	-7.8375	6.8626	1.1577
H	-9.5398	6.5977	0.7595
H	-8.4245	7.2212	-0.4736
C	3.2226	3.8479	0.1473
C	4.4303	4.4896	-0.1627
H	4.4946	5.109	-1.0521
C	5.5417	4.3577	0.6608
H	6.4581	4.866	0.3758
C	5.5021	3.5869	1.8339
C	4.2893	2.9541	2.1412
H	4.2034	2.3214	3.0157
C	3.1753	3.0754	1.3145
H	2.2691	2.5418	1.5737
C	6.7646	3.4194	2.6913
C	7.7864	2.5783	1.8897
H	7.3657	1.5969	1.6417
H	8.7021	2.4233	2.4736
H	8.0647	3.0747	0.953
C	7.3739	4.8011	3.0214
H	7.6494	5.3604	2.1213
H	8.2809	4.6809	3.6256
H	6.6643	5.4113	3.5917
C	6.4758	2.6975	4.0205
H	5.7316	3.2379	4.6173
H	7.3958	2.6324	4.6125
H	6.1107	1.6787	3.8603
C	2.045	6.0387	1.7599
C	1.9332	6.9052	0.6592
H	1.0531	6.8535	0.0254
C	2.9407	7.8134	0.3613
H	2.8226	8.4492	-0.5115
C	4.1006	7.9158	1.1499
C	4.1775	7.0897	2.2772
H	5.0456	7.1252	2.9242
C	3.1747	6.1714	2.5774
H	3.3132	5.5008	3.4189
C	5.2344	8.8631	0.7323
C	5.7783	8.4026	-0.6413
H	6.1591	7.3764	-0.5808
H	6.5977	9.0544	-0.968
H	5.002	8.4262	-1.4132
C	6.4022	8.8573	1.7362
H	6.0816	9.1804	2.7332
H	7.1831	9.5477	1.3984
H	6.8553	7.8636	1.8268
C	4.7003	10.3091	0.6188
H	3.8958	10.3914	-0.1192
H	5.5042	10.9886	0.3112
H	4.309	10.656	1.5819
C	-1.6391	1.9799	6.7755
H	-2.702	1.925	7.0128
H	-1.1588	2.7102	7.4263
C	-0.9902	0.6176	6.9051
C	0.4037	0.481	6.8345
H	1.0199	1.37	6.7276
C	0.9926	-0.7834	6.8817
H	2.0711	-0.8871	6.7961
C	0.2049	-1.9339	7.0227
C	-1.1842	-1.7896	7.136
H	-1.8035	-2.6739	7.2398
C	-1.7736	-0.5288	7.0626
H	-2.8548	-0.4328	7.103
C	0.7372	3.3563	-6.8531
H	1.7964	3.4483	-7.0882
H	0.1611	4.0368	-7.4799
N	-1.5211	2.5133	5.3997
N	0.5597	3.8026	-5.4489
O	-3.274	1.1937	4.7738
O	-1.5568	4.5317	-5.9466
O	2.7243	3.2329	-4.9574
O	0.28	3.7819	6.0361

## Sheet: P-5helicene@1-PP
C	-3.2015	2.3687	-0.7347
C	-3.6115	3.5462	-0.0601
C	-4.7584	4.2264	-0.4185
C	-5.5388	3.7921	-1.5093
C	-5.0999	2.7278	-2.2672
C	-3.916	2.0271	-1.9288
C	-3.3996	1.0273	-2.81
C	-2.1885	0.4624	-2.5542
C	-1.4841	0.7295	-1.3369
C	-2.0509	1.5648	-0.3273
C	-0.1951	0.159	-1.1593
C	0.5132	0.3876	-0.0172
C	-0.0701	1.0975	1.0678
C	-1.3993	1.6046	0.9745
C	0.7005	1.2769	2.2598
C	0.204	1.931	3.3424
C	-1.1687	2.3215	3.3631
C	-2.0007	2.0609	2.2303
C	-1.73	2.8777	4.5395
C	-3.0916	3.0266	4.6827
C	-3.9349	2.6129	3.6344
C	-3.3958	2.1646	2.4466
H	-3.0038	3.9304	0.7474
H	-5.0489	5.1121	0.1394
H	-6.4513	4.3184	-1.7728
H	-5.6479	2.4162	-3.1529
H	-3.9583	0.7625	-3.7043
H	-1.7421	-0.2285	-3.2658
H	0.2359	-0.4281	-1.9638
H	1.5122	-0.0156	0.0941
H	1.7171	0.9037	2.2753
H	0.8107	2.0911	4.2269
H	-1.0551	3.1613	5.3358
H	-3.509	3.4279	5.6017
H	-5.0154	2.651	3.7499
H	-4.062	1.8896	1.6529
C	2.912	-0.4104	-4.4449
C	3.2081	0.1738	-3.1209
C	3.6659	-0.6254	-2.0889
H	3.732	-1.6945	-2.25
C	4.0173	-0.0938	-0.828
C	3.8959	1.2987	-0.6123
C	4.3453	2.0196	0.5946
C	5.4694	1.6979	1.3878
C	5.5419	2.2236	2.6975
H	6.3744	1.9609	3.3406
C	4.5396	3.0184	3.22
C	4.5185	3.327	4.664
C	2.3352	4.4934	4.3415
C	2.4806	4.3157	2.878
C	1.5053	4.7835	2.0181
H	0.6691	5.3326	2.4369
C	1.5444	4.5294	0.628
C	2.5839	3.725	0.1088
C	2.7976	3.4257	-1.3185
C	2.5507	4.3011	-2.399
C	2.368	3.7422	-3.6833
H	2.1079	4.3802	-4.5205
C	2.4794	2.3833	-3.9112
C	2.1119	1.8191	-5.2256
C	2.9761	1.5464	-2.8871
C	3.2305	2.0909	-1.6019
C	3.4874	3.0879	1.0168
C	3.5106	3.4896	2.3764
C	4.3963	-1.0672	0.2253
C	5.2484	-2.1458	-0.0491
H	5.7016	-2.2339	-1.0304
C	5.5545	-3.0795	0.9343
H	6.2303	-3.8916	0.6804
C	5.0247	-2.9892	2.2317
C	4.162	-1.9169	2.4968
H	3.6862	-1.8071	3.4629
C	3.8538	-0.9837	1.5124
H	3.1812	-0.1723	1.7566
C	5.3808	-4.0385	3.2933
C	4.8518	-5.4154	2.8344
H	3.7603	-5.3979	2.7464
H	5.1179	-6.1948	3.5588
H	5.2638	-5.7068	1.8617
C	6.9164	-4.1035	3.4613
H	7.4201	-4.3814	2.5292
H	7.1864	-4.8474	4.2204
H	7.3127	-3.1325	3.7802
C	4.7553	-3.7146	4.6638
H	5.1175	-2.756	5.0532
H	5.0293	-4.4917	5.3863
H	3.6621	-3.6673	4.6163
C	6.5685	0.8203	0.9244
C	7.042	0.8784	-0.3971
H	6.6194	1.6045	-1.0849
C	8.0232	0.0019	-0.8411
H	8.3408	0.0634	-1.878
C	8.5935	-0.9628	0.0094
C	8.1654	-0.9683	1.3418
H	8.5681	-1.687	2.0453
C	7.1736	-0.0991	1.7909
H	6.8145	-0.1942	2.8107
C	9.5906	-1.9874	-0.5512
C	8.8681	-2.8423	-1.621
H	8.0158	-3.3741	-1.1819
H	9.5533	-3.5867	-2.0444
H	8.4885	-2.2284	-2.4444
C	10.1289	-2.9356	0.536
H	10.6561	-2.3891	1.3261
H	10.8369	-3.6439	0.0917
H	9.3254	-3.5189	1.0006
C	10.7915	-1.2595	-1.1968
H	10.4804	-0.6041	-2.0166
H	11.5028	-1.9874	-1.6053
H	11.3174	-0.6454	-0.4571
C	0.4411	5.0767	-0.199
C	0.0386	6.4138	-0.0589
H	0.5517	7.056	0.6513
C	-0.956	6.9468	-0.8718
H	-1.2093	7.9968	-0.7563
C	-1.596	6.177	-1.8568
C	-1.227	4.8267	-1.949
H	-1.7194	4.1683	-2.6542
C	-0.236	4.2843	-1.1343
H	0.0191	3.2349	-1.234
C	-2.6205	6.8295	-2.7997
C	-3.7601	7.474	-1.9787
H	-4.2837	6.7176	-1.3879
H	-4.4866	7.9503	-2.6482
H	-3.3866	8.2422	-1.2933
C	-1.9151	7.9292	-3.628
H	-1.4686	8.6972	-2.9875
H	-2.633	8.4221	-4.2948
H	-1.1183	7.5005	-4.2462
C	-3.2393	5.8165	-3.7803
H	-2.4787	5.3662	-4.4286
H	-3.9635	6.3251	-4.4269
H	-3.7652	5.0134	-3.2562
C	2.508	5.7725	-2.2483
C	3.3573	6.4259	-1.3371
H	4.0496	5.8425	-0.7383
C	3.319	7.805	-1.1865
H	3.9806	8.2643	-0.4576
C	2.4521	8.6077	-1.95
C	1.6481	7.9559	-2.8911
H	0.9623	8.5206	-3.5094
C	1.6687	6.5704	-3.0352
H	0.9739	6.1046	-3.7262
C	2.3886	10.1217	-1.7032
C	1.9187	10.3654	-0.2492
H	0.928	9.9258	-0.0841
H	1.8556	11.4406	-0.0416
H	2.6064	9.9228	0.4789
C	1.403	10.8293	-2.6513
H	1.6853	10.6983	-3.7021
H	1.3951	11.9045	-2.4407
H	0.379	10.46	-2.5229
C	3.7878	10.747	-1.9055
H	4.5297	10.3183	-1.2241
H	3.752	11.8275	-1.721
H	4.1412	10.5866	-2.9304
C	2.0043	-0.1554	-6.7115
H	2.8071	-0.8452	-6.974
H	1.9882	0.6678	-7.4262
C	0.6708	-0.8756	-6.7022
C	-0.5247	-0.1641	-6.5207
H	-0.485	0.9105	-6.3636
C	-1.7533	-0.823	-6.5619
H	-2.676	-0.2675	-6.4148
C	-1.816	-2.205	-6.7988
C	-0.6214	-2.9149	-6.9662
H	-0.6577	-3.9892	-7.1159
C	0.6082	-2.2564	-6.9104
H	1.5291	-2.8214	-7.0285
C	3.0672	3.8137	6.5961
H	2.5069	4.6916	6.9144
H	4.0275	3.7819	7.1094
N	2.3528	0.4437	-5.4057
N	3.3588	3.962	5.1467
O	3.1303	-1.5875	-4.7165
O	5.4116	2.9783	5.4274
O	1.3509	5.0163	4.8508
O	1.6122	2.4921	-6.12
C	0.2933	-1.7965	4.1946
C	-0.2522	-2.1272	2.8631
C	0.5941	-2.5932	1.8749
H	1.6609	-2.5843	2.0597
C	0.1057	-3.0852	0.649
C	-1.295	-3.1402	0.4555
C	-1.9373	-3.8227	-0.6688
C	-1.4502	-4.9769	-1.3258
C	-1.8326	-5.1848	-2.6678
H	-1.4185	-6.011	-3.2342
C	-2.6675	-4.298	-3.3186
C	-2.7931	-4.3266	-4.786
C	-4.2933	-2.3397	-4.66
C	-4.319	-2.4973	-3.1902
C	-5.1207	-1.7018	-2.4023
H	-5.8391	-1.0511	-2.8876
C	-5.0015	-1.6529	-0.9927
C	-3.9424	-2.3506	-0.3583
C	-3.5651	-2.2805	1.0758
C	-4.4273	-2.0109	2.165
C	-3.8697	-1.5702	3.3903
H	-4.5252	-1.3027	4.2116
C	-2.5059	-1.5085	3.601
C	-1.9729	-1.0542	4.9098
C	-1.6372	-2.0159	2.6093
C	-2.165	-2.4574	1.3647
C	-3.0996	-3.1689	-1.1863
C	-3.3699	-3.3307	-2.5678
C	1.0951	-3.5017	-0.3769
C	2.2476	-4.2151	-0.0196
H	2.4255	-4.4683	1.02
C	3.1449	-4.6569	-0.9862
H	4.0146	-5.2148	-0.6556
C	2.9345	-4.4262	-2.3541
C	1.8115	-3.657	-2.7027
H	1.6236	-3.3985	-3.737
C	0.9232	-3.1954	-1.736
H	0.0585	-2.6207	-2.0481
C	3.9092	-4.9922	-3.4001
C	5.2272	-4.1847	-3.3481
H	5.0425	-3.1372	-3.6075
H	5.9547	-4.5901	-4.0624
H	5.6773	-4.2252	-2.3494
C	4.2075	-6.4787	-3.0958
H	4.6752	-6.6216	-2.1163
H	4.892	-6.8858	-3.8493
H	3.2867	-7.0726	-3.1185
C	3.3363	-4.9125	-4.8296
H	2.3766	-5.4384	-4.9028
H	4.0324	-5.3889	-5.5299
H	3.1932	-3.879	-5.1514
C	-0.5557	-5.9664	-0.6843
C	-0.6856	-6.286	0.6788
H	-1.4333	-5.7754	1.2782
C	0.1206	-7.2517	1.267
H	-0.0158	-7.4656	2.3233
C	1.084	-7.9633	0.5281
C	1.2035	-7.6441	-0.829
H	1.9389	-8.1449	-1.4471
C	0.4068	-6.6679	-1.4225
H	0.5785	-6.4147	-2.4631
C	1.9489	-9.0315	1.2136
C	2.7941	-8.3645	2.3219
H	3.4687	-7.6176	1.892
H	3.4016	-9.1135	2.8446
H	2.1686	-7.8612	3.0666
C	2.9116	-9.7237	0.2308
H	2.3717	-10.2349	-0.5742
H	3.5048	-10.4757	0.7629
H	3.6104	-9.0113	-0.2228
C	1.0364	-10.1125	1.8382
H	0.3611	-9.6918	2.5902
H	1.6422	-10.8839	2.3288
H	0.4231	-10.5962	1.0695
C	-5.9817	-0.7382	-0.3536
C	-7.3506	-0.8727	-0.6101
H	-7.7064	-1.7209	-1.1878
C	-8.2673	0.0507	-0.1074
H	-9.319	-0.1067	-0.3173
C	-7.8522	1.1519	0.6507
C	-6.4738	1.285	0.8842
H	-6.1046	2.1415	1.4378
C	-5.5615	0.358	0.4003
H	-4.5035	0.4682	0.5877
C	-8.8239	2.1908	1.2298
C	-10.2936	1.8566	0.917
H	-10.4853	1.8389	-0.1618
H	-10.9492	2.6159	1.3575
H	-10.5848	0.8849	1.3326
C	-8.6595	2.2437	2.767
H	-8.8782	1.268	3.2151
H	-9.3464	2.9805	3.2005
H	-7.6422	2.5256	3.0584
C	-8.5031	3.5809	0.6335
H	-7.4753	3.8878	0.8507
H	-9.1792	4.3397	1.0463
H	-8.6216	3.5706	-0.4558
C	-5.8811	-2.2934	2.1362
C	-6.3642	-3.4488	1.4982
H	-5.6662	-4.1134	0.998
C	-7.7198	-3.7505	1.4985
H	-8.05	-4.6489	0.9848
C	-8.66	-2.9264	2.1411
C	-8.1658	-1.7972	2.8058
H	-8.8425	-1.1253	3.32
C	-6.8083	-1.4866	2.8077
H	-6.4758	-0.5734	3.2906
C	-10.1559	-3.266	2.0693
C	-10.6019	-3.2517	0.588
H	-10.4359	-2.2636	0.1441
H	-11.6696	-3.4893	0.507
H	-10.0493	-3.9841	-0.0095
C	-11.0243	-2.2553	2.8407
H	-10.7676	-2.2284	3.9058
H	-12.0799	-2.5373	2.7605
H	-10.9216	-1.2413	2.4372
C	-10.4016	-4.6701	2.6681
H	-9.8461	-5.4455	2.1307
H	-11.4668	-4.9258	2.6149
H	-10.0935	-4.7042	3.7191
C	-0.08	-1.0945	6.5206
H	0.5197	-1.9752	6.7602
H	-0.9538	-1.0652	7.1706
C	0.7486	0.1629	6.6785
C	0.1361	1.388	6.9564
H	-0.9426	1.4236	7.0814
C	0.8897	2.5646	7.0031
H	0.3981	3.5205	7.1615
C	2.2705	2.535	6.7862
C	2.8938	1.2926	6.5902
H	3.9687	1.2516	6.446
C	2.1416	0.1241	6.5304
H	2.6268	-0.8246	6.3306
C	-3.1499	-2.9296	-6.7718
H	-3.9548	-2.3099	-7.1642
H	-3.1071	-3.8677	-7.3244
N	-0.6038	-1.3016	5.1475
N	-3.4978	-3.2512	-5.3673
O	1.4725	-1.9818	4.4894
O	-2.2407	-5.1635	-5.4887
O	-4.8662	-1.4148	-5.2305
O	-2.6769	-0.5428	5.7699

[truncated: 4 more sheets: anthracene@1-PP, biphenyl@1-PP, perylene@1-PP, pyrene@1-PP]
