# Supplementary material for: Preferential molecular recognition of heterochiral guests within a cyclophane receptor
Source: Nat Commun. 2023 Jan 16;14:243. doi: 10.1038/s41467-023-35851-3 (PMC9842753; doi:10.1038/s41467-023-35851-3)
Supplement: Supplementary file 5 — Source Data [file 41467_2023_35851_MOESM5_ESM.xlsx]

## Sheet: Fig. S25a
wavelength/concentration	0	2.65353e-06	1.58757e-05	4.20944e-05	9.36476e-05	0.00016884	0.000241579	0.000357676	0.000510256	0.00071023	0.000976243	0.00128	0.00165	0.00203
800	0.000795975	-0.000140148	-3.2717e-05	-3.49179e-05	-0.00121	-0.00115	-0.000900134	8.32796e-06	-0.000165429	0.000208913	-0.000342458	-0.000433113	2.55193e-05	0.000226402
799.5	0.000692767	-2.38537e-05	0.000488732	4.64581e-05	-0.000784375	-0.000808467	-0.000873008	0.000300877	-5.43697e-05	0.000130987	-0.000532454	-0.0005017	7.98889e-05	0.000344837
799	0.000545125	-0.000161443	-6.46012e-05	0.000116235	-0.00132	-0.00137	-0.000940048	-4.0807e-05	-0.000330858	-3.50964e-05	-0.000821256	-0.00101	4.57443e-05	0.000145918
798.5	0.000696931	-0.000205522	4.03311e-05	9.61285e-05	-0.00115	-0.00114	-0.00114	-3.31929e-05	-0.000243355	-3.468e-05	-0.000587478	-0.00059194	-0.000250969	0.000585099
798	0.000559996	-5.75224e-05	8.9704e-05	0.000106657	-0.00116	-0.00121	-0.00107	4.59822e-05	-8.70272e-05	-6.78729e-05	-0.000609369	-0.000763496	-0.000135686	-7.12636e-05
797.5	0.000525256	-0.000123135	0.000313905	0.000246567	-0.00103	-0.000941714	-0.000886749	0.000174292	0.000257393	0.000101542	-0.000199871	-0.000322768	0.000278511	0.000755524
797	0.000592296	1.15997e-05	0.000191008	0.00065434	-0.000634293	-0.000950161	-0.00067742	0.000124919	7.91156e-06	0.00031789	-9.23809e-05	-0.000414673	0.000385704	0.000693838
796.5	0.00101	1.4217e-05	0.000247995	0.000418123	-0.000862777	-0.00087045	-0.000791335	0.000318307	2.15932e-05	0.000319258	-0.000230328	-0.000414495	0.000244069	0.000721796
796	0.00073405	-0.000161206	0.000312715	8.28632e-05	-0.00102	-0.00118	-0.00118	0.000302127	-5.18118e-05	0.000218074	-0.000165429	-0.000568026	0.000437575	0.000170366
795.5	0.00032134	-0.000266435	-9.23809e-05	-0.000106419	-0.00125	-0.00144	-0.00101	4.72314e-05	-0.00044394	-5.84742e-05	-0.000706687	-0.000850404	-9.16671e-05	8.92282e-05
795	0.000677242	-0.00026816	-3.97958e-05	-4.22347e-05	-0.00111	-0.00124	-0.00115	-0.000225152	-0.000209151	0.00011332	-0.000703772	-0.000655827	2.49839e-06	0.000235503
794.5	0.000506578	-0.000360363	0.000126882	-0.000140088	-0.00109	-0.00104	-0.00106	-0.000378506	-0.00021504	-0.000205939	-0.000513954	-0.000731017	-0.000341625	0.000169415
794	0.00084963	7.13825e-06	0.000194696	-4.42572e-05	-0.00103	-0.00096533	-0.000785208	4.20562e-05	0.000142349	-0.000167154	-0.00061157	-0.000379755	0.000140624	0.000503187
793.5	0.000655292	-0.000157755	0.000310217	5.60948e-05	-0.00134	-0.00105	-0.000963961	-6.85272e-05	-0.000325921	-4.41977e-05	-0.000379041	-0.000540009	6.04967e-05	0.000572666
793	0.000255371	-0.000228365	0.000225152	2.43295e-05	-0.00108	-0.00126	-0.00103	-9.39275e-05	-0.00011558	-5.85337e-05	-0.000420384	-0.000703832	0.000255609	0.000402895
792.5	0.000377019	-0.00058724	2.48054e-05	-0.000103743	-0.00132	-0.00118	-0.0013	2.33183e-05	-0.000157339	-7.79259e-05	-0.000764269	-0.000556546	-0.000114807	7.05497e-05
792	0.00087747	0.000331631	0.000604194	0.000493372	-0.000710851	-0.000578793	-0.00053174	0.00060003	0.000207485	0.000477371	-0.000276548	-0.000103981	0.000614782	0.000635661
791.5	0.000217538	-0.000528469	9.8151e-06	-0.000222476	-0.00134	-0.00129	-0.0014	-0.000273336	-0.000542031	-0.000118257	-0.00057225	-0.000771348	-0.000414435	1.99276e-05
791	0.000606216	-0.000155614	-2.77797e-05	0.000196183	-0.00128	-0.00112	-0.000990313	-1.96302e-06	8.86333e-06	0.000106717	-0.00047047	-0.000413424	9.51172e-05	0.000388142
790.5	0.00125	-1.52283e-05	0.000328895	0.000543221	-0.000910841	-0.000739107	-0.000575046	0.000643276	0.000222951	0.000314143	-0.000351321	-0.000268577	0.000194696	0.000589203
790	0.000743211	-7.13825e-06	-1.13022e-05	0.00014455	-0.00102	-0.00102	-0.000881277	0.000246567	4.22347e-06	0.000184107	-0.000648689	-0.000614425	-0.000229078	0.000491112
789.5	0.000677063	0.000118019	0.000300401	0.000138185	-0.00108	-0.000778605	-0.000879076	0.000558985	1.62395e-05	0.000373152	-0.000396708	-0.000532454	0.000162038	0.000554583
789	0.000692054	-9.31542e-05	0.000112368	0.000324731	-0.00123	-0.000960273	-0.0011	-0.00026352	-0.000199336	2.84935e-05	-0.000834343	-0.000729886	-0.000269647	0.000255668
788.5	0.000654935	-6.83488e-05	0.000155376	5.25851e-05	-0.00126	-0.00112	-0.000800733	5.40723e-05	-0.000143062	0.000153413	-0.000536142	-0.000502949	-2.20096e-06	0.000487424
788	0.00062769	-0.000166381	0.000253943	0.000234789	-0.00101	-0.00117	-0.000855163	5.35964e-05	-0.00026007	0.000148476	-0.000589084	-0.000562197	-7.51896e-05	2.95048e-05
787.5	0.000908937	0.000226164	0.000258583	0.000427224	-0.000793774	-0.000691042	-0.000554523	0.000351024	-4.16398e-06	0.000125098	-0.000264829	-0.000337758	0.000367501	0.000539295
787	0.000718644	0.000119209	0.00029939	6.04967e-05	-0.00098841	-0.000930531	-0.000738095	0.000363813	-0.000183156	0.000242106	-0.000348585	-0.000832975	2.40916e-05	0.00033752
786.5	0.000646131	-5.18713e-05	-4.94324e-05	-0.000168641	-0.00113	-0.00129	-0.000962712	-0.000129797	-0.000388916	-0.000356437	-0.000632568	-0.000718584	1.96302e-05	0.000588251
786	0.000702463	-0.000234016	3.6643e-05	-1.94517e-05	-0.00115	-0.0011	-0.00104	2.99807e-05	-0.000196183	-0.000146751	-0.00075838	-0.000585039	8.86333e-06	0.000155852
785.5	0.00040456	-0.000472195	0.000222951	-0.000110345	-0.0013	-0.00149	-0.00111	-0.000302602	-0.000302364	-0.000217538	-0.00102	-0.000861111	-0.000327408	9.80915e-05
785	0.000503306	-0.000369464	0.000118673	0.000160254	-0.00157	-0.00118	-0.00102	-0.000172091	-0.000358697	-3.22411e-05	-0.000484747	-0.000858196	-9.46413e-05	0.00033871
784.5	0.000660467	0.000211173	7.37619e-06	4.86591e-05	-0.00117	-0.00113	-0.00107	-0.000166143	-0.000206712	-8.7979e-05	-0.000364527	-0.000793298	-3.09919e-05	0.000232767
784	0.000468269	-0.000282199	0.000154127	-2.659e-05	-0.00103	-0.00114	-0.00119	-5.21092e-05	-0.00013991	-0.000364586	-0.00080228	-0.000603718	-0.000238239	8.25658e-05
783.5	0.000994953	3.8844e-05	0.000323779	0.000148714	-0.000745353	-0.000825182	-0.000761414	0.000577187	0.000268458	0.000212185	-0.000424845	-0.000246508	0.000198146	0.000427998
783	0.000920537	0.00017798	0.000337044	0.000148476	-0.000994061	-0.000832737	-0.000527219	0.00037339	-7.98889e-05	0.000317593	-0.000127537	-0.000321757	0.000289575	0.000450364
782.5	0.00102	-0.000106419	0.000174292	-1.4217e-05	-0.000894304	-0.00111	-0.000870867	8.65513e-05	-0.000151152	5.17523e-06	-0.000720131	-0.000505269	-6.46607e-05	0.000391355
782	0.000564517	-0.000183334	9.36896e-05	-3.04565e-05	-0.00116	-0.00116	-0.000977227	-5.6987e-05	-0.000207961	-0.000154127	-0.000513716	-0.000721023	-0.000169593	0.000203797
781.5	0.000718584	0.000213612	0.000391057	0.000297903	-0.000860992	-0.000767362	-0.000517345	0.000210162	0.000237942	8.7979e-05	-0.000448342	-0.000745471	0.000139374	0.000259535
781	0.000416755	-0.0003584	-0.000189283	-0.000197135	-0.00153	-0.00131	-0.00123	-0.000108204	-0.000522639	-0.000244128	-0.000613295	-0.000689258	7.49516e-05	1.42765e-06
780.5	0.00122	1.57636e-05	0.000516215	0.000169415	-0.000941238	-0.000740713	-0.000643632	0.000250731	0.000145085	0.000234313	1.96897e-05	-5.6987e-05	0.000284935	0.000709423
780	0.000709602	-0.000277797	0.000242582	0.000135151	-0.00116	-0.0009156	-0.00108	6.84082e-06	-0.000135984	0.000169117	-0.000239191	-0.000582719	0.000142765	0.000554285
779.5	0.00113	0.000136876	0.000360839	0.000338472	-0.000864442	-0.000547088	-0.000541912	0.000272324	0.000179408	0.000197135	-0.000207485	-0.000283983	0.000282199	0.000685034
779	0.000899003	-0.000303138	0.000307718	0.000185297	-0.000972587	-0.000961701	-0.000951886	0.00031902	-5.40723e-05	0.00018726	-0.000604253	-0.000512348	0.000120934	0.000483736
778.5	0.000681108	-0.000320091	0.000272086	3.41446e-05	-0.00121	-0.0012	-0.00079532	-5.03842e-05	-0.000163704	-0.00021266	-0.000645298	-0.00069134	7.81639e-05	0.000251445
778	0.000703058	5.65112e-05	0.000410747	0.000285352	-0.00103	-0.000916611	-0.00102	0.000579864	7.56655e-05	0.000197135	-0.000577604	-0.00046357	-6.22218e-05	0.00079306
777.5	0.000766708	-0.000431626	0.000215099	-0.000198146	-0.00127	-0.00125	-0.000898528	6.66237e-06	-2.67684e-05	-5.43102e-05	-0.00071448	-0.000869201	3.92604e-06	0.00038148
777	0.0011	-0.000154603	0.000291538	0.000296713	-0.000645417	-0.000789074	-0.000708234	0.000229376	0.000254955	0.000428712	-0.000284638	-0.000462142	9.88053e-05	0.000805968
776.5	0.000631378	-3.6881e-05	0.000189521	-0.000139136	-0.0012	-0.000856709	-0.00103	2.75418e-05	-3.63456e-05	-6.75755e-05	-0.00070175	-0.000624597	7.05497e-05	0.000223189
776	0.000627274	1.48714e-06	0.000174292	7.03118e-05	-0.000989481	-0.00111	-0.000607406	1.15402e-05	-0.000267922	7.27507e-05	-0.000456967	-0.000415922	0.000174054	0.000394567
775.5	0.00103	0.000144014	0.000548634	0.000251921	-0.000867655	-0.00067278	-0.000829465	0.000428414	5.41317e-06	0.000192435	-0.000223725	-0.000435255	0.000323958	0.000573737
775	0.000874317	-8.09002e-05	0.000410212	0.000239131	-0.000949269	-0.000741308	-0.000783959	4.56848e-05	-8.41124e-05	0.000189283	-0.000461488	-0.000596223	-1.48714e-06	0.000313905
774.5	0.00113	0.000101958	0.000106182	0.000330085	-0.00101	-0.000958072	-0.000732385	0.000295167	-0.000131522	0.000277975	-0.000244366	-0.000382075	0.000325445	0.000613771
774	0.000562792	-0.00022075	0.00017798	-4.54469e-05	-0.00116	-0.0013	-0.00102	7.47732e-05	-0.000196897	-0.000286839	-0.000663203	-0.000683369	-0.000317057	0.000255668
773.5	0.000721975	0.000178932	0.000258583	0.000367263	-0.000638457	-0.000772478	-0.000826907	0.000182382	0.000160016	0.00032717	-0.000275537	-0.000231279	4.03311e-05	0.000588727
773	0.00073756	-0.000382729	-7.49516e-05	-0.00038493	-0.00112	-0.00127	-0.00112	-0.000197849	-0.00055726	-0.000215575	-0.000841184	-0.000722213	-0.000297665	0.000192971
772.5	0.000725782	0.000205998	0.000327646	0.000352987	-0.000932315	-0.000900491	-0.000884251	0.000403609	0.000146989	0.000304803	-0.000217062	-0.000421097	0.00028785	0.000453517
772	0.000749338	-0.000122659	0.000205046	0.000185357	-0.00106	-0.0011	-0.00125	2.659e-05	-3.14678e-05	8.75031e-05	-0.00035495	-0.000619422	8.55401e-05	0.000330858
771.5	0.000421692	-0.000422822	-0.000130035	-0.000245318	-0.0018	-0.00119	-0.00133	0.00016763	-0.000690745	-0.00020921	-0.000764983	-0.001	-0.000134972	0.000177445
771	0.000389213	-0.000431864	9.12507e-05	-9.06558e-05	-0.00113	-0.00121	-0.00108	5.35964e-05	-0.000304506	7.745e-05	-0.000661181	-0.000857483	-0.000492361	0.000167927
770.5	0.000479334	-0.000344837	0.000392544	2.95048e-05	-0.00101	-0.00108	-0.00116	-1.35032e-05	-0.000366966	6.26976e-05	-0.000550121	-0.000697943	0.000108442	0.000268934
770	0.00105	-0.000126109	0.000386655	0.000222951	-0.000921489	-0.000756179	-0.000974669	0.00026007	-1.99276e-05	0.000310454	-0.000163704	-0.000393972	0.000184107	0.000667665
769.5	0.000557735	1.15402e-05	0.000337461	-0.000337282	-0.00132	-0.00132	-0.00116	-6.07346e-05	-0.000216111	-0.000272622	-0.000451554	-0.000577425	9.06558e-05	0.000111059
769	0.00087402	2.92668e-05	0.000427462	0.000322768	-0.000941773	-0.000875983	-0.00074565	0.000511039	5.65112e-06	0.000527993	-0.000328538	-0.000368215	0.000375591	0.000991027
768.5	0.000499202	-0.000104932	0.000182918	-6.01993e-05	-0.00144	-0.000830298	-0.000783245	0.000247043	-0.000169831	0.000164477	-0.000526268	-0.000354712	0.000311704	0.000222476
768	0.00105	2.15932e-05	0.000552322	0.000219739	-0.000934933	-0.000802637	-0.0006127	1.10643e-05	0.000250731	0.00030284	-0.000332286	-0.00012712	0.000376305	0.000567848
767.5	0.00111	0.000353522	0.000464105	0.000231577	-0.000820959	-0.000849274	-0.000454588	0.00060003	0.000230328	0.000415684	-0.000171318	-9.8151e-06	0.000270897	0.000871045
767	0.00106	5.85337e-05	0.000527041	0.000212185	-0.000710078	-0.000760581	-0.000738393	0.00016299	-3.21816e-05	0.000160789	-0.000398195	-0.000440787	0.000229614	0.000577663
766.5	0.000842135	0.000152878	0.0001433	3.31929e-05	-0.00109	-0.000818579	-0.000765815	0.000333832	-3.36688e-05	0.000217538	-0.00018732	-0.000191008	0.000192971	0.000838447
766	0.00105	-2.06414e-05	0.000506875	0.000166916	-0.00104	-0.00102	-0.000764507	0.000415387	-0.000171615	9.5831e-05	-0.000430675	-0.000522104	8.1614e-05	0.000756893
765.5	0.000823635	-5.6987e-05	0.000405631	0.000196183	-0.00071793	-0.000899241	-0.00081501	0.000223963	0.000139672	0.000471957	-0.000248471	-0.000152878	7.62008e-05	0.000834938
765	0.000705438	-0.00038493	0.000124622	-4.4733e-05	-0.00126	-0.0011	-0.00108	0.000131998	-0.000217538	0.000139612	-0.000572488	-0.000503187	-0.000257156	0.000299628
764.5	0.000699192	-0.000104218	0.000349061	0.000157577	-0.00124	-0.0011	-0.000865929	5.94854e-05	-2.80176e-05	0.000363337	-0.000323244	-0.000200585	6.14485e-05	0.000366014
764	0.000497239	-0.000252694	0.000189045	0.000147762	-0.00121	-0.00106	-0.000894601	0.000370178	-0.000174054	0.000234492	-0.000221702	-0.000592415	-3.21816e-05	0.000267922
763.5	0.000711446	0.000132712	0.000384454	0.000202548	-0.000947246	-0.000792049	-0.000998998	0.000358162	-0.000189045	-0.000103743	-0.000486948	-0.00045429	0.000298914	0.000468924
763	0.000885381	-9.46413e-05	0.000493313	0.000507351	-0.00101	-0.00108	-0.000744758	0.000378327	0.00018262	0.000341446	-0.000231577	-0.000179706	0.000516215	0.000720309
762.5	0.000865989	9.51172e-05	0.00044513	0.000204273	-0.00104	-0.00076766	-0.000620849	0.000341149	7.59629e-05	0.000177445	-0.000331155	-0.000449115	0.000122897	0.000546195
762	0.000682952	-0.000119447	0.000251266	9.19645e-05	-0.000868487	-0.000868249	-0.000814534	0.000290348	0.00017114	0.000281485	-0.00030748	-0.000337461	0.000361136	0.000566956
761.5	0.000891687	0.000351499	0.000736727	0.000572726	-0.000688247	-0.000726436	-0.000467496	0.000555297	0.00041152	0.00073869	-1.17781e-05	8.11381e-05	0.000685094	0.00101
761	0.000521568	-0.000312893	-3.39067e-06	8.41124e-05	-0.00106	-0.00103	-0.000965627	0.000371249	3.81302e-05	0.000248649	-0.000420324	-0.000394983	0.000187558	0.000516155
760.5	0.000509731	-0.000249958	0.000406702	5.75224e-05	-0.000903465	-0.000737917	-0.000842849	0.000275299	0.000121945	0.000331453	-0.000181906	-0.000313905	0.000337104	0.000547206
760	0.000769742	0.000126585	0.000442869	0.000199336	-0.00109	-0.000763139	-0.000791692	0.000430615	0.000215099	0.000119982	-0.000298676	-0.000238894	0.000388142	0.000699846
759.5	0.000319318	-0.000302364	0.000387369	-0.0002173	-0.000958548	-0.000990313	-0.000788301	0.00041616	-1.15402e-05	0.000275061	-0.000121469	-0.000191008	0.000186308	0.000632211
759	0.00082423	0.000172567	0.000550359	0.000263758	-0.000681525	-0.000930352	-0.000430258	0.000551846	0.000629058	0.000918396	0.000106419	0.000352749	0.000829881	0.000789134
758.5	0.000548634	-9.85674e-05	0.000359114	0.000113796	-0.00109	-0.000661181	-0.000753324	0.000369464	0.000348049	0.000197611	-0.000164953	7.32266e-05	0.000610202	0.000922857
758	0.000688009	-0.000141099	0.000305041	0.000147702	-0.00108	-0.00094683	-0.000716502	0.000354474	0.000201537	0.000409676	0.0002104	-0.000271848	0.000386596	0.000960452
757.5	0.000691459	-0.00026132	0.000268398	0.000199098	-0.001	-0.00080573	-0.000522877	0.000244307	0.000222713	0.00045899	-0.000197135	-0.000158529	0.000548753	0.000693422
757	0.000576533	-0.000112844	0.000137411	0.000167154	-0.00101	-0.00106	-0.000663441	0.000626025	0.000184821	0.000619898	-3.8844e-05	-0.000210935	0.000650295	0.000900431
756.5	0.000632092	-0.000195172	0.000423893	0.000237228	-0.00105	-0.000856174	-0.00071674	0.000542091	0.000152164	0.000534953	-3.04565e-05	-2.04035e-05	0.000579626	0.000648034
756	0.000682833	0.000205701	0.000576176	0.000275061	-0.000871462	-0.000628999	-0.000451554	0.000424726	0.000311942	0.000622515	6.68616e-05	0.000143776	0.000700976	0.00125
755.5	0.000709423	-0.000163942	0.000392306	0.000234016	-0.000956764	-0.00077224	-0.000533168	0.000688603	0.000475229	0.000691042	0.000244069	0.000186546	0.000746185	0.000809716
755	0.000532335	-0.000218014	0.000720666	0.000446855	-0.000811381	-0.00076409	-0.000372676	0.000615258	0.000531383	0.000575522	0.000219263	0.000137173	0.000923452	0.00124
754.5	0.000574332	0.000288623	0.000733753	0.00047053	-0.000817806	-0.000464581	-0.000535964	0.000521628	0.000614306	0.000492123	7.10851e-05	0.000109929	0.000834997	0.00116
754	0.000802161	0.000204987	0.000679502	0.000297903	-0.000893233	-0.00051556	-0.000335557	0.000780568	0.000468507	0.000725127	0.000276012	0.000453755	0.00082423	0.00137
753.5	0.000746542	8.9942e-05	0.000368929	7.98889e-05	-0.000998285	-0.000661954	-0.000476657	0.000718049	0.000418837	0.000873068	0.000335498	0.000360601	0.000758261	0.00109
753	0.000973955	-2.28424e-05	0.000441263	0.000343171	-0.000778248	-0.000530372	-0.000475467	0.000574986	0.00059878	0.00116	0.00040343	0.000368988	0.000969791	0.00117
752.5	0.00112	0.000116294	0.000547266	4.66961e-05	-0.000846537	-0.000769206	-0.000296892	0.000787825	0.000488673	0.000976394	0.000453279	0.000382729	0.000950458	0.00128
752	0.000565409	3.59292e-05	0.000352987	0.00025543	-0.000534358	-0.000542507	-0.000409022	0.000666891	0.000395281	0.00102	0.00046583	0.000445903	0.00113	0.00123
751.5	0.000655054	9.55931e-05	0.000501165	0.000336271	-0.000496406	-0.000507768	-0.000148714	0.000980439	0.000666356	0.000895851	0.000599911	0.000258821	0.000821315	0.00127
751	0.000687711	-9.8032e-05	0.000396411	5.18713e-05	-0.000946235	-0.000630724	-0.000363515	0.00067052	0.000640658	0.000715669	0.000388797	0.000189045	0.000992752	0.00141
750.5	0.000686283	0.000151688	0.000313905	0.000170128	-0.000703356	-0.00041961	-0.000366966	0.000892282	0.000656838	0.000798116	0.000279998	0.000539652	0.00104	0.00161
750	0.000402478	-0.000243831	0.000109394	8.40529e-05	-0.0011	-0.00071555	-0.00045893	0.000862777	0.00054566	0.000705795	0.000378684	0.000488316	0.000840708	0.00133
749.5	0.00103	0.000415149	0.000802994	0.000560472	-0.000583612	-0.000456967	-0.000167154	0.000806206	0.000854984	0.00138	0.000791216	0.000842016	0.00149	0.00154
749	0.000833629	0.000102731	0.000484925	0.000551608	-0.000747732	-0.000314916	-0.000158291	0.0011	0.000718881	0.00118	0.000336747	0.000768671	0.00138	0.00172
748.5	0.000529004	-2.04035e-05	0.000454707	0.000201834	-0.000810965	-0.000534655	-0.000202072	0.000740832	0.000786933	0.00127	0.000587597	0.000552501	0.00155	0.00157
748	0.000796272	0.000214088	0.000587121	0.000310692	-0.000517047	-0.000198622	-0.000284162	0.0013	0.00104	0.00128	0.000843325	0.000788658	0.00158	0.00187
747.5	0.000848619	2.8791e-05	0.000517821	0.000222238	-0.000664512	-0.000419848	-8.86333e-06	0.000798354	0.00111	0.00128	0.000716205	0.000705914	0.00164	0.00189
747	0.000716086	0.00025317	0.000651544	0.000479096	-0.000577366	-0.000219025	-0.000146751	0.00107	0.00104	0.00147	0.000959798	0.000973063	0.00165	0.00209
746.5	0.00114	0.000329192	0.000555534	0.00045774	-0.000571358	7.5487e-05	0.000250969	0.00148	0.00118	0.00185	0.00115	0.0012	0.00182	0.00223
746	0.000845645	0.000321281	0.000394032	0.00024508	-0.000577306	-0.000191484	-1.08263e-05	0.00122	0.0011	0.0015	0.00122	0.00112	0.00171	0.00229
745.5	0.000595033	0.000155852	0.000643335	0.000318842	-0.000348823	-0.00021385	0.000170842	0.00144	0.00127	0.00168	0.000980261	0.00113	0.00171	0.00224
745	0.000765102	-0.000123373	0.000620433	0.000381302	-0.000530967	-0.00024972	-6.34115e-05	0.00117	0.00119	0.0016	0.00133	0.00138	0.00199	0.00228
744.5	0.00069015	-0.000216289	0.000381659	0.000349298	-0.000727328	-0.000247043	-2.11173e-05	0.00124	0.000963069	0.00128	0.000950101	0.00127	0.00183	0.00196
744	0.000745353	0.000358876	0.000503544	0.000532752	-0.000386179	7.86397e-05	0.000176017	0.00154	0.00152	0.00175	0.00153	0.00144	0.00215	0.00251
743.5	0.000944153	0.000271848	0.000805611	0.000514727	-0.00035721	0.000151152	0.000400396	0.00141	0.00142	0.00205	0.0015	0.00191	0.00213	0.00277
743	0.000932791	0.000346086	0.000649581	0.000613533	-0.000301353	-7.29886e-05	0.000193923	0.00153	0.00138	0.00196	0.00168	0.00162	0.0023	0.00265
742.5	0.000632747	6.24597e-05	0.000441679	0.000522877	-0.000577663	-1.74292e-05	0.000337758	0.00142	0.00132	0.0021	0.0016	0.00155	0.00213	0.00257
742	0.000831487	0.000309503	0.000570822	0.0006243	-0.000346324	0.000204987	0.00044739	0.00153	0.00164	0.00209	0.00174	0.00192	0.00253	0.00305
741.5	0.000844515	0.000311942	0.000735894	0.000802102	-0.000126109	-3.31929e-05	0.000253646	0.00177	0.00185	0.00234	0.00169	0.00181	0.00241	0.00278
741	0.000853854	0.000338889	0.000485282	0.00027631	-0.000354712	2.58167e-05	0.000331036	0.00177	0.00162	0.00237	0.00167	0.00179	0.00276	0.00298
740.5	0.00095831	0.000546909	0.00094677	0.00084624	5.82362e-05	0.000380469	0.000857721	0.00207	0.00208	0.00246	0.00211	0.00234	0.00288	0.00324
740	0.000691875	4.17588e-05	0.000382253	0.000530491	-0.000406107	-0.00015954	0.000217062	0.00164	0.00183	0.00225	0.00192	0.002	0.0026	0.00308
739.5	0.000951589	-2.45675e-05	0.000712992	0.000673018	-0.000259594	6.80513e-05	0.00037339	0.00179	0.00184	0.0025	0.00194	0.00236	0.00286	0.00329
739	0.000808586	0.000192495	0.000797283	0.000564874	-0.000242344	0.000103029	0.000817627	0.00208	0.00205	0.0027	0.00235	0.00252	0.00326	0.00347
738.5	0.000742438	0.00016299	0.000766232	0.000481773	-0.000183394	3.95578e-05	0.000694611	0.00211	0.00199	0.00265	0.00216	0.00231	0.00284	0.00354
738	0.000829703	0.000387905	0.000781877	0.000803708	-9.31542e-05	0.000227889	0.000844158	0.00218	0.00217	0.00275	0.0024	0.00268	0.00316	0.00354
737.5	0.000990551	0.000172329	0.000700203	0.000655827	-0.00022539	0.000367739	0.00075023	0.00248	0.00222	0.00295	0.00249	0.00283	0.00354	0.00387
737	0.000983294	0.000206474	0.000963724	0.000807277	-6.38874e-05	0.000636554	0.000917325	0.0021	0.00247	0.00283	0.00285	0.00281	0.00354	0.00416
736.5	0.000905249	0.000318366	0.00083464	0.00060461	-0.000192673	0.00043115	0.00093297	0.0023	0.00262	0.00316	0.00272	0.00302	0.00355	0.00396
736	0.0011	0.000414732	0.00108	0.000733693	-7.37619e-06	0.000756	0.000967352	0.00257	0.00279	0.00341	0.00307	0.00331	0.00394	0.00434
735.5	0.00116	0.000503425	0.000687771	0.00115	0.00022075	0.00087741	0.00139	0.00277	0.00305	0.00363	0.00318	0.00346	0.00409	0.00456
735	0.000777951	0.000250731	0.000576116	0.000873782	-6.60883e-05	0.000628107	0.00107	0.00242	0.00288	0.00334	0.00324	0.00323	0.0039	0.00444
734.5	0.00105	0.0004324	0.000956704	0.000951589	0.000178694	0.000663203	0.00138	0.00283	0.00317	0.00374	0.00341	0.00353	0.00437	0.00484
734	0.00103	0.000459465	0.000982402	0.0011	0.000196897	0.000859802	0.00142	0.00296	0.00295	0.00389	0.00338	0.00373	0.00452	0.00498
733.5	0.00103	0.00038963	0.001	0.00103	0.000461131	0.000714182	0.0017	0.00292	0.00327	0.00388	0.00377	0.00387	0.00458	0.00513
733	0.00082084	0.000633936	0.000840946	0.00104	0.000293204	0.00102	0.00167	0.00314	0.00342	0.00402	0.00392	0.004	0.00499	0.00542
732.5	0.00107	0.000498012	0.00105	0.00126	0.000390581	0.00117	0.00168	0.00301	0.00335	0.00412	0.0038	0.0041	0.00505	0.00551
732	0.00109	0.00060003	0.00114	0.00122	0.00043234	0.00117	0.00178	0.00351	0.00367	0.00444	0.00419	0.00438	0.0053	0.00571
731.5	0.00114	0.000513478	0.000998582	0.000920121	0.000333297	0.00128	0.00194	0.00325	0.00369	0.00431	0.00419	0.00421	0.00516	0.00574
731	0.00103	0.000536618	0.00116	0.00116	0.000538343	0.0014	0.00204	0.00352	0.00392	0.00461	0.00452	0.00459	0.00579	0.00604
730.5	0.00112	0.000619422	0.00127	0.00126	0.00075951	0.00167	0.00224	0.00393	0.00402	0.00485	0.00451	0.00489	0.00566	0.00645
730	0.00123	0.000372676	0.00145	0.00107	0.000742021	0.0015	0.00213	0.00401	0.00427	0.00496	0.00502	0.0049	0.00616	0.00655
729.5	0.00111	0.000595985	0.00131	0.00157	0.000577306	0.0016	0.00229	0.00404	0.00426	0.00522	0.0049	0.00527	0.00621	0.00676
729	0.000924999	0.000689615	0.00118	0.00112	0.000655054	0.00165	0.00224	0.00374	0.00421	0.00532	0.00499	0.00553	0.00587	0.00664
728.5	0.00095028	0.000688663	0.00106	0.0012	0.000861766	0.00171	0.00234	0.00413	0.00457	0.00537	0.00529	0.00542	0.00632	0.00712
728	0.00103	0.000620731	0.00121	0.00138	0.000708234	0.00172	0.00245	0.00421	0.0046	0.00548	0.00544	0.00563	0.00663	0.00729
727.5	0.00115	0.000810251	0.00137	0.00152	0.000939989	0.00211	0.00287	0.00437	0.00496	0.00603	0.00566	0.00623	0.00679	0.00759
727	0.00115	0.000633877	0.00135	0.0014	0.00109	0.00211	0.00279	0.00459	0.00499	0.0062	0.00581	0.0063	0.00723	0.00778
726.5	0.00125	0.000738452	0.0013	0.00153	0.00113	0.00223	0.00301	0.00499	0.00523	0.0062	0.0063	0.00659	0.00763	0.00802
726	0.0014	0.00107	0.00164	0.00176	0.00143	0.00263	0.00341	0.00501	0.00562	0.0065	0.00674	0.00687	0.0079	0.00859
725.5	0.00135	0.000916195	0.0014	0.00182	0.00113	0.00261	0.0034	0.00528	0.00558	0.00648	0.00681	0.00712	0.00799	0.00869
725	0.00134	0.000925653	0.00149	0.00201	0.00133	0.00256	0.0034	0.00536	0.00601	0.0069	0.00702	0.00741	0.0083	0.00921
724.5	0.00112	0.000637803	0.00132	0.00159	0.00132	0.00232	0.00336	0.00511	0.00574	0.00656	0.00686	0.00722	0.00836	0.00905
724	0.0015	0.000877589	0.00158	0.00184	0.00135	0.00271	0.00363	0.00579	0.00599	0.00732	0.00743	0.00788	0.009	0.00949
723.5	0.0014	0.000813106	0.00182	0.00186	0.00155	0.00287	0.00382	0.00584	0.0065	0.00746	0.00761	0.00808	0.00901	0.0095
723	0.00162	0.00124	0.0017	0.00212	0.00186	0.00319	0.00416	0.0062	0.00684	0.00786	0.00817	0.00854	0.00969	0.01009
722.5	0.00147	0.00105	0.00163	0.00216	0.00185	0.00336	0.00427	0.00626	0.0071	0.00819	0.00843	0.00879	0.00977	0.01054
722	0.00149	0.00103	0.00188	0.0023	0.00193	0.0034	0.00443	0.00653	0.00726	0.00823	0.00872	0.00894	0.01011	0.01074
721.5	0.00136	0.00114	0.00192	0.0022	0.00189	0.0033	0.00444	0.00659	0.00729	0.00856	0.0088	0.00915	0.01036	0.01092
721	0.00157	0.000998879	0.00169	0.00229	0.00214	0.00363	0.00479	0.00683	0.00764	0.00888	0.00912	0.00973	0.01084	0.01145
720.5	0.00151	0.00106	0.00198	0.00222	0.00215	0.00369	0.00496	0.00683	0.00784	0.009	0.00914	0.00994	0.01105	0.01167
720	0.00192	0.00153	0.00215	0.00257	0.00256	0.00416	0.00528	0.00735	0.0081	0.00962	0.01004	0.01036	0.01179	0.01226
719.5	0.00157	0.00116	0.00221	0.00214	0.00245	0.00373	0.00524	0.0073	0.00824	0.00967	0.0101	0.01053	0.01183	0.01229
719	0.00187	0.00139	0.00212	0.00264	0.00262	0.00451	0.00538	0.0077	0.00873	0.01013	0.01051	0.01107	0.01211	0.0131
718.5	0.0016	0.00128	0.00214	0.00275	0.00261	0.00443	0.00574	0.00769	0.00891	0.01017	0.0106	0.01131	0.01249	0.01305
718	0.00186	0.00157	0.00249	0.00295	0.00288	0.00461	0.00609	0.00835	0.00944	0.0107	0.01126	0.01169	0.01314	0.01373
717.5	0.00188	0.00167	0.00254	0.00302	0.003	0.00471	0.00613	0.00856	0.00974	0.01106	0.01156	0.01214	0.01343	0.01428
717	0.00212	0.00146	0.00257	0.00288	0.00321	0.00513	0.00638	0.00903	0.01007	0.01132	0.01179	0.01279	0.01379	0.01459
716.5	0.00175	0.0014	0.00232	0.00303	0.00295	0.005	0.00634	0.00883	0.00998	0.01132	0.01173	0.01261	0.01395	0.01491
716	0.00201	0.00171	0.00274	0.00336	0.00349	0.00544	0.00682	0.00928	0.01037	0.01218	0.01288	0.01357	0.01465	0.01555
715.5	0.00213	0.00182	0.00297	0.00353	0.00369	0.00569	0.00732	0.00988	0.01073	0.01267	0.01311	0.01374	0.01525	0.01599
715	0.00208	0.00182	0.00264	0.00319	0.00367	0.00587	0.00739	0.01003	0.01134	0.01269	0.01337	0.01414	0.01547	0.01625
714.5	0.00213	0.00177	0.00291	0.00345	0.00385	0.00595	0.00749	0.01016	0.01147	0.01325	0.01387	0.01463	0.01615	0.01672
714	0.00227	0.00214	0.00317	0.00365	0.00387	0.0063	0.00803	0.01049	0.01214	0.01385	0.01444	0.01509	0.01658	0.01756
713.5	0.00251	0.00226	0.00306	0.00387	0.0043	0.00671	0.00814	0.01107	0.01226	0.01418	0.0149	0.01563	0.0171	0.01787
713	0.00252	0.00219	0.00302	0.00395	0.00431	0.00667	0.00851	0.01123	0.01255	0.01437	0.01528	0.01623	0.01772	0.01848
712.5	0.0026	0.00218	0.00305	0.00409	0.00432	0.00695	0.00874	0.0115	0.01302	0.01482	0.0158	0.01654	0.01804	0.01879
712	0.00261	0.00254	0.00344	0.00411	0.00483	0.00729	0.00908	0.01196	0.01331	0.01547	0.01623	0.01735	0.01865	0.01968
711.5	0.00256	0.00224	0.00348	0.00425	0.00491	0.0073	0.00939	0.0121	0.01381	0.01564	0.01658	0.01762	0.01906	0.02008
711	0.00302	0.00281	0.00391	0.00478	0.00531	0.0081	0.00976	0.01282	0.01455	0.01636	0.0175	0.01846	0.02	0.02102
710.5	0.00292	0.0028	0.00368	0.00457	0.00543	0.00794	0.00988	0.01317	0.01477	0.01675	0.01766	0.01861	0.02029	0.02134
710	0.00312	0.00287	0.00385	0.00495	0.00562	0.00874	0.01056	0.01353	0.01526	0.01745	0.01849	0.01939	0.02102	0.02214
709.5	0.00313	0.003	0.00402	0.00488	0.00582	0.00875	0.01083	0.01381	0.01575	0.01785	0.01872	0.02008	0.02154	0.02272
709	0.00305	0.00289	0.00413	0.00512	0.0059	0.00885	0.01106	0.01416	0.01615	0.0183	0.01938	0.02041	0.02213	0.02309
708.5	0.00337	0.00338	0.00424	0.00517	0.00612	0.00928	0.01125	0.01464	0.01656	0.01878	0.02005	0.02088	0.02277	0.02377
708	0.0034	0.00343	0.00435	0.00549	0.0064	0.00956	0.01168	0.01507	0.01698	0.01921	0.02071	0.0216	0.02335	0.02436
707.5	0.00365	0.00351	0.00467	0.00568	0.00684	0.00983	0.01221	0.01569	0.01757	0.01992	0.02115	0.02234	0.02397	0.02513
707	0.0039	0.00367	0.00493	0.00611	0.00694	0.0103	0.01255	0.01605	0.01826	0.0205	0.02193	0.02312	0.02485	0.02598
706.5	0.00411	0.00372	0.00501	0.00609	0.00729	0.01066	0.01303	0.01653	0.01877	0.02121	0.02258	0.0238	0.02551	0.02669
706	0.00388	0.004	0.00502	0.00638	0.00756	0.01112	0.01341	0.01721	0.01921	0.02157	0.02324	0.0245	0.0263	0.02739
705.5	0.00409	0.00424	0.00542	0.00668	0.00801	0.01155	0.01394	0.01748	0.01989	0.02241	0.0238	0.02528	0.02707	0.02823
705	0.00438	0.00435	0.00566	0.00667	0.00819	0.01165	0.01449	0.01819	0.02026	0.02301	0.02459	0.02573	0.02781	0.02884
704.5	0.00452	0.0043	0.0056	0.00684	0.00833	0.01187	0.01457	0.01832	0.02069	0.02347	0.02499	0.02642	0.02835	0.02946
704	0.00484	0.00468	0.00618	0.00749	0.00898	0.0129	0.01542	0.01926	0.02172	0.02459	0.02621	0.02756	0.0295	0.03061
703.5	0.00503	0.005	0.00638	0.00786	0.00935	0.01334	0.01584	0.01978	0.02222	0.02519	0.02671	0.02818	0.03014	0.03152
703	0.00527	0.00523	0.00657	0.0081	0.00963	0.01367	0.01647	0.02044	0.02292	0.02591	0.02766	0.02899	0.03122	0.03237
702.5	0.00576	0.0055	0.00699	0.00852	0.01016	0.01438	0.01689	0.02084	0.02361	0.02652	0.02836	0.02981	0.03187	0.0332
702	0.00575	0.00561	0.00706	0.00841	0.01006	0.01441	0.01718	0.02135	0.02408	0.02723	0.0291	0.03063	0.03269	0.03395
701.5	0.00587	0.00557	0.00708	0.00872	0.01052	0.01476	0.01769	0.02181	0.02465	0.02775	0.02945	0.03126	0.03328	0.0347
701	0.00614	0.00601	0.00764	0.00912	0.01108	0.0155	0.01847	0.02283	0.02552	0.0287	0.03055	0.03224	0.03439	0.03591
700.5	0.00646	0.00646	0.0079	0.00954	0.01143	0.01595	0.01893	0.02321	0.0262	0.02937	0.03146	0.03321	0.03522	0.0368
700	0.00679	0.0068	0.0082	0.00996	0.01189	0.01659	0.01966	0.02384	0.027	0.03026	0.03233	0.03405	0.03622	0.03778
699.5	0.00706	0.00681	0.00848	0.01026	0.01227	0.01688	0.01998	0.02463	0.02766	0.0309	0.03313	0.03477	0.03703	0.03851
699	0.00739	0.00713	0.00889	0.01067	0.01287	0.01761	0.02097	0.02553	0.02863	0.03204	0.03411	0.036	0.03832	0.03971
698.5	0.00763	0.00742	0.00915	0.01101	0.01322	0.01797	0.02139	0.02598	0.02927	0.03247	0.03481	0.03669	0.03915	0.04055
698	0.00816	0.00786	0.00973	0.01153	0.01401	0.01891	0.02219	0.02699	0.03023	0.03378	0.03604	0.038	0.04042	0.04196
697.5	0.00836	0.00838	0.01003	0.012	0.01435	0.01933	0.02289	0.02762	0.03095	0.03451	0.03685	0.0389	0.04138	0.04282
697	0.00902	0.00889	0.01072	0.01263	0.0152	0.02024	0.02365	0.0285	0.03198	0.03561	0.03802	0.04019	0.04243	0.04417
696.5	0.00912	0.00918	0.0109	0.01289	0.01539	0.02073	0.02421	0.02913	0.03279	0.03654	0.03888	0.04108	0.04345	0.04498
696	0.00945	0.00964	0.01132	0.01351	0.01605	0.02126	0.02499	0.03012	0.03367	0.03744	0.04015	0.04214	0.04457	0.04637
695.5	0.01	0.01021	0.01191	0.01393	0.01649	0.02205	0.02574	0.03082	0.03455	0.03847	0.04108	0.04316	0.04558	0.04735
695	0.0105	0.01058	0.01221	0.01442	0.0173	0.02281	0.02652	0.03192	0.03551	0.03963	0.042	0.04441	0.04693	0.04863
694.5	0.011	0.01113	0.01291	0.01506	0.01798	0.02351	0.02729	0.03279	0.03657	0.04042	0.0431	0.04538	0.04816	0.04979
694	0.0114	0.01167	0.01351	0.01571	0.01877	0.0245	0.02824	0.03367	0.03767	0.04171	0.04447	0.04692	0.04941	0.05121
693.5	0.0118	0.01193	0.01385	0.0161	0.01911	0.02492	0.02888	0.03421	0.03842	0.04261	0.04524	0.04773	0.05029	0.05203
693	0.01263	0.01289	0.01484	0.01708	0.02028	0.02621	0.03016	0.03568	0.03998	0.04403	0.04693	0.04935	0.05216	0.0539
692.5	0.01319	0.0132	0.01502	0.0175	0.02071	0.02668	0.03079	0.03649	0.04075	0.04488	0.04767	0.05034	0.05303	0.05484
692	0.01365	0.01384	0.01598	0.01831	0.02157	0.02775	0.03187	0.03757	0.04179	0.04614	0.04921	0.05181	0.0546	0.05648
691.5	0.01433	0.0146	0.01652	0.019	0.02224	0.0286	0.03282	0.03845	0.04284	0.0472	0.05044	0.05296	0.05569	0.05771
691	0.01507	0.01517	0.01729	0.01971	0.02304	0.02957	0.03398	0.03972	0.04427	0.0486	0.0518	0.05447	0.05724	0.05928
690.5	0.01568	0.01589	0.0179	0.02066	0.02397	0.03048	0.03478	0.04082	0.04524	0.05	0.05308	0.05559	0.05842	0.06058
690	0.01638	0.01664	0.01879	0.02147	0.02479	0.03151	0.03582	0.04182	0.04652	0.05117	0.05468	0.05729	0.0601	0.06214
689.5	0.01702	0.01725	0.01935	0.02202	0.02567	0.03241	0.03674	0.0431	0.04753	0.05211	0.05556	0.05836	0.0613	0.06335
689	0.01792	0.01824	0.02046	0.02327	0.02697	0.03375	0.03818	0.04454	0.04925	0.05408	0.05755	0.06019	0.06312	0.0653
688.5	0.01844	0.01888	0.02106	0.02387	0.02748	0.03442	0.03907	0.04545	0.05019	0.05502	0.0584	0.06132	0.06423	0.06648
688	0.0198	0.02017	0.02241	0.02496	0.02887	0.03609	0.04061	0.04703	0.05181	0.0569	0.06031	0.06322	0.06638	0.06859
687.5	0.02031	0.02057	0.02298	0.02584	0.02961	0.03668	0.04164	0.04791	0.05291	0.05785	0.06139	0.06427	0.06741	0.06967
687	0.02161	0.02196	0.02427	0.02702	0.03113	0.03824	0.04336	0.0496	0.05478	0.05983	0.06345	0.06626	0.06949	0.07169
686.5	0.02243	0.02264	0.02513	0.02797	0.03213	0.03949	0.04427	0.05073	0.05606	0.06096	0.06474	0.06773	0.07086	0.07311
686	0.02364	0.02385	0.02623	0.02905	0.03346	0.0409	0.04567	0.05239	0.05774	0.06285	0.06655	0.06969	0.07292	0.07512
685.5	0.02432	0.0247	0.02712	0.03008	0.0343	0.04186	0.04668	0.0535	0.05884	0.06399	0.06761	0.07077	0.07436	0.07644
685	0.0257	0.02621	0.02837	0.03163	0.03575	0.04347	0.04857	0.05527	0.06072	0.06607	0.06991	0.07301	0.07625	0.07882
684.5	0.02658	0.02708	0.02939	0.03254	0.0369	0.04457	0.04959	0.05647	0.06195	0.06728	0.07119	0.07451	0.07765	0.08005
684	0.02803	0.02873	0.03074	0.03416	0.03863	0.0461	0.05145	0.05845	0.06384	0.06944	0.07344	0.07655	0.08003	0.08227
683.5	0.0291	0.02957	0.03205	0.03527	0.03966	0.04751	0.05269	0.05989	0.06537	0.07085	0.07477	0.07826	0.08173	0.08407
683	0.03063	0.03125	0.03364	0.03699	0.04167	0.04946	0.05482	0.06204	0.0675	0.07303	0.07719	0.0806	0.08398	0.08636
682.5	0.03183	0.03224	0.03472	0.038	0.04271	0.05066	0.05613	0.06325	0.06902	0.07447	0.07867	0.08196	0.08554	0.0879
682	0.03358	0.03378	0.03646	0.03975	0.04472	0.05269	0.05805	0.06542	0.07126	0.07684	0.08113	0.08444	0.08808	0.09028
681.5	0.03453	0.03512	0.03775	0.04116	0.04614	0.05435	0.05956	0.06694	0.07273	0.0784	0.08276	0.08602	0.08967	0.09209
681	0.03662	0.03699	0.03965	0.04313	0.04814	0.05637	0.06202	0.06948	0.07511	0.08104	0.0854	0.0887	0.09251	0.09488
680.5	0.03786	0.03828	0.04096	0.04423	0.04938	0.05768	0.06317	0.07074	0.07663	0.08236	0.08689	0.09015	0.09385	0.09665
680	0.03996	0.04033	0.04288	0.04644	0.05153	0.06007	0.06558	0.07308	0.07925	0.08524	0.08941	0.09311	0.09668	0.09923
679.5	0.04125	0.04187	0.04444	0.04811	0.05331	0.06152	0.06714	0.07483	0.081	0.0868	0.09121	0.09474	0.09854	0.10152
679	0.04333	0.04382	0.0464	0.04993	0.05526	0.06382	0.06956	0.07729	0.08336	0.08932	0.09368	0.09731	0.10121	0.1039
678.5	0.04505	0.04554	0.0482	0.05154	0.05688	0.06553	0.0711	0.07894	0.08512	0.09123	0.09583	0.09932	0.10302	0.10572
678	0.04752	0.04786	0.05053	0.05414	0.05969	0.06815	0.07406	0.08179	0.08823	0.09414	0.09881	0.10233	0.10628	0.10907
677.5	0.04889	0.0494	0.0521	0.05585	0.06125	0.06995	0.07586	0.08382	0.09	0.09612	0.10083	0.10443	0.10823	0.11104
677	0.05173	0.05227	0.05498	0.05866	0.06419	0.07294	0.07898	0.08678	0.09322	0.09939	0.10398	0.10791	0.11159	0.11429
676.5	0.05308	0.0539	0.05661	0.06052	0.06602	0.07467	0.08071	0.08872	0.09502	0.10125	0.10594	0.1098	0.11378	0.11651
676	0.05587	0.05632	0.05941	0.06297	0.06874	0.07746	0.08347	0.09161	0.09789	0.10426	0.10905	0.11277	0.11694	0.11948
675.5	0.05773	0.05839	0.06128	0.06491	0.07061	0.07968	0.08567	0.09354	0.09998	0.10628	0.11125	0.11499	0.1191	0.12198
675	0.0609	0.06146	0.06433	0.06814	0.07406	0.08275	0.08873	0.09717	0.10368	0.1099	0.11469	0.11852	0.12259	0.12528
674.5	0.06271	0.06344	0.06626	0.07004	0.07571	0.08481	0.09112	0.099	0.10568	0.11208	0.11694	0.12061	0.12459	0.12785
674	0.06591	0.06655	0.06948	0.07332	0.07914	0.08821	0.09415	0.10256	0.10929	0.11539	0.12031	0.12432	0.12828	0.13124
673.5	0.06843	0.06887	0.07178	0.07569	0.08169	0.09056	0.09677	0.10499	0.11174	0.11807	0.12305	0.12698	0.1309	0.13396
673	0.07156	0.07226	0.07525	0.0792	0.08501	0.09415	0.10043	0.10864	0.1153	0.12175	0.12662	0.13076	0.13469	0.13767
672.5	0.07413	0.07468	0.07767	0.0816	0.08777	0.09654	0.10296	0.11107	0.11784	0.12444	0.12927	0.13334	0.13757	0.1404
672	0.07773	0.07844	0.08144	0.08546	0.09128	0.10039	0.10676	0.11493	0.12189	0.12845	0.13316	0.13722	0.1415	0.14422
671.5	0.08039	0.08113	0.08422	0.08812	0.09398	0.10307	0.10942	0.11763	0.1246	0.13108	0.13623	0.14018	0.14428	0.14716
671	0.08418	0.08474	0.08746	0.0918	0.09776	0.10696	0.11347	0.12155	0.12827	0.135	0.14003	0.1441	0.14829	0.15111
670.5	0.0872	0.0878	0.09072	0.0948	0.10076	0.11007	0.1164	0.12468	0.13147	0.13816	0.14311	0.14727	0.15125	0.15437
670	0.09149	0.09197	0.09503	0.09906	0.10506	0.11434	0.12052	0.12915	0.13588	0.14275	0.14753	0.15155	0.15585	0.1587
669.5	0.09414	0.09489	0.09783	0.102	0.108	0.11747	0.12368	0.13202	0.13886	0.14529	0.15028	0.15452	0.15866	0.16162
669	0.09902	0.09945	0.10247	0.10659	0.11263	0.12212	0.12827	0.13667	0.14351	0.15017	0.15532	0.15919	0.16353	0.16638
668.5	0.10185	0.1026	0.1055	0.10957	0.11577	0.12487	0.1313	0.1397	0.14643	0.1531	0.15812	0.16219	0.16632	0.16963
668	0.10655	0.10722	0.11029	0.11428	0.12043	0.12969	0.13592	0.14432	0.15108	0.15762	0.16275	0.16683	0.17105	0.17421
667.5	0.10989	0.1106	0.1136	0.11759	0.12356	0.13285	0.13938	0.14787	0.15439	0.16121	0.16637	0.17036	0.17447	0.17753
667	0.11484	0.11575	0.11852	0.12263	0.1288	0.13791	0.14428	0.15266	0.15937	0.16592	0.17111	0.17511	0.17929	0.18262
666.5	0.11837	0.11908	0.12216	0.12626	0.1323	0.14136	0.14791	0.15616	0.16288	0.16955	0.17455	0.17856	0.18284	0.18593
666	0.1235	0.12436	0.12743	0.13134	0.13742	0.14669	0.15283	0.16118	0.16803	0.17454	0.17959	0.18363	0.1879	0.19092
665.5	0.12744	0.12826	0.13129	0.13514	0.14118	0.15037	0.15684	0.16493	0.17194	0.17821	0.18327	0.18737	0.19162	0.19458
665	0.13303	0.13396	0.13699	0.14089	0.14686	0.15604	0.16206	0.17045	0.17718	0.18384	0.18868	0.19303	0.19693	0.20011
664.5	0.1371	0.13803	0.1409	0.14491	0.15107	0.15998	0.16615	0.1746	0.18111	0.1875	0.19269	0.1967	0.20082	0.20386
664	0.1434	0.14408	0.14715	0.15091	0.15708	0.16586	0.17219	0.18044	0.18704	0.19341	0.19848	0.20244	0.20667	0.20964
663.5	0.14765	0.14836	0.15131	0.15539	0.16155	0.17039	0.17643	0.18462	0.19106	0.19769	0.20251	0.20662	0.21054	0.21384
663	0.15377	0.15449	0.15748	0.16141	0.16738	0.17623	0.18247	0.19065	0.19703	0.20352	0.2084	0.21237	0.21663	0.21957
662.5	0.15853	0.15915	0.16228	0.16613	0.1719	0.18068	0.1868	0.19488	0.20133	0.20798	0.21268	0.21656	0.22071	0.22388
662	0.16484	0.16601	0.16873	0.17271	0.17837	0.18705	0.19313	0.20114	0.20765	0.21389	0.21864	0.22257	0.22681	0.22964
661.5	0.16949	0.17044	0.17315	0.17698	0.18308	0.19129	0.19763	0.20546	0.2119	0.21816	0.22303	0.22677	0.2306	0.23401
661	0.17696	0.17783	0.18047	0.18428	0.19021	0.19873	0.20482	0.21243	0.21868	0.22492	0.22969	0.23358	0.23743	0.24057
660.5	0.18158	0.18261	0.18522	0.18911	0.19483	0.20324	0.20914	0.21691	0.22295	0.22919	0.2341	0.2378	0.2419	0.2447
660	0.18926	0.19031	0.19286	0.19677	0.20228	0.21045	0.21637	0.22401	0.23029	0.23623	0.24064	0.24456	0.24856	0.25177
659.5	0.19444	0.19552	0.19786	0.20176	0.20746	0.21542	0.22119	0.22888	0.23508	0.24064	0.24555	0.2494	0.25333	0.25617
659	0.20245	0.20341	0.20593	0.20974	0.21498	0.22323	0.22875	0.23605	0.24217	0.24805	0.25261	0.2565	0.26006	0.26309
658.5	0.20779	0.20878	0.21169	0.21498	0.22048	0.22835	0.234	0.24137	0.24724	0.25287	0.25775	0.26115	0.26493	0.26804
658	0.21622	0.21712	0.21989	0.22355	0.22858	0.23634	0.24168	0.24928	0.25477	0.26065	0.26476	0.26858	0.27226	0.27529
657.5	0.22176	0.22293	0.22536	0.22898	0.23406	0.24164	0.24712	0.2544	0.2599	0.26565	0.26985	0.2735	0.27708	0.28004
657	0.23074	0.23154	0.23416	0.23757	0.24257	0.24994	0.25525	0.26246	0.26788	0.27339	0.27778	0.28123	0.28476	0.2877
656.5	0.23664	0.23724	0.23998	0.24331	0.24811	0.25547	0.26072	0.26751	0.27297	0.2786	0.28281	0.28602	0.28969	0.29245
656	0.24558	0.24628	0.24908	0.25215	0.25698	0.2639	0.26913	0.27598	0.28131	0.28629	0.29041	0.29393	0.2972	0.30007
655.5	0.25194	0.25264	0.25499	0.25839	0.26292	0.2697	0.27489	0.28127	0.28664	0.29175	0.29579	0.29921	0.30243	0.30536
655	0.26133	0.26214	0.26436	0.26746	0.27199	0.27846	0.28343	0.28982	0.29503	0.3001	0.30392	0.30694	0.31039	0.31307
654.5	0.2675	0.26839	0.27057	0.27354	0.27804	0.28447	0.28943	0.29555	0.30053	0.3053	0.30902	0.3121	0.31561	0.31833
654	0.2773	0.27783	0.28002	0.28296	0.28714	0.29351	0.29815	0.3042	0.30888	0.31394	0.31743	0.32029	0.32335	0.32626
653.5	0.28362	0.28431	0.28653	0.28941	0.29368	0.29976	0.30405	0.31016	0.31478	0.3194	0.32295	0.32589	0.3291	0.33153
653	0.29342	0.29411	0.29614	0.29899	0.30274	0.30863	0.3131	0.31887	0.3233	0.32775	0.3312	0.33381	0.33699	0.33955
652.5	0.30025	0.30083	0.30293	0.30522	0.30919	0.3149	0.31915	0.32482	0.32896	0.33351	0.33689	0.33937	0.34245	0.34495
652	0.31059	0.31143	0.31343	0.3158	0.31922	0.32472	0.32882	0.334	0.33828	0.34244	0.34551	0.34798	0.35109	0.35353
651.5	0.31732	0.31824	0.32006	0.32263	0.32574	0.33117	0.33535	0.3402	0.34431	0.34838	0.35145	0.35354	0.35638	0.359
651	0.32784	0.32847	0.33044	0.33257	0.33564	0.34086	0.34459	0.34947	0.35325	0.35696	0.35976	0.36208	0.36507	0.36723
650.5	0.33461	0.33546	0.33717	0.33951	0.34266	0.34723	0.35093	0.3558	0.35892	0.36297	0.3655	0.36779	0.3707	0.37296
650	0.34536	0.34601	0.34772	0.3498	0.35259	0.35709	0.36048	0.36515	0.36822	0.37177	0.37423	0.37639	0.37909	0.38127
649.5	0.35266	0.35331	0.35482	0.35717	0.35956	0.36394	0.36724	0.3715	0.37469	0.37786	0.38045	0.38262	0.38483	0.38726
649	0.36358	0.36445	0.36583	0.36783	0.37001	0.37392	0.37713	0.38146	0.38409	0.38709	0.38914	0.39105	0.39355	0.39576
648.5	0.37128	0.37188	0.37319	0.37508	0.37736	0.38109	0.38396	0.38803	0.39056	0.39346	0.39538	0.39732	0.39966	0.40172
648	0.38269	0.3834	0.38472	0.38636	0.38812	0.39166	0.39399	0.39777	0.40034	0.40286	0.40484	0.40648	0.40863	0.41046
647.5	0.39034	0.3909	0.39226	0.39366	0.39544	0.39857	0.40093	0.40466	0.40671	0.40911	0.41104	0.41236	0.41468	0.41654
647	0.40235	0.4027	0.40365	0.40523	0.40656	0.40939	0.41164	0.41446	0.41647	0.41881	0.42031	0.42146	0.42378	0.42571
646.5	0.41001	0.41057	0.41166	0.41282	0.41401	0.41652	0.41837	0.4211	0.42299	0.42515	0.42647	0.42763	0.42977	0.4317
646	0.42159	0.42217	0.42322	0.42408	0.42478	0.42689	0.42897	0.43142	0.43276	0.43451	0.43556	0.43686	0.43877	0.4403
645.5	0.42987	0.43046	0.43125	0.43244	0.43281	0.43468	0.4363	0.43855	0.43974	0.4414	0.44243	0.4433	0.44483	0.44684
645	0.44163	0.44212	0.44275	0.44359	0.44397	0.44555	0.44664	0.44872	0.44953	0.45085	0.45184	0.4522	0.45377	0.45562
644.5	0.45018	0.45045	0.45115	0.45176	0.45174	0.45316	0.45436	0.45607	0.45645	0.45757	0.4583	0.4587	0.46027	0.46184
644	0.46214	0.46244	0.46308	0.46336	0.46304	0.46397	0.46481	0.46632	0.4664	0.46741	0.46751	0.46817	0.46957	0.47095
643.5	0.47029	0.47073	0.47111	0.47137	0.47094	0.47132	0.47204	0.47296	0.47332	0.47378	0.47411	0.47425	0.47557	0.47695
643	0.48282	0.48299	0.48334	0.48335	0.48257	0.48252	0.48295	0.48347	0.48331	0.48383	0.48349	0.48378	0.48484	0.4862
642.5	0.49122	0.49151	0.49194	0.4915	0.4906	0.49038	0.4904	0.49095	0.49012	0.49056	0.49032	0.49004	0.49093	0.49224
642	0.50369	0.50401	0.50413	0.50378	0.50253	0.50146	0.50152	0.50143	0.50044	0.50037	0.50003	0.49952	0.5002	0.50128
641.5	0.51216	0.51249	0.51228	0.51222	0.50995	0.50929	0.5087	0.50868	0.50761	0.50714	0.50634	0.50591	0.50667	0.50757
641	0.52477	0.52491	0.52472	0.5242	0.5218	0.52051	0.51959	0.5193	0.51749	0.51674	0.51574	0.51541	0.51567	0.51657
640.5	0.53302	0.5335	0.533	0.53225	0.52975	0.5283	0.52706	0.52628	0.52447	0.52324	0.52223	0.5213	0.52193	0.52255
640	0.54558	0.54583	0.54533	0.54455	0.54132	0.53926	0.5379	0.53673	0.53444	0.53339	0.53184	0.53079	0.53087	0.53164
639.5	0.5541	0.55439	0.55392	0.55252	0.54931	0.54694	0.54537	0.54371	0.54135	0.53973	0.53818	0.53705	0.53703	0.53769
639	0.56684	0.56706	0.56632	0.56465	0.56115	0.55815	0.55634	0.55428	0.55141	0.5496	0.54766	0.54637	0.54617	0.54651
638.5	0.57521	0.57537	0.57447	0.57262	0.56895	0.56568	0.56343	0.56107	0.55817	0.55618	0.55413	0.55252	0.55219	0.55255
638	0.58795	0.58811	0.58706	0.58505	0.58114	0.57707	0.57456	0.57169	0.56839	0.56579	0.56327	0.56177	0.5612	0.56178
637.5	0.59695	0.59686	0.59558	0.59354	0.58895	0.58443	0.58202	0.57907	0.57524	0.57268	0.56974	0.56781	0.56716	0.56742
637	0.60984	0.60955	0.60839	0.6061	0.60083	0.59614	0.59295	0.58951	0.58518	0.58234	0.57915	0.5771	0.57601	0.57631
636.5	0.61845	0.61837	0.61665	0.61392	0.60879	0.60366	0.6003	0.59647	0.59182	0.58876	0.58523	0.58307	0.58229	0.58226
636	0.63086	0.63068	0.62916	0.62641	0.62049	0.61473	0.61097	0.60669	0.60205	0.5982	0.59436	0.59194	0.59093	0.59067
635.5	0.63933	0.63855	0.63706	0.63415	0.62821	0.62192	0.61789	0.61335	0.60845	0.60441	0.60038	0.59774	0.59664	0.59659
635	0.65186	0.65124	0.64935	0.6463	0.63967	0.63316	0.62859	0.62388	0.61803	0.61408	0.60995	0.60674	0.60538	0.60496
634.5	0.65999	0.65932	0.65756	0.65395	0.6475	0.64071	0.63567	0.63041	0.62458	0.61992	0.61588	0.61251	0.61094	0.61059
634	0.67229	0.67133	0.6693	0.66582	0.65857	0.65118	0.64582	0.64031	0.63404	0.62892	0.62447	0.62111	0.61951	0.6187
633.5	0.6802	0.67968	0.67734	0.67343	0.66592	0.65838	0.65287	0.64673	0.64025	0.63523	0.63027	0.62703	0.62492	0.62434
633	0.69175	0.69128	0.68878	0.68476	0.67694	0.6686	0.66288	0.65637	0.64922	0.6437	0.63876	0.63496	0.63302	0.63194
632.5	0.69964	0.69893	0.69612	0.69235	0.68396	0.67532	0.66922	0.66258	0.65541	0.64991	0.64422	0.6404	0.63806	0.6372
632	0.71103	0.71033	0.70749	0.70335	0.69436	0.6853	0.67909	0.67186	0.66427	0.6582	0.65253	0.6481	0.64581	0.64451
631.5	0.71903	0.71823	0.71543	0.71077	0.70222	0.69219	0.68593	0.67824	0.6703	0.66406	0.65819	0.65402	0.65152	0.65014
631	0.73008	0.72909	0.72637	0.72136	0.71205	0.7019	0.69532	0.68721	0.67888	0.67227	0.66578	0.66146	0.6588	0.65736
630.5	0.73776	0.7365	0.7337	0.72881	0.71909	0.70878	0.70157	0.69338	0.68456	0.67787	0.6713	0.66677	0.66384	0.66238
630	0.7488	0.74774	0.74443	0.73941	0.72949	0.71824	0.71087	0.70247	0.69326	0.68585	0.6791	0.67466	0.67143	0.66997
629.5	0.75584	0.75481	0.75149	0.74624	0.73565	0.72459	0.71695	0.70811	0.69905	0.69113	0.68426	0.67941	0.67615	0.67441
629	0.76655	0.76538	0.76184	0.75629	0.74547	0.73367	0.7256	0.71612	0.70683	0.69871	0.69144	0.68637	0.68294	0.68128
628.5	0.77383	0.77234	0.76905	0.76321	0.75223	0.73994	0.73191	0.72235	0.7123	0.7041	0.69667	0.69137	0.688	0.6861
628	0.78382	0.78257	0.77863	0.77265	0.76125	0.7485	0.73998	0.73005	0.71968	0.71153	0.70376	0.69815	0.69431	0.69264
627.5	0.79043	0.78935	0.78543	0.77922	0.76736	0.75491	0.74619	0.73579	0.72495	0.71665	0.7086	0.70292	0.6991	0.69716
627	0.8005	0.79917	0.79527	0.78868	0.77659	0.76348	0.75446	0.74349	0.73269	0.72367	0.7155	0.70946	0.70549	0.70338
626.5	0.80649	0.80541	0.80128	0.79481	0.78245	0.76914	0.75959	0.74888	0.73777	0.72822	0.72	0.71389	0.7096	0.70774
626	0.81564	0.81482	0.81061	0.80375	0.79115	0.77696	0.76738	0.75608	0.74472	0.73512	0.72631	0.72016	0.71606	0.71367
625.5	0.8224	0.82104	0.81683	0.80965	0.79672	0.78242	0.77255	0.76127	0.74957	0.7396	0.7309	0.72452	0.71998	0.71751
625	0.83132	0.82987	0.82547	0.81828	0.80527	0.79019	0.7801	0.76844	0.75628	0.74612	0.73703	0.73041	0.72603	0.72348
624.5	0.83683	0.83533	0.83076	0.8236	0.81033	0.79516	0.78491	0.77272	0.76016	0.75007	0.74126	0.73429	0.72974	0.72729
624	0.845	0.84336	0.83911	0.83139	0.81742	0.80225	0.79163	0.77912	0.7665	0.75635	0.74652	0.73976	0.73474	0.73214
623.5	0.85016	0.84857	0.84412	0.83654	0.82228	0.80701	0.79624	0.78348	0.77061	0.75989	0.75025	0.74293	0.73816	0.73562
623	0.85782	0.85669	0.85142	0.84402	0.82977	0.81356	0.80275	0.78976	0.77665	0.76566	0.75582	0.74858	0.74345	0.74092
622.5	0.86291	0.86125	0.85665	0.84875	0.834	0.81829	0.80672	0.79354	0.78051	0.76907	0.75911	0.75204	0.74694	0.74392
622	0.86999	0.86798	0.86342	0.85556	0.84081	0.82393	0.81258	0.79892	0.78566	0.77407	0.76399	0.75677	0.75141	0.7485
621.5	0.87431	0.87277	0.8677	0.8598	0.8446	0.82822	0.81598	0.80247	0.789	0.77723	0.76715	0.75971	0.75424	0.75128
621	0.88097	0.87916	0.874	0.86605	0.85057	0.83346	0.82192	0.80794	0.79399	0.78216	0.77188	0.76406	0.75873	0.7559
620.5	0.88472	0.8833	0.87797	0.86966	0.85436	0.83695	0.82492	0.81097	0.79674	0.78511	0.77443	0.76683	0.76114	0.75811
620	0.89026	0.88819	0.88338	0.87492	0.85933	0.84139	0.82942	0.8154	0.80129	0.78918	0.77831	0.77012	0.76461	0.76141
619.5	0.89411	0.892	0.88683	0.87868	0.86243	0.84483	0.83251	0.8184	0.80393	0.79171	0.78081	0.7729	0.76724	0.76406
619	0.89884	0.89699	0.89167	0.88313	0.86681	0.84902	0.83654	0.82219	0.80729	0.79529	0.78406	0.77646	0.77055	0.76699
618.5	0.90203	0.90021	0.89483	0.88584	0.86978	0.85162	0.83936	0.82479	0.80982	0.79768	0.78656	0.77863	0.77281	0.76917
618	0.90597	0.90402	0.8988	0.89009	0.87361	0.85552	0.84314	0.82791	0.81333	0.80086	0.79002	0.78152	0.77568	0.77212
617.5	0.90914	0.90678	0.90123	0.89285	0.87602	0.85763	0.84474	0.83026	0.81513	0.80243	0.79142	0.78311	0.77693	0.77358
617	0.91235	0.91044	0.90487	0.89614	0.87948	0.86071	0.84806	0.83315	0.8182	0.80544	0.79411	0.78581	0.77993	0.77632
616.5	0.91413	0.91218	0.90676	0.89778	0.88112	0.86252	0.8498	0.83456	0.81967	0.80686	0.79563	0.7873	0.78132	0.77756
616	0.91726	0.91476	0.90969	0.90069	0.88375	0.86504	0.85222	0.83713	0.82197	0.80895	0.79794	0.78933	0.78322	0.77954
615.5	0.91876	0.91678	0.91115	0.90187	0.88519	0.86636	0.85352	0.83816	0.82315	0.81012	0.799	0.79055	0.78454	0.78083
615	0.92099	0.91864	0.9132	0.90409	0.88692	0.86831	0.85555	0.84029	0.82502	0.81206	0.80077	0.7921	0.78592	0.78264
614.5	0.92223	0.91979	0.91441	0.90514	0.88816	0.86986	0.85641	0.84094	0.82574	0.81312	0.80147	0.79294	0.78686	0.7832
614	0.92301	0.92112	0.91586	0.90649	0.88949	0.87084	0.85752	0.84266	0.82709	0.8142	0.80242	0.7942	0.78813	0.7845
613.5	0.92382	0.92184	0.91581	0.90732	0.89004	0.87114	0.85833	0.84267	0.82802	0.81446	0.80337	0.79506	0.78845	0.78491
613	0.92488	0.92242	0.91677	0.9078	0.89073	0.87188	0.85905	0.84389	0.82835	0.81526	0.80387	0.79579	0.78923	0.78568
612.5	0.92486	0.92262	0.91678	0.90749	0.89099	0.8721	0.85895	0.84388	0.82885	0.81535	0.8043	0.7959	0.79005	0.78616
612	0.92512	0.92268	0.91725	0.9081	0.89084	0.87195	0.8594	0.84395	0.82886	0.81611	0.80442	0.79614	0.79002	0.78643
611.5	0.92489	0.92247	0.91718	0.90784	0.89088	0.87232	0.85956	0.84404	0.82914	0.81625	0.80464	0.79651	0.79026	0.78683
611	0.92423	0.92193	0.91663	0.90755	0.89018	0.87169	0.85918	0.84409	0.82892	0.81629	0.80484	0.79647	0.79017	0.78695
610.5	0.92361	0.92119	0.91591	0.90699	0.88977	0.87142	0.85885	0.84334	0.82838	0.81586	0.80447	0.79616	0.79016	0.78674
610	0.92282	0.92026	0.91492	0.90603	0.88901	0.87039	0.85801	0.84283	0.828	0.81539	0.80396	0.79584	0.79001	0.78651
609.5	0.92161	0.91923	0.91378	0.90501	0.88808	0.86981	0.85694	0.84194	0.82732	0.81466	0.80323	0.79536	0.78919	0.786
609	0.91958	0.9175	0.91189	0.90342	0.8863	0.86847	0.85545	0.84082	0.82616	0.81355	0.80262	0.79439	0.78826	0.78492
608.5	0.91834	0.91596	0.91093	0.90224	0.88553	0.86735	0.85488	0.84011	0.82547	0.81302	0.80221	0.79386	0.78825	0.78478
608	0.91634	0.91428	0.90889	0.90019	0.8839	0.86555	0.85321	0.83885	0.8243	0.81166	0.80066	0.79286	0.78707	0.78358
607.5	0.91493	0.91263	0.90739	0.89856	0.88182	0.8647	0.85212	0.83725	0.82313	0.81084	0.79982	0.7922	0.78631	0.78289
607	0.91175	0.90982	0.90435	0.89609	0.87951	0.86219	0.84998	0.83548	0.8212	0.80926	0.79844	0.79064	0.78491	0.78188
606.5	0.91016	0.90794	0.90302	0.89383	0.8782	0.86063	0.84836	0.83434	0.81995	0.80812	0.79756	0.7894	0.78397	0.78076
606	0.90749	0.90481	0.89977	0.89127	0.87527	0.85799	0.84612	0.83198	0.81815	0.80598	0.79571	0.78788	0.78252	0.77918
605.5	0.90505	0.90275	0.89756	0.88916	0.8733	0.8563	0.84424	0.83039	0.81634	0.80464	0.7942	0.78648	0.78117	0.77791
605	0.90209	0.89963	0.89473	0.88659	0.87061	0.85362	0.84204	0.82832	0.81456	0.80272	0.79241	0.78489	0.77975	0.77649
604.5	0.89947	0.8976	0.89246	0.88443	0.8685	0.85167	0.84001	0.82648	0.813	0.80143	0.79098	0.78328	0.77827	0.7753
604	0.89591	0.89388	0.88871	0.88081	0.86527	0.84874	0.83708	0.82389	0.8102	0.7994	0.78871	0.78148	0.77639	0.77327
603.5	0.8934	0.89121	0.8868	0.87836	0.86307	0.84699	0.83524	0.82206	0.80876	0.79774	0.78733	0.78009	0.77518	0.772
603	0.89	0.88795	0.88309	0.87539	0.85974	0.84365	0.83281	0.81939	0.80631	0.79506	0.78502	0.77775	0.77294	0.76994
602.5	0.88775	0.88528	0.88047	0.87294	0.8575	0.84166	0.83033	0.81715	0.80432	0.79338	0.78347	0.77631	0.77141	0.76879
602	0.88376	0.88153	0.87663	0.86919	0.8543	0.8387	0.82731	0.81461	0.80137	0.79076	0.78142	0.77416	0.76934	0.7663
601.5	0.88103	0.87903	0.87444	0.86661	0.85184	0.83633	0.82533	0.81267	0.79979	0.78883	0.77947	0.77264	0.76779	0.76491
601	0.87743	0.8752	0.87061	0.8631	0.8485	0.8332	0.82236	0.80983	0.79742	0.78661	0.77689	0.77022	0.76545	0.76258
600.5	0.87489	0.87263	0.86814	0.86072	0.84618	0.83066	0.82024	0.80752	0.79483	0.78501	0.77513	0.76857	0.76391	0.7612
600	0.8708	0.86868	0.86457	0.8569	0.84291	0.82746	0.81681	0.80469	0.79225	0.78206	0.77265	0.76628	0.7618	0.75861
599.5	0.86821	0.86593	0.86179	0.8543	0.84045	0.82488	0.81448	0.80248	0.7904	0.78021	0.77101	0.76417	0.76009	0.75704
599	0.86429	0.86266	0.85798	0.85109	0.83677	0.82216	0.81161	0.79959	0.78775	0.7776	0.76845	0.76196	0.75741	0.75501
598.5	0.86172	0.8599	0.8556	0.84837	0.83447	0.81962	0.80945	0.79758	0.7856	0.77563	0.7666	0.76007	0.75578	0.75347
598	0.85843	0.85642	0.85202	0.84481	0.83085	0.8167	0.80631	0.79472	0.78298	0.77324	0.76406	0.7578	0.75323	0.75109
597.5	0.85583	0.8535	0.84955	0.84281	0.82866	0.81432	0.80424	0.79259	0.78093	0.77076	0.76249	0.75602	0.75163	0.74912
597	0.85245	0.85035	0.84616	0.83913	0.82565	0.81119	0.80106	0.78985	0.77822	0.76869	0.75975	0.75348	0.74946	0.74698
596.5	0.84966	0.84795	0.84362	0.83702	0.8231	0.80907	0.79928	0.78771	0.77615	0.76643	0.75808	0.75177	0.74744	0.74529
596	0.8461	0.84414	0.84015	0.83328	0.81985	0.80574	0.7961	0.78466	0.77317	0.76401	0.75513	0.74893	0.7449	0.74252
595.5	0.84374	0.84193	0.83793	0.83082	0.8177	0.80386	0.79383	0.7831	0.77139	0.76216	0.75356	0.7475	0.74311	0.74145
595	0.84059	0.83861	0.83464	0.82798	0.8145	0.8008	0.79149	0.7803	0.76871	0.75931	0.75107	0.74489	0.74099	0.7388
594.5	0.83838	0.83664	0.83241	0.82566	0.81273	0.79881	0.78919	0.77793	0.76695	0.75806	0.74942	0.74328	0.73917	0.73737
594	0.8348	0.83338	0.82929	0.82264	0.80967	0.79591	0.78649	0.77555	0.76417	0.75519	0.74664	0.74094	0.73711	0.73463
593.5	0.83284	0.83126	0.82725	0.82063	0.80757	0.7938	0.78439	0.77354	0.76242	0.7532	0.74488	0.73898	0.73526	0.73284
593	0.82996	0.82827	0.82424	0.81794	0.80476	0.79115	0.78168	0.77122	0.76011	0.75074	0.74255	0.73691	0.73271	0.73064
592.5	0.82825	0.82622	0.82232	0.81596	0.80292	0.78933	0.78022	0.76903	0.75835	0.74911	0.74094	0.73492	0.73131	0.72925
592	0.82545	0.82364	0.81944	0.81327	0.80026	0.78666	0.77717	0.76658	0.75559	0.74663	0.7382	0.73258	0.72882	0.72676
591.5	0.82352	0.82179	0.81791	0.81146	0.79867	0.78483	0.77546	0.76515	0.75413	0.74494	0.73688	0.73125	0.72719	0.72512
591	0.82138	0.8192	0.81555	0.80923	0.79603	0.78264	0.77345	0.7626	0.75156	0.74283	0.73445	0.72854	0.72503	0.72296
590.5	0.81954	0.81761	0.81393	0.80737	0.79437	0.78107	0.77158	0.76093	0.75014	0.74121	0.73288	0.72689	0.7234	0.72134
590	0.81717	0.81573	0.81157	0.80531	0.79233	0.77859	0.76932	0.7589	0.74756	0.73856	0.73072	0.72487	0.72132	0.71925
589.5	0.81572	0.81385	0.81013	0.80364	0.7904	0.777	0.76788	0.75701	0.74642	0.73723	0.72869	0.72343	0.71943	0.7178
589	0.81359	0.81182	0.80787	0.80097	0.78818	0.77457	0.76567	0.7548	0.74392	0.73471	0.72654	0.72082	0.71724	0.71515
588.5	0.81203	0.81025	0.80637	0.79995	0.7869	0.77351	0.76394	0.75344	0.74212	0.73315	0.72518	0.71909	0.71571	0.71352
588	0.81018	0.80847	0.80451	0.7981	0.78494	0.77126	0.76212	0.7512	0.74001	0.73097	0.72291	0.7173	0.71359	0.71106
587.5	0.80918	0.8074	0.80296	0.79682	0.78367	0.77015	0.76046	0.75011	0.73869	0.72987	0.72136	0.71572	0.71176	0.70984
587	0.80744	0.80551	0.80145	0.79497	0.78176	0.76821	0.75847	0.74779	0.73666	0.72757	0.719	0.71335	0.70962	0.7077
586.5	0.80624	0.80436	0.80035	0.79382	0.78033	0.76709	0.75735	0.74656	0.73565	0.72628	0.71789	0.71215	0.70812	0.70619
586	0.80507	0.80296	0.79921	0.79206	0.77926	0.76529	0.75555	0.74481	0.73353	0.72418	0.7156	0.71006	0.70613	0.70448
585.5	0.80333	0.80183	0.79748	0.79091	0.77721	0.76357	0.75388	0.7429	0.73166	0.72231	0.71374	0.70783	0.70426	0.70223
585	0.80185	0.80022	0.79611	0.78962	0.77629	0.76204	0.75227	0.74134	0.72991	0.72038	0.71235	0.70612	0.70244	0.69999
584.5	0.80107	0.79948	0.79516	0.78861	0.77484	0.7607	0.75115	0.73994	0.72857	0.71914	0.71051	0.70474	0.70067	0.69874
584	0.79994	0.79797	0.79408	0.78706	0.77343	0.75942	0.74962	0.73813	0.72656	0.71706	0.70839	0.70262	0.69864	0.6967
583.5	0.79901	0.79709	0.79317	0.78617	0.77246	0.75822	0.74835	0.73683	0.72538	0.71587	0.70732	0.70123	0.69753	0.69508
583	0.79754	0.79607	0.79175	0.78482	0.77091	0.75663	0.74659	0.735	0.72324	0.71393	0.70511	0.69928	0.69506	0.69284
582.5	0.79684	0.79494	0.79077	0.7835	0.76965	0.75545	0.74565	0.73387	0.72215	0.71237	0.70357	0.69722	0.69338	0.69137
582	0.79554	0.79378	0.7893	0.78233	0.76826	0.75351	0.74374	0.73197	0.72003	0.71029	0.70118	0.69537	0.6912	0.68915
581.5	0.79473	0.79271	0.78845	0.7812	0.7671	0.75251	0.74271	0.73075	0.71863	0.70912	0.69999	0.6937	0.68968	0.68746
581	0.79368	0.79135	0.78716	0.78001	0.76566	0.75111	0.74062	0.72885	0.71697	0.70674	0.69771	0.69162	0.68749	0.68514
580.5	0.79253	0.79064	0.78625	0.77898	0.76461	0.74953	0.73954	0.7273	0.71545	0.70541	0.69619	0.69018	0.68562	0.68386
580	0.79144	0.78943	0.78492	0.77765	0.76299	0.74794	0.73761	0.72537	0.71329	0.703	0.69419	0.68758	0.68352	0.68128
579.5	0.79015	0.78844	0.78415	0.77669	0.76199	0.74721	0.73623	0.72427	0.71181	0.70155	0.6926	0.68612	0.68183	0.67982
579	0.78922	0.78689	0.78252	0.77469	0.76018	0.74492	0.73418	0.72209	0.70959	0.69932	0.69005	0.68383	0.67951	0.67708
578.5	0.78773	0.78584	0.78101	0.77362	0.75898	0.74327	0.73281	0.72032	0.70789	0.69755	0.6882	0.6819	0.67781	0.6752
578	0.78604	0.78362	0.77928	0.77169	0.75664	0.74097	0.73062	0.7179	0.70551	0.69527	0.68564	0.67921	0.6749	0.67265
577.5	0.78485	0.78296	0.77802	0.77075	0.75545	0.73998	0.7291	0.71625	0.70371	0.69319	0.68408	0.67765	0.6729	0.67092
577	0.78301	0.78128	0.77611	0.76857	0.75354	0.7378	0.72665	0.71392	0.70146	0.69085	0.68133	0.67481	0.67039	0.66785
576.5	0.78172	0.77956	0.77481	0.76691	0.75188	0.7363	0.72508	0.71218	0.69957	0.68868	0.67921	0.6723	0.66843	0.66599
576	0.7801	0.77774	0.77295	0.76506	0.74985	0.73383	0.72248	0.7097	0.69696	0.68626	0.67649	0.66988	0.66538	0.66298
575.5	0.77827	0.77607	0.77124	0.76339	0.74791	0.73191	0.72078	0.70783	0.69484	0.68425	0.67449	0.66735	0.66314	0.66094
575	0.77609	0.77405	0.76891	0.76106	0.74563	0.72934	0.71807	0.70487	0.69201	0.6812	0.6716	0.66474	0.66055	0.65789
574.5	0.77399	0.77204	0.76691	0.75886	0.74335	0.72721	0.71586	0.70274	0.68983	0.67881	0.66923	0.66226	0.6576	0.65538
574	0.77156	0.7695	0.76414	0.75649	0.74076	0.72434	0.71291	0.69961	0.68635	0.67551	0.66565	0.65891	0.65445	0.65225
573.5	0.77006	0.76805	0.76278	0.7548	0.73919	0.72256	0.7112	0.69792	0.68482	0.67376	0.66394	0.65713	0.6527	0.65044
573	0.767	0.76488	0.75967	0.75177	0.73605	0.71955	0.70803	0.69444	0.68142	0.67022	0.66049	0.65366	0.64926	0.64681
572.5	0.76492	0.76247	0.7575	0.74935	0.73347	0.71702	0.70538	0.69219	0.67897	0.6679	0.65797	0.65139	0.64675	0.64421
572	0.7618	0.75936	0.7541	0.7462	0.73032	0.71358	0.70205	0.68865	0.67531	0.66455	0.6543	0.64757	0.6429	0.6408
571.5	0.75951	0.75704	0.75206	0.74388	0.72796	0.71127	0.69968	0.68629	0.67294	0.66182	0.65204	0.64517	0.64064	0.63821
571	0.75573	0.75324	0.74812	0.7399	0.7242	0.70743	0.69575	0.68235	0.66898	0.658	0.64818	0.64141	0.6368	0.6343
570.5	0.75323	0.75109	0.74575	0.73777	0.72167	0.70499	0.69322	0.67985	0.66634	0.65507	0.64534	0.63846	0.63422	0.63178
570	0.74901	0.74692	0.74158	0.73352	0.71739	0.70064	0.689	0.67578	0.66217	0.65108	0.64123	0.63449	0.62989	0.62744
569.5	0.74632	0.74382	0.73855	0.73049	0.71468	0.69797	0.6861	0.67272	0.65926	0.64828	0.6386	0.63142	0.62696	0.62488
569	0.74179	0.73952	0.73431	0.72565	0.70999	0.69304	0.68175	0.66825	0.65491	0.64369	0.63392	0.62716	0.62296	0.62035
568.5	0.73884	0.7365	0.73127	0.72285	0.70709	0.6901	0.67897	0.66518	0.65189	0.64091	0.63119	0.62451	0.61986	0.6176
568	0.73408	0.73169	0.72637	0.71846	0.70237	0.68566	0.67392	0.66081	0.64734	0.63613	0.62655	0.61991	0.61552	0.61339
567.5	0.73071	0.72796	0.72309	0.71504	0.69901	0.68234	0.67048	0.6575	0.64428	0.63332	0.62345	0.61687	0.61235	0.60996
567	0.72582	0.72314	0.71795	0.70968	0.69387	0.67733	0.66585	0.65227	0.63926	0.62851	0.61901	0.61228	0.60771	0.6055
566.5	0.72209	0.71944	0.71438	0.70607	0.6903	0.67353	0.6624	0.64907	0.63592	0.62502	0.61561	0.60882	0.60456	0.60239
566	0.71644	0.71373	0.70905	0.70045	0.68499	0.66848	0.65695	0.64366	0.63072	0.62014	0.61043	0.60389	0.59964	0.5975
565.5	0.71279	0.70994	0.70492	0.69678	0.68084	0.66461	0.65317	0.63986	0.62691	0.61624	0.60714	0.60059	0.5963	0.59402
565	0.7067	0.70408	0.69903	0.69096	0.67525	0.65898	0.64775	0.6344	0.6218	0.61128	0.60169	0.59548	0.59109	0.58923
564.5	0.70267	0.70007	0.69494	0.68687	0.67148	0.65519	0.64401	0.63083	0.61828	0.60757	0.59812	0.59201	0.58787	0.58604
564	0.69619	0.6936	0.68846	0.68034	0.66508	0.64924	0.63787	0.62489	0.61233	0.60213	0.59268	0.58641	0.58251	0.58054
563.5	0.69195	0.68927	0.68447	0.67636	0.6612	0.64514	0.6339	0.62113	0.60888	0.5982	0.58908	0.58318	0.57885	0.57715
563	0.68522	0.68243	0.6776	0.66969	0.65443	0.63857	0.62775	0.61506	0.60262	0.5925	0.58357	0.57731	0.57356	0.57154
562.5	0.6806	0.67819	0.67302	0.66515	0.65041	0.63446	0.62346	0.61092	0.59878	0.58851	0.57968	0.57358	0.56972	0.56802
562	0.67386	0.6711	0.6662	0.65831	0.64353	0.62795	0.61728	0.60483	0.59263	0.58289	0.57384	0.56783	0.56393	0.56235
561.5	0.66881	0.66615	0.66145	0.65358	0.63894	0.62351	0.61274	0.6002	0.58827	0.57864	0.56986	0.56394	0.56025	0.55847
561	0.66173	0.65927	0.65426	0.64692	0.63228	0.61685	0.60636	0.59413	0.58227	0.57276	0.5642	0.55805	0.55465	0.55305
560.5	0.65677	0.65413	0.64925	0.64182	0.62719	0.61235	0.60181	0.58992	0.57807	0.56852	0.55984	0.55404	0.55059	0.54928
560	0.64959	0.6468	0.64187	0.63418	0.62005	0.60514	0.59503	0.58321	0.57165	0.56199	0.55375	0.54809	0.5447	0.54333
559.5	0.64387	0.6412	0.63675	0.62932	0.61524	0.60034	0.59001	0.57837	0.56682	0.55739	0.5492	0.54407	0.54054	0.53931
559	0.63637	0.63374	0.62919	0.6218	0.60796	0.59297	0.58329	0.57153	0.56053	0.55093	0.54304	0.53769	0.53455	0.53321
558.5	0.63097	0.62855	0.62382	0.61679	0.60254	0.58824	0.57829	0.56723	0.55572	0.54696	0.53861	0.53367	0.53037	0.52914
558	0.62311	0.62021	0.61578	0.60858	0.59518	0.58096	0.57111	0.56003	0.54914	0.54005	0.53244	0.5273	0.52438	0.52308
557.5	0.61772	0.61486	0.61049	0.60353	0.58985	0.57608	0.56609	0.55532	0.54451	0.53565	0.52788	0.52281	0.51988	0.51907
557	0.6096	0.60695	0.60254	0.59562	0.58238	0.56862	0.55933	0.54828	0.53785	0.52913	0.52162	0.51692	0.51419	0.51307
556.5	0.6043	0.60147	0.59733	0.59028	0.57692	0.56345	0.55445	0.54353	0.53315	0.52487	0.51729	0.51236	0.50967	0.50888
556	0.59588	0.59314	0.58911	0.58217	0.56921	0.55583	0.54684	0.53608	0.52604	0.51769	0.5103	0.50571	0.50324	0.50268
555.5	0.59045	0.58773	0.5835	0.57694	0.56419	0.55078	0.54201	0.53142	0.52136	0.51329	0.50616	0.50156	0.499	0.49842
555	0.58195	0.57946	0.57537	0.5687	0.55621	0.54347	0.53446	0.52439	0.51469	0.50657	0.49953	0.49521	0.49284	0.49214
554.5	0.5768	0.57451	0.57027	0.5638	0.5515	0.5388	0.52997	0.52005	0.51005	0.50234	0.49536	0.49107	0.48884	0.48836
554	0.56894	0.56639	0.56226	0.5558	0.54402	0.53122	0.5228	0.5129	0.50349	0.49572	0.48893	0.48478	0.48275	0.48204
553.5	0.56309	0.56072	0.55674	0.55043	0.53854	0.52607	0.51741	0.5081	0.49856	0.4911	0.48446	0.48023	0.47845	0.47804
553	0.55556	0.55281	0.54895	0.54282	0.53112	0.51902	0.51047	0.50124	0.49186	0.48462	0.47819	0.47426	0.47228	0.47211
552.5	0.54997	0.54735	0.54364	0.53746	0.52585	0.51382	0.50578	0.49661	0.48753	0.48021	0.47372	0.47014	0.46839	0.46794
552	0.54259	0.53986	0.53628	0.52991	0.51859	0.50695	0.49897	0.49002	0.48108	0.47411	0.46759	0.46428	0.46226	0.46227
551.5	0.53671	0.53434	0.53058	0.52466	0.51336	0.50187	0.49398	0.48517	0.47651	0.4694	0.46324	0.45982	0.45805	0.45807
551	0.52919	0.5266	0.52307	0.51723	0.50599	0.49497	0.48733	0.47871	0.46967	0.46308	0.45724	0.45351	0.45229	0.45243
550.5	0.52412	0.52131	0.51791	0.5123	0.50126	0.48997	0.48242	0.47384	0.46562	0.45886	0.45299	0.44953	0.44829	0.44804
550	0.51614	0.51354	0.51033	0.50468	0.49396	0.483	0.47537	0.46708	0.45897	0.45253	0.44669	0.44336	0.44201	0.44209
549.5	0.51121	0.50866	0.50522	0.49954	0.48918	0.47839	0.47088	0.46259	0.45466	0.44833	0.44263	0.4392	0.4381	0.4383
549	0.50366	0.50101	0.49786	0.49247	0.48183	0.4715	0.46412	0.45633	0.4482	0.44205	0.4364	0.43342	0.43223	0.43264
548.5	0.49849	0.49614	0.49316	0.48728	0.47717	0.4669	0.4596	0.45186	0.44386	0.43789	0.43239	0.42932	0.4283	0.42858
548	0.49102	0.48894	0.48558	0.48026	0.47024	0.45992	0.45317	0.44538	0.43782	0.4318	0.42629	0.42344	0.42278	0.42306
547.5	0.48639	0.48389	0.48098	0.47555	0.46563	0.45541	0.44857	0.44126	0.43348	0.42774	0.42242	0.41956	0.41887	0.41937
547	0.47902	0.47704	0.47374	0.46871	0.45873	0.44903	0.4422	0.43476	0.42739	0.42162	0.41652	0.41388	0.4131	0.4136
546.5	0.47425	0.47186	0.4688	0.46391	0.45419	0.44464	0.43777	0.43042	0.42316	0.4177	0.41264	0.41	0.4092	0.40982
546	0.4671	0.46456	0.4617	0.45687	0.44721	0.43785	0.43126	0.42407	0.41696	0.4115	0.4066	0.40403	0.40334	0.40404
545.5	0.46254	0.46041	0.45742	0.45252	0.44319	0.43371	0.42722	0.42022	0.41309	0.40771	0.40296	0.40041	0.39994	0.40051
545	0.45576	0.45367	0.45076	0.44578	0.43672	0.42737	0.42104	0.4142	0.40708	0.4019	0.39723	0.39476	0.39442	0.39503
544.5	0.45129	0.44937	0.4464	0.44172	0.43259	0.42333	0.41704	0.41031	0.40328	0.39817	0.3936	0.3912	0.39072	0.39171
544	0.44503	0.44304	0.44003	0.43549	0.42635	0.41734	0.41129	0.40459	0.39782	0.39276	0.38822	0.38607	0.38569	0.38645
543.5	0.44032	0.43838	0.43579	0.43097	0.42213	0.41317	0.40714	0.40062	0.39398	0.38899	0.38457	0.38232	0.38209	0.38292
543	0.43427	0.43214	0.42944	0.4248	0.41613	0.40742	0.40147	0.39509	0.38854	0.38362	0.3792	0.377	0.37671	0.37784
542.5	0.42983	0.42794	0.42534	0.42078	0.41187	0.40322	0.39744	0.39119	0.38465	0.37955	0.37557	0.37349	0.37341	0.37423
542	0.42396	0.42198	0.41922	0.41493	0.40608	0.39776	0.39192	0.38571	0.37951	0.37481	0.37063	0.3683	0.36826	0.36936
541.5	0.4198	0.41791	0.41521	0.41087	0.40207	0.39394	0.38843	0.38213	0.37577	0.37112	0.36695	0.36486	0.3648	0.36604
541	0.4141	0.41216	0.40956	0.4052	0.39653	0.3884	0.38265	0.37681	0.37044	0.36596	0.36172	0.35993	0.35983	0.361
540.5	0.41003	0.40803	0.40544	0.40122	0.39277	0.38453	0.37896	0.37336	0.36696	0.36231	0.35841	0.35654	0.3566	0.35781
540	0.40422	0.40233	0.4	0.39555	0.38738	0.37954	0.37389	0.36795	0.36167	0.35748	0.35358	0.35164	0.3517	0.35298
539.5	0.40056	0.39862	0.39628	0.39231	0.38356	0.37573	0.37038	0.36463	0.3585	0.35392	0.35028	0.34846	0.3486	0.34962
539	0.39502	0.39323	0.39074	0.38666	0.37845	0.37068	0.3652	0.35964	0.35364	0.3492	0.34558	0.34366	0.34361	0.34504
538.5	0.39144	0.38951	0.38728	0.38309	0.37517	0.36724	0.3618	0.35633	0.35043	0.34614	0.34228	0.34048	0.34082	0.34205
538	0.38616	0.38431	0.38202	0.37798	0.36986	0.36232	0.3568	0.35133	0.34545	0.34137	0.3377	0.33587	0.33617	0.33733
537.5	0.38285	0.3809	0.37839	0.37467	0.36667	0.35907	0.35351	0.34804	0.34243	0.33813	0.33458	0.3331	0.33316	0.33441
537	0.37751	0.37558	0.37332	0.36935	0.3616	0.35392	0.34882	0.3432	0.3377	0.33349	0.32994	0.32825	0.32849	0.32979
536.5	0.37436	0.37267	0.37044	0.36642	0.3585	0.35118	0.34571	0.34056	0.33501	0.33093	0.32733	0.32558	0.32591	0.32732
536	0.3693	0.36767	0.36533	0.3615	0.35357	0.34622	0.34099	0.33612	0.33044	0.32646	0.32283	0.3213	0.32153	0.32304
535.5	0.36635	0.36454	0.36243	0.35845	0.35076	0.34331	0.33838	0.33318	0.32781	0.32352	0.32004	0.31869	0.3188	0.3205
535	0.36179	0.36015	0.35774	0.3539	0.34616	0.33893	0.33403	0.32887	0.32334	0.31936	0.31588	0.31439	0.31497	0.31615
534.5	0.35844	0.35672	0.35468	0.35069	0.34321	0.33608	0.33104	0.32609	0.32062	0.31653	0.31326	0.31168	0.312	0.31351
534	0.35403	0.35226	0.35005	0.34624	0.33876	0.33169	0.32667	0.32202	0.31647	0.31259	0.30933	0.30757	0.30794	0.30966
533.5	0.3508	0.34905	0.34699	0.34325	0.33572	0.32879	0.32397	0.31882	0.31362	0.3097	0.30651	0.3048	0.30533	0.30697
533	0.3463	0.34486	0.34282	0.33901	0.33146	0.3246	0.31977	0.31482	0.30951	0.30577	0.30262	0.3011	0.30153	0.30329
532.5	0.34347	0.34215	0.33981	0.33609	0.32893	0.32188	0.31709	0.31226	0.30721	0.30325	0.30006	0.29863	0.29923	0.30072
532	0.33918	0.33764	0.33559	0.33175	0.32447	0.31765	0.31294	0.30803	0.30306	0.29929	0.29623	0.29474	0.29542	0.29692
531.5	0.33635	0.33466	0.33263	0.32892	0.3217	0.31501	0.3102	0.30529	0.30036	0.29679	0.29355	0.2924	0.29303	0.29453
531	0.33202	0.3304	0.32841	0.32482	0.31755	0.31063	0.30602	0.30155	0.29663	0.2931	0.28975	0.28853	0.2891	0.29064
530.5	0.32898	0.32742	0.32552	0.32202	0.31468	0.30801	0.3036	0.29891	0.29386	0.29048	0.28727	0.28604	0.28678	0.28816
530	0.32486	0.32335	0.32128	0.31779	0.31084	0.30411	0.29963	0.29508	0.29014	0.28672	0.28358	0.28248	0.28317	0.28496
529.5	0.32211	0.32041	0.31853	0.31526	0.30794	0.30165	0.29702	0.29247	0.28758	0.28419	0.28142	0.28002	0.28099	0.28251
529	0.31808	0.31659	0.3146	0.3111	0.30405	0.29791	0.29343	0.28897	0.28395	0.28072	0.27791	0.2767	0.27734	0.27924
528.5	0.3154	0.31385	0.31191	0.3085	0.30193	0.29526	0.29093	0.28656	0.28179	0.27831	0.27552	0.27442	0.27527	0.277
528	0.31128	0.30993	0.3077	0.30456	0.29762	0.29151	0.28698	0.28278	0.27818	0.27482	0.27202	0.27096	0.27177	0.27349
527.5	0.30861	0.30706	0.30538	0.3018	0.29509	0.28857	0.28454	0.28022	0.27548	0.2725	0.26965	0.26873	0.26957	0.27145
527	0.30438	0.30298	0.30114	0.29779	0.29109	0.28496	0.28065	0.27649	0.27192	0.26891	0.26625	0.26535	0.26632	0.26806
526.5	0.30204	0.30029	0.29849	0.29534	0.2886	0.28244	0.27836	0.27444	0.27001	0.26688	0.26415	0.26324	0.26416	0.26616
526	0.29815	0.29671	0.29473	0.29148	0.28504	0.27907	0.27479	0.27117	0.26655	0.26348	0.26099	0.26017	0.26127	0.26312
525.5	0.29532	0.29405	0.29231	0.2889	0.28244	0.27673	0.2726	0.26869	0.26421	0.26129	0.25905	0.25803	0.2592	0.26128
525	0.29136	0.28989	0.28828	0.28499	0.27863	0.27285	0.26885	0.26508	0.26092	0.25803	0.25541	0.25482	0.25609	0.258
524.5	0.28897	0.28761	0.28581	0.28278	0.27656	0.27053	0.26681	0.26322	0.25899	0.25595	0.25382	0.25295	0.25434	0.25642
524	0.28532	0.28383	0.2822	0.27913	0.27286	0.26727	0.26333	0.25986	0.25573	0.25317	0.25076	0.2503	0.25137	0.25356
523.5	0.28273	0.28127	0.2797	0.27646	0.27034	0.26488	0.26101	0.25748	0.25363	0.25096	0.2487	0.24822	0.24943	0.25164
523	0.27915	0.27754	0.27604	0.27319	0.26711	0.26169	0.25786	0.25471	0.25083	0.2483	0.24617	0.24564	0.24701	0.24939
522.5	0.27648	0.27496	0.27354	0.27052	0.26463	0.25916	0.25574	0.25221	0.24863	0.24619	0.2442	0.24376	0.24517	0.24734
522	0.2732	0.27167	0.27001	0.26708	0.26126	0.25597	0.25267	0.24927	0.24576	0.24342	0.24142	0.24134	0.2427	0.24508
521.5	0.2706	0.2691	0.26781	0.26482	0.25925	0.25393	0.25064	0.24761	0.24389	0.24154	0.23978	0.23946	0.24085	0.24344
521	0.26729	0.266	0.26432	0.26167	0.25594	0.25136	0.24774	0.24466	0.24154	0.2391	0.23724	0.23721	0.23888	0.24132
520.5	0.26492	0.26348	0.26171	0.2593	0.25379	0.24897	0.24581	0.24278	0.23945	0.23755	0.2357	0.23544	0.23709	0.23956
520	0.26154	0.26018	0.25878	0.25633	0.25098	0.24623	0.24306	0.24029	0.23698	0.23523	0.23352	0.23336	0.23505	0.23768
519.5	0.25961	0.2583	0.25681	0.25433	0.24899	0.24422	0.24149	0.23868	0.23565	0.23378	0.23212	0.23215	0.23406	0.23653
519	0.25641	0.2551	0.25356	0.25102	0.24601	0.24161	0.23872	0.23616	0.23314	0.23118	0.23006	0.23024	0.23206	0.23476
518.5	0.25458	0.25318	0.25181	0.24947	0.24433	0.24003	0.23747	0.23475	0.23205	0.23017	0.22875	0.22898	0.23086	0.23396
518	0.25146	0.25015	0.2491	0.24651	0.24167	0.23756	0.23485	0.23259	0.22992	0.22812	0.22685	0.22722	0.22936	0.23225
517.5	0.24951	0.24827	0.24704	0.24475	0.24002	0.23598	0.23339	0.23123	0.22875	0.22708	0.22584	0.22633	0.2284	0.23138
517	0.24695	0.24566	0.24459	0.24235	0.23779	0.23392	0.23122	0.22932	0.22694	0.22536	0.22449	0.22482	0.22712	0.23012
516.5	0.24517	0.24411	0.24312	0.24086	0.23631	0.23275	0.2303	0.2283	0.22577	0.22471	0.2237	0.22431	0.22662	0.22977
516	0.24295	0.24156	0.24078	0.23872	0.23421	0.23067	0.22845	0.22693	0.22439	0.22338	0.22275	0.22314	0.22557	0.22872
515.5	0.24123	0.24013	0.23899	0.23735	0.23282	0.22958	0.22728	0.22557	0.22359	0.22268	0.22182	0.22264	0.22512	0.22828
515	0.23909	0.23812	0.23728	0.2351	0.2313	0.22808	0.22591	0.22452	0.22259	0.2216	0.22103	0.22191	0.22467	0.22782
514.5	0.23787	0.23686	0.23615	0.2343	0.23024	0.22718	0.22531	0.22397	0.22192	0.22115	0.22076	0.22171	0.22433	0.22761
514	0.23632	0.23519	0.23428	0.23253	0.22907	0.22608	0.22429	0.22318	0.2214	0.22075	0.22036	0.22154	0.22414	0.22765
513.5	0.23558	0.23414	0.23356	0.23185	0.22818	0.22545	0.22385	0.2227	0.22117	0.22054	0.22042	0.22152	0.22417	0.22764
513	0.23373	0.23291	0.23208	0.23066	0.22711	0.22464	0.22314	0.2222	0.22064	0.22034	0.22022	0.22167	0.22436	0.22813
512.5	0.23305	0.23197	0.23143	0.23018	0.22657	0.22397	0.22269	0.22193	0.22064	0.22041	0.22043	0.22179	0.2248	0.22855
512	0.23195	0.23103	0.2306	0.229	0.22612	0.22402	0.22247	0.22212	0.22097	0.22078	0.22101	0.22244	0.22556	0.22941
511.5	0.23175	0.23095	0.23038	0.22935	0.22602	0.22404	0.2229	0.22252	0.2214	0.22125	0.2216	0.22335	0.22635	0.23026
511	0.23146	0.23061	0.23013	0.22899	0.22612	0.22451	0.22322	0.22294	0.22209	0.22228	0.22263	0.22428	0.22774	0.23157
510.5	0.23159	0.23049	0.2303	0.22925	0.22645	0.22448	0.22378	0.22353	0.22272	0.22314	0.22369	0.22544	0.22869	0.23299
510	0.23154	0.23082	0.23031	0.22954	0.22686	0.22548	0.22479	0.22471	0.22427	0.2246	0.22521	0.22706	0.23065	0.23491
509.5	0.23192	0.23108	0.2307	0.23004	0.22753	0.22636	0.22552	0.22568	0.22533	0.22582	0.22664	0.22863	0.23222	0.23642
509	0.23276	0.23198	0.23193	0.23125	0.22864	0.22777	0.22717	0.22731	0.22736	0.22808	0.22908	0.23093	0.23475	0.23909
508.5	0.23353	0.23268	0.23258	0.23187	0.22987	0.22883	0.22833	0.22853	0.22861	0.22977	0.23063	0.23269	0.23633	0.2412
508	0.23478	0.23411	0.23379	0.23348	0.23163	0.23058	0.23028	0.23098	0.23126	0.2321	0.23323	0.23572	0.2395	0.24412
507.5	0.236	0.23537	0.23544	0.23484	0.23311	0.2324	0.2322	0.23301	0.23309	0.23438	0.23562	0.23792	0.24207	0.24656
507	0.23807	0.23742	0.23756	0.23717	0.23544	0.23532	0.23516	0.23582	0.2364	0.23763	0.23916	0.24173	0.24585	0.25065
506.5	0.23994	0.23937	0.23941	0.23908	0.23764	0.23728	0.23743	0.23824	0.23879	0.24025	0.24196	0.24433	0.24871	0.25353
506	0.24261	0.24198	0.2421	0.24198	0.24067	0.24069	0.24077	0.24215	0.24257	0.24445	0.24598	0.24859	0.25315	0.25805
505.5	0.24448	0.24392	0.24432	0.24428	0.24312	0.24311	0.24339	0.24478	0.2456	0.24742	0.24918	0.25166	0.25608	0.26124
505	0.24855	0.24783	0.24831	0.24819	0.24718	0.24746	0.24786	0.24945	0.25043	0.25254	0.25422	0.25723	0.26189	0.2667
504.5	0.25099	0.25044	0.25097	0.25099	0.2502	0.25038	0.25097	0.25272	0.25367	0.25576	0.25768	0.26058	0.26534	0.27067
504	0.25521	0.25484	0.25536	0.25576	0.25473	0.25534	0.25615	0.25791	0.25916	0.26129	0.26336	0.26648	0.27134	0.27667
503.5	0.25837	0.258	0.25855	0.25888	0.2584	0.25901	0.25966	0.26169	0.26304	0.26554	0.26747	0.27085	0.27552	0.28106
503	0.26367	0.26327	0.26385	0.26422	0.26387	0.26475	0.26587	0.2677	0.26942	0.27184	0.27408	0.27755	0.28245	0.28797
502.5	0.26746	0.26742	0.2679	0.26818	0.2679	0.269	0.27007	0.27208	0.27383	0.27652	0.27886	0.28239	0.28725	0.29286
502	0.27346	0.27313	0.27366	0.27442	0.27431	0.27542	0.27649	0.27904	0.28075	0.28354	0.28602	0.28976	0.29453	0.30053
501.5	0.27764	0.27755	0.27823	0.2788	0.27876	0.28001	0.28148	0.28382	0.28573	0.28847	0.29132	0.2949	0.30014	0.30574
501	0.28425	0.28443	0.28479	0.28573	0.28602	0.28753	0.28877	0.29137	0.29353	0.29646	0.29919	0.30291	0.3083	0.31445
500.5	0.28927	0.28918	0.28998	0.29079	0.2912	0.29253	0.29381	0.29702	0.29894	0.30211	0.30482	0.30887	0.31433	0.3203
500	0.29693	0.29696	0.29761	0.29862	0.29914	0.30083	0.30237	0.30512	0.30748	0.31054	0.31386	0.31765	0.32317	0.32944
499.5	0.30222	0.3023	0.30316	0.30411	0.30465	0.30642	0.30802	0.31115	0.31353	0.31652	0.31992	0.32396	0.32963	0.33599
499	0.31087	0.31068	0.31167	0.31287	0.31346	0.31568	0.31745	0.32072	0.32288	0.32631	0.32965	0.33382	0.33954	0.34617
498.5	0.31684	0.31712	0.31787	0.31924	0.3197	0.32197	0.32363	0.32685	0.32949	0.33282	0.33619	0.34063	0.34661	0.35296
498	0.32614	0.32625	0.32735	0.3284	0.32927	0.33155	0.33344	0.33679	0.33945	0.34313	0.34673	0.35089	0.35704	0.36382
497.5	0.3328	0.33288	0.33393	0.33515	0.3361	0.33849	0.34035	0.3438	0.34675	0.35037	0.35377	0.35845	0.36435	0.37109
497	0.34303	0.34322	0.34431	0.34565	0.34691	0.34914	0.35119	0.35486	0.35768	0.36148	0.36511	0.3698	0.37592	0.38289
496.5	0.35007	0.3504	0.3514	0.3527	0.35397	0.35644	0.35848	0.36214	0.36513	0.36875	0.37282	0.37756	0.38368	0.39066
496	0.3612	0.36156	0.36253	0.36376	0.3652	0.36772	0.37003	0.37385	0.37679	0.38072	0.38455	0.38943	0.39586	0.40297
495.5	0.36911	0.36941	0.37042	0.37201	0.37334	0.37585	0.3782	0.38201	0.38513	0.38922	0.39313	0.39804	0.40418	0.41165
495	0.38072	0.38105	0.38218	0.38383	0.38492	0.38775	0.39021	0.39401	0.39725	0.40126	0.40527	0.41025	0.41696	0.42426
494.5	0.38915	0.38916	0.39058	0.39205	0.3936	0.39605	0.39872	0.40251	0.40572	0.41007	0.41415	0.4191	0.42601	0.43315
494	0.40187	0.40211	0.40326	0.40481	0.4065	0.40926	0.41182	0.41568	0.41902	0.42343	0.42743	0.43257	0.43951	0.44707
493.5	0.41117	0.41163	0.4124	0.41416	0.41562	0.41871	0.42097	0.4252	0.42864	0.43269	0.43703	0.44204	0.44904	0.45685
493	0.4246	0.42499	0.42608	0.42765	0.42921	0.43213	0.43474	0.43872	0.4423	0.44654	0.45096	0.4561	0.46318	0.47116
492.5	0.43416	0.43434	0.43556	0.4372	0.43886	0.44182	0.44456	0.44845	0.45193	0.45606	0.46083	0.46582	0.47316	0.48109
492	0.44861	0.44899	0.45004	0.45173	0.45325	0.45648	0.45896	0.46309	0.46648	0.47098	0.47538	0.48088	0.48806	0.49604
491.5	0.4586	0.45861	0.45999	0.46182	0.46329	0.46639	0.46866	0.47303	0.47625	0.48106	0.48557	0.49099	0.49845	0.50646
491	0.47369	0.47421	0.47532	0.47672	0.47891	0.48166	0.48431	0.48837	0.49182	0.49624	0.50087	0.50669	0.51394	0.52233
490.5	0.48404	0.48435	0.48554	0.48748	0.48906	0.49212	0.4944	0.4987	0.50214	0.5068	0.51157	0.51706	0.5245	0.53302
490	0.50009	0.50058	0.50153	0.50323	0.50488	0.50814	0.5103	0.51469	0.51796	0.5228	0.52728	0.53306	0.5408	0.54925
489.5	0.51093	0.51137	0.51253	0.51418	0.51581	0.51883	0.52122	0.52525	0.52884	0.53358	0.53815	0.54389	0.55164	0.56062
489	0.52805	0.5282	0.52906	0.53065	0.53239	0.53494	0.53785	0.54196	0.54503	0.54992	0.55494	0.56037	0.56837	0.57715
488.5	0.53891	0.53921	0.54012	0.54202	0.54342	0.54618	0.54886	0.55282	0.55639	0.561	0.56546	0.5715	0.57941	0.58844
488	0.55599	0.55652	0.55735	0.55916	0.56029	0.56314	0.56546	0.56962	0.57294	0.57752	0.58234	0.58827	0.5962	0.60565
487.5	0.56787	0.5678	0.56869	0.57033	0.57157	0.57453	0.57674	0.58068	0.58411	0.58861	0.59349	0.59926	0.60738	0.61708
487	0.58529	0.58506	0.58606	0.58781	0.58907	0.59136	0.59348	0.59753	0.60088	0.60543	0.61005	0.61635	0.62432	0.63373
486.5	0.59697	0.59678	0.59739	0.59914	0.60027	0.60234	0.60458	0.60866	0.61175	0.61627	0.62128	0.62712	0.63544	0.645
486	0.61457	0.61419	0.61485	0.6163	0.61709	0.61942	0.62163	0.62546	0.62848	0.63304	0.63791	0.64367	0.65252	0.66232
485.5	0.62624	0.62594	0.62657	0.62802	0.62879	0.63103	0.633	0.63668	0.63995	0.64417	0.64894	0.65549	0.66384	0.67386
485	0.6437	0.64324	0.64389	0.64527	0.6458	0.64802	0.64952	0.65301	0.65623	0.6607	0.66539	0.67173	0.68051	0.69068
484.5	0.65544	0.65505	0.6555	0.65682	0.65721	0.65915	0.66106	0.66464	0.66745	0.67195	0.67665	0.68309	0.69176	0.70185
484	0.67271	0.6724	0.67319	0.67403	0.67414	0.67606	0.6778	0.68113	0.68373	0.68796	0.69321	0.69971	0.70847	0.71889
483.5	0.68458	0.68413	0.68456	0.68533	0.68557	0.68743	0.6888	0.69212	0.6948	0.69875	0.70397	0.71028	0.71927	0.72996
483	0.70147	0.70133	0.70163	0.70251	0.70235	0.70357	0.70525	0.70814	0.71122	0.71523	0.71991	0.72656	0.73589	0.74644
482.5	0.71283	0.71278	0.71289	0.71376	0.7134	0.71457	0.71618	0.71918	0.72168	0.72555	0.73066	0.7371	0.74633	0.75737
482	0.73009	0.72928	0.72991	0.73055	0.73007	0.73093	0.73207	0.7349	0.73734	0.74142	0.74623	0.75294	0.76262	0.77397
481.5	0.74122	0.74037	0.74047	0.7412	0.74096	0.74158	0.74259	0.74548	0.74763	0.7516	0.75679	0.7634	0.77309	0.78439
481	0.75769	0.75679	0.75707	0.75739	0.75662	0.75729	0.75823	0.76042	0.76283	0.76649	0.77155	0.7785	0.78869	0.80063
480.5	0.76846	0.76801	0.76775	0.76811	0.76697	0.76758	0.76832	0.77062	0.77272	0.77649	0.78158	0.78883	0.79877	0.81106
480	0.78505	0.78365	0.78362	0.78394	0.78245	0.78264	0.78331	0.78517	0.78751	0.79123	0.79618	0.80343	0.81378	0.82639
479.5	0.79507	0.79414	0.79399	0.79386	0.79266	0.79275	0.7934	0.79499	0.79712	0.80077	0.8062	0.81302	0.82414	0.83684
479	0.81027	0.80936	0.80907	0.80892	0.80704	0.80684	0.8075	0.80911	0.81099	0.8147	0.82016	0.82758	0.83868	0.85231
478.5	0.8204	0.81935	0.81888	0.8188	0.81693	0.81661	0.81659	0.81809	0.82014	0.82387	0.82928	0.83675	0.84832	0.86204
478	0.83469	0.83364	0.83305	0.83261	0.83061	0.82975	0.82974	0.83097	0.83304	0.83673	0.84245	0.85021	0.86225	0.87649
477.5	0.84408	0.84315	0.84196	0.84173	0.83973	0.83884	0.8387	0.83992	0.84186	0.84572	0.85099	0.85926	0.87132	0.88649
477	0.85779	0.85649	0.85541	0.85513	0.85242	0.85122	0.85131	0.85235	0.85385	0.85747	0.86376	0.87231	0.8848	0.90072
476.5	0.86665	0.86528	0.86439	0.86379	0.861	0.85953	0.8595	0.86027	0.86188	0.86575	0.87162	0.8805	0.89395	0.90991
476	0.87938	0.87732	0.87697	0.87575	0.87286	0.87151	0.87069	0.87177	0.873	0.8772	0.88374	0.89292	0.90701	0.92421
475.5	0.88698	0.88559	0.88436	0.88361	0.87988	0.87818	0.87776	0.87835	0.88031	0.88455	0.89081	0.90056	0.91543	0.93291
475	0.89828	0.89639	0.89572	0.89472	0.89077	0.8888	0.8884	0.88897	0.89069	0.89492	0.90244	0.91212	0.92775	0.9468
474.5	0.90528	0.90383	0.90225	0.90154	0.89793	0.89532	0.89487	0.89566	0.89693	0.90202	0.90893	0.91956	0.93584	0.95541
474	0.91552	0.9138	0.91228	0.91123	0.90731	0.90481	0.90384	0.90475	0.90689	0.91151	0.9194	0.93081	0.94791	0.96906
473.5	0.92165	0.92	0.91816	0.91729	0.91321	0.91053	0.90932	0.9108	0.9122	0.91727	0.92571	0.93754	0.95608	0.97744
473	0.93013	0.92868	0.92674	0.92546	0.92112	0.91851	0.91747	0.91861	0.92113	0.92603	0.93519	0.94812	0.9678	0.99095
472.5	0.93507	0.93336	0.93183	0.9305	0.92611	0.92328	0.92228	0.9237	0.92585	0.93132	0.94138	0.95511	0.97561	0.99972
472	0.94257	0.94037	0.93918	0.93781	0.93277	0.93017	0.92905	0.93003	0.93291	0.93947	0.95007	0.96521	0.98695	1.01332
471.5	0.94674	0.94477	0.94314	0.94167	0.93706	0.9343	0.93334	0.9349	0.93775	0.9445	0.95589	0.97173	0.99485	1.02225
471	0.95269	0.95067	0.94875	0.9477	0.94243	0.9397	0.93916	0.94074	0.94423	0.95146	0.96403	0.98142	1.00632	1.03615
470.5	0.95541	0.95362	0.95171	0.95033	0.94567	0.94243	0.9423	0.94431	0.94768	0.95596	0.96879	0.98724	1.01376	1.04525
470	0.95979	0.95748	0.95614	0.95452	0.94968	0.94691	0.94676	0.94863	0.9533	0.962	0.97615	0.99625	1.02529	1.05859
469.5	0.96212	0.96039	0.95857	0.95723	0.95233	0.94958	0.94902	0.95197	0.95676	0.96638	0.98169	1.00242	1.03284	1.06838
469	0.96446	0.96264	0.96076	0.95989	0.95482	0.9523	0.95206	0.95576	0.96098	0.97116	0.9883	1.01073	1.04344	1.08239
468.5	0.96624	0.96438	0.96281	0.96115	0.95649	0.95399	0.95438	0.95791	0.9638	0.9749	0.99266	1.01681	1.05173	1.09162
468	0.96765	0.96581	0.96381	0.96272	0.95827	0.95665	0.95675	0.96061	0.96761	0.98033	0.99966	1.02545	1.06277	1.10636
467.5	0.96823	0.96605	0.96443	0.96335	0.95873	0.95691	0.95808	0.96277	0.97038	0.98335	1.00352	1.03129	1.07061	1.11658
467	0.96846	0.9664	0.96492	0.96405	0.95961	0.95834	0.95966	0.96508	0.97381	0.98796	1.01019	1.04067	1.08309	1.13197
466.5	0.9682	0.96622	0.96446	0.96374	0.95981	0.95868	0.96022	0.96637	0.97572	0.99154	1.01511	1.04722	1.09177	1.14318
466	0.96739	0.96514	0.96371	0.96327	0.95916	0.95917	0.96115	0.96862	0.97947	0.99655	1.02299	1.0572	1.1057	1.16117
465.5	0.96599	0.96415	0.96242	0.96239	0.95875	0.95902	0.96196	0.96973	0.98194	1.00021	1.02808	1.06449	1.11603	1.1745
465	0.96433	0.96261	0.96081	0.96112	0.9585	0.95952	0.96302	0.9725	0.98617	1.00629	1.03704	1.07687	1.13285	1.19711
464.5	0.9625	0.96062	0.95938	0.95995	0.95771	0.95882	0.96336	0.97377	0.98845	1.0106	1.04361	1.08659	1.14559	1.21343
464	0.95946	0.95779	0.95673	0.95743	0.95676	0.95901	0.96415	0.97653	0.99323	1.01869	1.05497	1.10266	1.16726	1.2413
463.5	0.9572	0.95615	0.95488	0.95647	0.95562	0.95938	0.9652	0.97937	0.99788	1.02476	1.06414	1.11463	1.18392	1.26291
463	0.95382	0.9524	0.95154	0.9538	0.95469	0.9593	0.96694	0.98357	1.00486	1.03541	1.07984	1.1354	1.21239	1.29947
462.5	0.95087	0.94945	0.94899	0.95202	0.95353	0.95955	0.96819	0.98622	1.01029	1.0439	1.09129	1.15131	1.23411	1.32668
462	0.94654	0.9454	0.94554	0.94902	0.95204	0.96032	0.97053	0.99246	1.01985	1.05798	1.11219	1.17916	1.27118	1.37433
461.5	0.94342	0.94228	0.94256	0.94703	0.9515	0.96097	0.97338	0.99669	1.02745	1.06919	1.12785	1.20115	1.2987	1.4099
461	0.93875	0.93821	0.93903	0.94439	0.95076	0.9633	0.97778	1.00604	1.04122	1.08935	1.15545	1.23672	1.34696	1.47066
460.5	0.93539	0.93463	0.93602	0.94238	0.95012	0.96525	0.98156	1.01234	1.05112	1.10359	1.17587	1.26451	1.38316	1.51556
460	0.93028	0.92995	0.93165	0.93973	0.9503	0.96849	0.98816	1.02442	1.06956	1.12894	1.21098	1.31043	1.44327	1.59165
459.5	0.92684	0.92648	0.92869	0.93779	0.95047	0.9709	0.99313	1.03251	1.08265	1.1478	1.2374	1.34522	1.4889	1.64687
459	0.92121	0.92164	0.92451	0.93601	0.9514	0.97613	1.0025	1.04848	1.10573	1.1806	1.28168	1.40435	1.56456	1.74178
458.5	0.91776	0.91776	0.92197	0.93486	0.95303	0.98063	1.00985	1.06007	1.12325	1.20528	1.31536	1.4476	1.62097	1.81254
458	0.91238	0.91279	0.91795	0.9323	0.9549	0.98832	1.0225	1.08038	1.15322	1.24695	1.37183	1.52136	1.7164	1.92929
457.5	0.90838	0.90917	0.91529	0.93187	0.95732	0.99465	1.03231	1.09651	1.17589	1.27803	1.4143	1.57727	1.78715	2.0161
457	0.9027	0.90389	0.91144	0.93062	0.96132	1.00574	1.0494	1.1228	1.21441	1.332	1.48763	1.67113	1.90857	2.16408
456.5	0.89897	0.90034	0.90856	0.92988	0.96486	1.01398	1.0623	1.14286	1.24408	1.37209	1.54161	1.7421	1.99743	2.2759
456	0.89328	0.89485	0.90522	0.93011	0.97138	1.02929	1.08592	1.17886	1.29394	1.44214	1.63582	1.86455	2.15209	2.46064
455.5	0.88928	0.89193	0.90326	0.93102	0.97749	1.04188	1.10447	1.20674	1.33427	1.49704	1.70822	1.95658	2.26972	2.59952
455	0.88344	0.88614	0.90016	0.93195	0.9876	1.0637	1.13615	1.25464	1.40138	1.5893	1.83393	2.11651	2.4707	2.83384
454.5	0.87996	0.88292	0.8988	0.9339	0.99615	1.08047	1.16121	1.29208	1.45461	1.6604	1.92716	2.24055	2.61857	3.00747
454	0.87441	0.87723	0.89616	0.93734	1.01179	1.11086	1.20504	1.3567	1.54668	1.78624	2.09382	2.44704	2.87352	3.27585
453.5	0.87021	0.87364	0.89537	0.94076	1.02416	1.13478	1.23866	1.40683	1.61693	1.88207	2.21867	2.60891	3.05679	3.46415
453	0.86444	0.86866	0.89438	0.94708	1.04558	1.17569	1.29817	1.49362	1.73744	2.04691	2.43872	2.87032	3.34267	3.70245
452.5	0.86052	0.86523	0.8934	0.95206	1.06214	1.20751	1.34277	1.5605	1.83124	2.17209	2.5987	3.05787	3.51221	3.80721
452	0.85457	0.86014	0.89348	0.96113	1.09129	1.26127	1.42007	1.67279	1.98934	2.38426	2.86708	3.33824	3.73612	3.88794
451.5	0.85065	0.85625	0.89361	0.96805	1.11274	1.30203	1.47766	1.75764	2.10729	2.54105	3.05706	3.50908	3.80495	3.89584
451	0.84444	0.85098	0.89414	0.9807	1.14933	1.37059	1.5748	1.90096	2.30482	2.79849	3.32885	3.70762	3.85578	3.90371
450.5	0.84008	0.84765	0.89542	0.98963	1.17649	1.42111	1.64652	2.00661	2.45056	2.97989	3.49824	3.77783	3.8949	3.9263

## Sheet: Fig. S26a
wavelength/concentration	0	3.2823e-05	9.79124e-05	0.000225908	0.000351074	0.000473502	0.000710497	0.000992847	0.00136	0.00181	0.00225	0.00274	0.00328	0.00384	0.00439
770	0.00379	0.00142	0.000927616	0.00149	0.00193	0.00186	0.00174	0.00197	0.0018	0.00186	0.00212	0.002	0.00222	0.00218	0.00246
769.5	0.00385	0.00142	0.00101	0.0015	0.00203	0.00188	0.00172	0.00201	0.00183	0.00186	0.00214	0.00204	0.00217	0.00221	0.00247
769	0.00377	0.00135	0.000987518	0.00153	0.00203	0.00196	0.0017	0.00201	0.00177	0.00187	0.00215	0.00207	0.00213	0.00216	0.00251
768.5	0.00367	0.00131	0.000910127	0.00145	0.00195	0.00191	0.00167	0.00195	0.00176	0.0018	0.0021	0.00208	0.00205	0.00212	0.00248
768	0.00361	0.00124	0.000827918	0.00141	0.00191	0.00188	0.0017	0.00186	0.0017	0.00174	0.00201	0.00197	0.00196	0.0021	0.00241
767.5	0.0036	0.00124	0.000765042	0.00133	0.00196	0.00179	0.00174	0.00187	0.00168	0.00168	0.00196	0.00197	0.0018	0.00211	0.00237
767	0.00367	0.00128	0.000809299	0.00129	0.00196	0.00171	0.00172	0.00192	0.00175	0.0018	0.00193	0.00198	0.00186	0.00205	0.0024
766.5	0.00368	0.00129	0.000844396	0.00124	0.00187	0.00163	0.00166	0.00195	0.00177	0.00181	0.002	0.002	0.00191	0.00199	0.00239
766	0.00377	0.00125	0.000875328	0.00126	0.00187	0.00165	0.00175	0.00195	0.00182	0.00186	0.00197	0.00202	0.00205	0.00198	0.00237
765.5	0.00368	0.00121	0.000767481	0.00123	0.00182	0.00164	0.00179	0.00193	0.00176	0.00183	0.00195	0.00202	0.00203	0.00194	0.00229
765	0.00363	0.00116	0.000763317	0.00124	0.00178	0.00168	0.00175	0.0019	0.00175	0.00176	0.00184	0.00194	0.00204	0.00194	0.00229
764.5	0.00366	0.00123	0.000818163	0.00127	0.00176	0.00174	0.00167	0.00188	0.00173	0.00179	0.00189	0.00199	0.0021	0.00196	0.00231
764	0.00366	0.00113	0.000782115	0.00119	0.00175	0.00171	0.00153	0.00179	0.00164	0.00167	0.00185	0.00191	0.00198	0.00196	0.00231
763.5	0.00373	0.00117	0.000787944	0.00124	0.00177	0.0018	0.00149	0.00182	0.00169	0.00174	0.00191	0.00193	0.00199	0.00196	0.00236
763	0.00364	0.00113	0.000717156	0.00114	0.00178	0.00175	0.00144	0.00175	0.00159	0.00165	0.00175	0.00182	0.00181	0.00189	0.0023
762.5	0.00375	0.00128	0.000849452	0.00125	0.00184	0.00185	0.00158	0.00181	0.00171	0.00171	0.00177	0.00189	0.00196	0.00203	0.00239
762	0.00371	0.00124	0.00083006	0.00124	0.00172	0.00178	0.00168	0.00177	0.00167	0.00161	0.00171	0.0019	0.00202	0.00201	0.00229
761.5	0.00378	0.00125	0.000857602	0.00124	0.0017	0.00184	0.00175	0.00182	0.00174	0.00161	0.00183	0.00197	0.00205	0.00213	0.00241
761	0.00377	0.00124	0.000832796	0.0013	0.00176	0.00187	0.0018	0.00189	0.00175	0.00168	0.00194	0.00199	0.00216	0.00212	0.00243
760.5	0.00383	0.00132	0.000933683	0.00142	0.00185	0.00196	0.00189	0.00197	0.00185	0.00178	0.00207	0.00204	0.0022	0.0022	0.00246
760	0.00383	0.00135	0.00101	0.00142	0.00196	0.00188	0.00186	0.002	0.00178	0.00184	0.00201	0.00213	0.00219	0.00217	0.00243
759.5	0.00373	0.00136	0.000864085	0.00138	0.0019	0.00179	0.00179	0.00194	0.00177	0.00183	0.00196	0.00211	0.00219	0.00207	0.00247
759	0.00366	0.00126	0.000836246	0.00128	0.00186	0.00167	0.00165	0.00187	0.00166	0.00178	0.00195	0.00206	0.00211	0.00203	0.00249
758.5	0.00358	0.00124	0.000792524	0.00132	0.00173	0.00162	0.00168	0.00189	0.00163	0.0017	0.00196	0.00204	0.00208	0.00203	0.00244
758	0.00378	0.0014	0.000944688	0.00139	0.00184	0.00167	0.00186	0.002	0.00174	0.00177	0.00216	0.00217	0.0022	0.0021	0.00255
757.5	0.0038	0.00137	0.000891806	0.00122	0.00173	0.00163	0.00181	0.00193	0.00172	0.00169	0.00209	0.00213	0.00215	0.00205	0.00245
757	0.0038	0.00139	0.000875983	0.00125	0.00183	0.00174	0.00176	0.00193	0.00182	0.00178	0.00207	0.0021	0.00213	0.00209	0.00242
756.5	0.00377	0.00134	0.00086361	0.00127	0.00184	0.00186	0.00173	0.00188	0.00183	0.00182	0.00199	0.00203	0.00211	0.00218	0.00239
756	0.00365	0.00127	0.000837139	0.00129	0.0018	0.00181	0.00172	0.00187	0.00184	0.00177	0.00192	0.00195	0.00206	0.00213	0.00233
755.5	0.00374	0.00127	0.000785981	0.00126	0.00175	0.00172	0.00171	0.00176	0.00177	0.0017	0.00184	0.00189	0.00207	0.0021	0.00231
755	0.00367	0.00123	0.000814475	0.0012	0.00171	0.0016	0.00164	0.00184	0.00174	0.00174	0.00179	0.00184	0.0021	0.00204	0.00228
754.5	0.00379	0.00125	0.000909116	0.00125	0.00181	0.00175	0.00167	0.0019	0.00173	0.0018	0.00189	0.00195	0.0022	0.00204	0.00238
754	0.00374	0.00127	0.000956288	0.00135	0.00188	0.00188	0.00171	0.00205	0.00181	0.00198	0.00203	0.002	0.00228	0.00213	0.00253
753.5	0.00382	0.00122	0.000895732	0.00132	0.00187	0.0019	0.00173	0.00205	0.00174	0.00191	0.00212	0.00199	0.00223	0.00216	0.0026
753	0.00384	0.00123	0.000897635	0.0014	0.00187	0.00189	0.00175	0.00207	0.00175	0.00193	0.00222	0.00198	0.00226	0.00227	0.00257
752.5	0.00386	0.00136	0.000974966	0.00149	0.00194	0.00195	0.00186	0.00208	0.00185	0.00199	0.00224	0.0021	0.00227	0.00232	0.00266
752	0.00383	0.00142	0.00104	0.00157	0.00198	0.002	0.00194	0.00215	0.00194	0.00198	0.0022	0.00214	0.00231	0.00236	0.00264
751.5	0.00384	0.00147	0.00114	0.00167	0.00204	0.00205	0.00198	0.0021	0.00201	0.00201	0.0022	0.00216	0.00231	0.00237	0.00272
751	0.00384	0.00147	0.001	0.00153	0.00192	0.002	0.00193	0.0021	0.00198	0.00189	0.00221	0.00212	0.00234	0.00236	0.00264
750.5	0.00381	0.00146	0.000988767	0.00144	0.00191	0.00196	0.00189	0.00208	0.00203	0.00183	0.00217	0.00209	0.00223	0.0023	0.00262
750	0.00387	0.0015	0.000939037	0.00144	0.0019	0.00188	0.00192	0.00212	0.00201	0.00187	0.00219	0.00211	0.00226	0.00237	0.0026
749.5	0.0039	0.0015	0.00105	0.00154	0.00194	0.00181	0.00193	0.0021	0.00204	0.00191	0.00213	0.00206	0.00224	0.00232	0.00262
749	0.00398	0.00149	0.00106	0.00155	0.00186	0.0019	0.00194	0.00209	0.00198	0.00197	0.00209	0.00205	0.00229	0.00234	0.0026
748.5	0.00397	0.0015	0.00108	0.00158	0.00187	0.00189	0.00189	0.00205	0.00192	0.00195	0.00209	0.00203	0.00229	0.00225	0.00259
748	0.00389	0.00137	0.000962355	0.00151	0.00185	0.00195	0.00185	0.00201	0.00179	0.00192	0.00216	0.00202	0.0022	0.00224	0.00249
747.5	0.00381	0.00135	0.000961225	0.00146	0.0018	0.00185	0.0018	0.00201	0.00181	0.00186	0.0022	0.00198	0.00212	0.00218	0.00244
747	0.0039	0.00145	0.00103	0.00151	0.00187	0.00198	0.00188	0.00214	0.00192	0.00198	0.00224	0.00203	0.00221	0.00223	0.00247
746.5	0.00392	0.00151	0.00106	0.00153	0.00192	0.00198	0.00181	0.00215	0.00191	0.00201	0.00223	0.00206	0.00228	0.00225	0.00248
746	0.00391	0.0015	0.00101	0.0015	0.00193	0.00204	0.0019	0.00207	0.00197	0.00203	0.00217	0.00209	0.0023	0.00228	0.00255
745.5	0.00391	0.00145	0.000958905	0.00149	0.00192	0.00197	0.00195	0.00199	0.00195	0.00199	0.0021	0.00211	0.00234	0.00224	0.0025
745	0.00386	0.00147	0.000939989	0.00147	0.00189	0.00202	0.00196	0.00202	0.00197	0.00191	0.00203	0.00209	0.0023	0.00222	0.00248
744.5	0.00387	0.00147	0.000916968	0.00142	0.00189	0.00195	0.00185	0.00199	0.00188	0.00187	0.00198	0.00202	0.00224	0.00225	0.00245
744	0.00386	0.00144	0.00091322	0.00139	0.0018	0.00197	0.00179	0.00208	0.00188	0.00191	0.00211	0.002	0.00216	0.00228	0.00249
743.5	0.00391	0.00143	0.000916433	0.00135	0.0018	0.00198	0.00179	0.0021	0.00186	0.00194	0.00215	0.002	0.00214	0.00227	0.00254
743	0.00405	0.00159	0.00098728	0.00147	0.00199	0.0021	0.00193	0.00228	0.00198	0.00206	0.0023	0.0021	0.00225	0.00234	0.00261
742.5	0.00399	0.00157	0.000986744	0.00145	0.00201	0.002	0.00184	0.00221	0.00199	0.00202	0.00227	0.00212	0.00222	0.00227	0.00261
742	0.00384	0.00153	0.000884905	0.00144	0.00189	0.0018	0.00176	0.00207	0.00183	0.00196	0.00211	0.00203	0.00217	0.00223	0.00249
741.5	0.0039	0.00152	0.000934992	0.00142	0.0019	0.00185	0.00175	0.00206	0.00189	0.00197	0.00211	0.00203	0.00222	0.00225	0.00254
741	0.00398	0.00153	0.00101	0.00157	0.00192	0.00194	0.00187	0.00203	0.00189	0.00193	0.00212	0.00197	0.00223	0.00226	0.00257
740.5	0.00409	0.00157	0.00109	0.00155	0.002	0.00203	0.0019	0.0021	0.002	0.00198	0.00223	0.00204	0.00235	0.00235	0.00262
740	0.00395	0.0015	0.00106	0.00138	0.00193	0.0019	0.00175	0.00208	0.00193	0.00197	0.0022	0.00207	0.00229	0.00228	0.00256
739.5	0.00394	0.00153	0.00103	0.00143	0.00189	0.00179	0.00181	0.00209	0.00191	0.00191	0.00215	0.00211	0.00229	0.00221	0.00253
739	0.00394	0.00151	0.00103	0.00154	0.00189	0.0019	0.00194	0.00213	0.00192	0.00194	0.00208	0.00216	0.00231	0.00229	0.00258
738.5	0.00389	0.0015	0.00101	0.00152	0.00192	0.00192	0.002	0.00212	0.00187	0.00197	0.00203	0.00214	0.00225	0.00228	0.00259
738	0.0039	0.00148	0.00102	0.00152	0.00198	0.00198	0.00197	0.00211	0.00192	0.00194	0.00205	0.00216	0.00223	0.00225	0.00255
737.5	0.00389	0.00145	0.000962712	0.00136	0.002	0.00197	0.00193	0.00203	0.00195	0.00191	0.00208	0.00209	0.00225	0.00221	0.00252
737	0.00402	0.00153	0.00105	0.00137	0.00204	0.00201	0.00191	0.00209	0.00207	0.002	0.00217	0.0021	0.00224	0.00221	0.00258
736.5	0.00408	0.00154	0.00108	0.00139	0.00207	0.00212	0.00195	0.00215	0.00207	0.00206	0.00222	0.00222	0.00226	0.00228	0.00268
736	0.00409	0.00153	0.00109	0.0015	0.002	0.00214	0.00199	0.00228	0.00204	0.0021	0.00215	0.0022	0.00223	0.00236	0.00267
735.5	0.00411	0.00145	0.0011	0.00152	0.00193	0.00205	0.00201	0.00223	0.00204	0.00204	0.00213	0.00216	0.00226	0.00232	0.00266
735	0.004	0.00135	0.00111	0.0015	0.00186	0.0019	0.00197	0.00219	0.00199	0.00189	0.0021	0.00202	0.00213	0.00228	0.00257
734.5	0.00404	0.00135	0.00117	0.00152	0.00193	0.00194	0.00196	0.00212	0.00206	0.00196	0.00218	0.00212	0.00216	0.00222	0.00261
734	0.00396	0.0014	0.00121	0.00146	0.00201	0.00197	0.00195	0.00213	0.00207	0.00203	0.00224	0.00215	0.0022	0.00226	0.00269
733.5	0.00396	0.0014	0.00119	0.00147	0.00204	0.00202	0.00191	0.00212	0.00207	0.00206	0.00222	0.00215	0.0022	0.00218	0.00264
733	0.00399	0.00146	0.00118	0.00145	0.00211	0.002	0.00187	0.0021	0.00202	0.00197	0.00221	0.00205	0.00222	0.00221	0.00261
732.5	0.00406	0.0015	0.00122	0.00149	0.00213	0.00207	0.0019	0.00208	0.00208	0.00196	0.00225	0.00207	0.00224	0.00226	0.00257
732	0.00418	0.00163	0.00123	0.00163	0.00215	0.00211	0.00205	0.00218	0.00212	0.00201	0.00231	0.00218	0.00238	0.00239	0.00268
731.5	0.00406	0.00158	0.00114	0.0016	0.00209	0.002	0.00201	0.00214	0.00205	0.00197	0.00222	0.0021	0.00229	0.00236	0.00255
731	0.00408	0.00171	0.00119	0.0017	0.00216	0.00208	0.00207	0.00231	0.00213	0.00212	0.00233	0.00223	0.00241	0.00245	0.00275
730.5	0.00402	0.00168	0.00116	0.00164	0.0021	0.00207	0.002	0.00221	0.00207	0.00214	0.00231	0.00221	0.00232	0.00239	0.00266
730	0.00421	0.00175	0.00129	0.00178	0.00217	0.00235	0.00213	0.00231	0.00221	0.00228	0.00252	0.00231	0.00244	0.00245	0.00289
729.5	0.00418	0.00165	0.00121	0.00174	0.0021	0.00235	0.00209	0.00223	0.00215	0.0022	0.00246	0.00227	0.00238	0.00237	0.00279
729	0.0042	0.00165	0.0013	0.00173	0.00217	0.00229	0.0022	0.00225	0.00216	0.00211	0.00242	0.00229	0.00244	0.00244	0.00283
728.5	0.00409	0.00161	0.00122	0.00167	0.0022	0.00213	0.00215	0.00223	0.00207	0.00205	0.00232	0.0023	0.00239	0.00235	0.00275
728	0.00409	0.00163	0.00132	0.0017	0.00221	0.00213	0.00223	0.00221	0.00208	0.00217	0.00233	0.00235	0.00241	0.00241	0.0028
727.5	0.00416	0.00165	0.00136	0.00172	0.00222	0.00215	0.00221	0.00224	0.00214	0.0022	0.00241	0.00239	0.00246	0.00241	0.00284
727	0.00419	0.00165	0.00134	0.00173	0.0022	0.00221	0.00219	0.0022	0.00219	0.00219	0.00251	0.00236	0.00248	0.00243	0.00284
726.5	0.0043	0.00169	0.00141	0.00181	0.00234	0.0023	0.00225	0.00233	0.00228	0.00221	0.0026	0.00243	0.00256	0.00249	0.00292
726	0.00426	0.00178	0.0014	0.00174	0.00232	0.0024	0.00229	0.00235	0.00228	0.00226	0.00267	0.0024	0.00256	0.00256	0.00291
725.5	0.00426	0.00181	0.00143	0.00179	0.00241	0.00245	0.00233	0.00241	0.00228	0.00228	0.00271	0.00245	0.00258	0.00261	0.00299
725	0.00427	0.00185	0.00141	0.00181	0.00238	0.00237	0.00224	0.00243	0.00226	0.00229	0.00267	0.00245	0.00252	0.00266	0.00301
724.5	0.00432	0.00181	0.00147	0.00191	0.00244	0.00233	0.00224	0.00247	0.00228	0.00238	0.00271	0.00249	0.00254	0.00273	0.00305
724	0.00443	0.00192	0.00152	0.00196	0.00245	0.00236	0.00231	0.00248	0.00237	0.00242	0.00278	0.00254	0.00268	0.00279	0.00313
723.5	0.00444	0.00184	0.0015	0.00191	0.00243	0.00238	0.00241	0.00251	0.00243	0.00248	0.00273	0.00254	0.00268	0.00274	0.00309
723	0.00437	0.00187	0.00147	0.00186	0.00244	0.00237	0.00235	0.0025	0.00244	0.00243	0.00267	0.00261	0.00269	0.00278	0.00299
722.5	0.00439	0.00189	0.00148	0.00189	0.00247	0.00241	0.00233	0.0026	0.00247	0.00248	0.00262	0.0026	0.0027	0.00272	0.003
722	0.00443	0.0019	0.00148	0.00198	0.00252	0.00245	0.00235	0.00259	0.00248	0.00249	0.00272	0.00258	0.00269	0.00277	0.003
721.5	0.00458	0.00206	0.0016	0.00214	0.0026	0.00257	0.00252	0.0028	0.00257	0.00258	0.00282	0.00269	0.00278	0.00285	0.00317
721	0.00464	0.00209	0.00164	0.00224	0.00268	0.00272	0.00265	0.00275	0.00254	0.00265	0.00291	0.00279	0.00277	0.00291	0.00325
720.5	0.00465	0.00214	0.00168	0.00224	0.00271	0.00277	0.0027	0.00282	0.00253	0.00266	0.00291	0.00282	0.00281	0.0029	0.00329
720	0.00464	0.00211	0.00167	0.00212	0.0027	0.00269	0.00264	0.00282	0.00258	0.00271	0.00288	0.00278	0.00281	0.00288	0.00331
719.5	0.00469	0.00223	0.00178	0.00215	0.00277	0.00277	0.00264	0.0029	0.00268	0.00277	0.00293	0.00282	0.0029	0.00298	0.00335
719	0.00471	0.00219	0.00183	0.00222	0.00279	0.00277	0.00265	0.00291	0.00276	0.00278	0.00301	0.00293	0.003	0.003	0.0034
718.5	0.00474	0.00226	0.00192	0.00226	0.0029	0.00284	0.00269	0.00296	0.00284	0.00278	0.00312	0.00297	0.00307	0.00303	0.00339
718	0.00479	0.0024	0.002	0.00236	0.00298	0.00293	0.00284	0.00303	0.0029	0.00286	0.00325	0.00308	0.00316	0.00315	0.00351
717.5	0.00488	0.00243	0.00208	0.00243	0.00303	0.00297	0.0029	0.00305	0.00296	0.00292	0.00324	0.00304	0.00316	0.00322	0.00354
717	0.00503	0.00265	0.00223	0.00261	0.00313	0.00307	0.00303	0.00322	0.0031	0.00308	0.00337	0.00322	0.00329	0.00334	0.00373
716.5	0.00508	0.00268	0.00222	0.00264	0.00314	0.00307	0.00304	0.00323	0.00314	0.00307	0.00333	0.00327	0.00331	0.00337	0.00372
716	0.00517	0.00267	0.00223	0.00261	0.00316	0.00302	0.00302	0.00325	0.00308	0.00306	0.0033	0.00324	0.00332	0.00335	0.00376
715.5	0.0052	0.00274	0.0022	0.00264	0.00315	0.00308	0.0031	0.00325	0.00306	0.00309	0.00326	0.00327	0.00337	0.00341	0.00381
715	0.00536	0.0028	0.00229	0.00281	0.00328	0.00318	0.00321	0.00333	0.00317	0.00318	0.0034	0.00335	0.00343	0.00351	0.00388
714.5	0.00541	0.00288	0.00235	0.00286	0.00333	0.00326	0.00327	0.00337	0.00326	0.00326	0.00354	0.00344	0.00357	0.00359	0.00394
714	0.00533	0.00285	0.00238	0.00293	0.00337	0.00332	0.00324	0.0034	0.00329	0.00327	0.00367	0.00348	0.00357	0.00363	0.00398
713.5	0.00541	0.00292	0.00249	0.00299	0.00349	0.00339	0.0033	0.0035	0.00337	0.00338	0.00378	0.00357	0.00365	0.00373	0.00414
713	0.00534	0.00292	0.00256	0.003	0.00347	0.00349	0.00336	0.00356	0.00341	0.00341	0.00379	0.00355	0.0036	0.00378	0.00414
712.5	0.0054	0.00302	0.00262	0.00303	0.00355	0.00358	0.00345	0.00363	0.00346	0.00348	0.00385	0.00362	0.00367	0.00383	0.00423
712	0.00557	0.00316	0.00277	0.00314	0.00372	0.00375	0.00349	0.00376	0.00363	0.00359	0.00393	0.00372	0.00381	0.00397	0.00436
711.5	0.00567	0.00322	0.00283	0.00324	0.00377	0.00384	0.00357	0.00379	0.00374	0.00368	0.00399	0.00385	0.00391	0.004	0.00451
711	0.00585	0.00333	0.00296	0.00335	0.00388	0.00398	0.00377	0.00397	0.00388	0.00381	0.00408	0.00394	0.004	0.00413	0.00461
710.5	0.00582	0.00332	0.00293	0.00339	0.00389	0.00395	0.00381	0.00388	0.0039	0.00379	0.00409	0.00395	0.00403	0.00412	0.00459
710	0.0059	0.00341	0.00303	0.00343	0.00405	0.00397	0.00395	0.00402	0.00397	0.00392	0.00423	0.00404	0.0041	0.00417	0.00463
709.5	0.00596	0.00354	0.00311	0.00355	0.00412	0.00405	0.00396	0.00413	0.00399	0.00399	0.00435	0.00418	0.00426	0.00421	0.00475
709	0.00621	0.0038	0.00334	0.00373	0.00433	0.00419	0.00425	0.00439	0.00421	0.00419	0.00457	0.0044	0.00453	0.00441	0.00498
708.5	0.00634	0.00392	0.0035	0.00389	0.00443	0.00435	0.00434	0.00453	0.00435	0.00428	0.00475	0.00459	0.00466	0.00456	0.00516
708	0.00658	0.00413	0.00367	0.00411	0.00458	0.00454	0.00454	0.00468	0.00452	0.00442	0.00486	0.00473	0.00481	0.00472	0.00535
707.5	0.00667	0.00425	0.00381	0.00422	0.0047	0.00467	0.00464	0.00474	0.00461	0.00459	0.00496	0.00482	0.00487	0.00478	0.00545
707	0.00683	0.00436	0.00385	0.0043	0.00474	0.00475	0.00464	0.00484	0.00471	0.00464	0.00504	0.00484	0.00492	0.00483	0.0055
706.5	0.00694	0.0045	0.00402	0.00444	0.00489	0.0049	0.00471	0.00498	0.0048	0.00477	0.00518	0.00494	0.00505	0.00499	0.00563
706	0.00715	0.00461	0.00416	0.0046	0.00504	0.0051	0.00492	0.00521	0.00504	0.00492	0.00534	0.0051	0.00522	0.00523	0.00578
705.5	0.0073	0.00482	0.00435	0.00477	0.00526	0.00527	0.00515	0.00536	0.00523	0.00516	0.00552	0.00529	0.00543	0.0054	0.00597
705	0.00755	0.005	0.00454	0.00493	0.00549	0.00548	0.0054	0.00552	0.0055	0.00538	0.00573	0.00548	0.00568	0.00566	0.00621
704.5	0.00769	0.00517	0.00468	0.00512	0.00566	0.00565	0.0056	0.00566	0.00561	0.00552	0.00594	0.00569	0.00589	0.00582	0.0064
704	0.00791	0.00538	0.00495	0.00533	0.00589	0.00585	0.00582	0.00586	0.00581	0.00579	0.00614	0.0059	0.00605	0.00604	0.00667
703.5	0.00806	0.00556	0.00513	0.00552	0.00608	0.00601	0.00601	0.00606	0.00593	0.00597	0.00626	0.00612	0.00618	0.00617	0.00688
703	0.0083	0.00578	0.00539	0.00576	0.00632	0.00627	0.00626	0.00631	0.00619	0.0063	0.00643	0.00638	0.00639	0.0065	0.0071
702.5	0.00848	0.00597	0.00554	0.00596	0.0065	0.00645	0.00642	0.00651	0.00631	0.00641	0.00656	0.00655	0.00654	0.00661	0.00724
702	0.00874	0.00625	0.00589	0.00627	0.00675	0.00672	0.0067	0.00675	0.00661	0.00663	0.0069	0.00681	0.00681	0.00691	0.00743
701.5	0.0089	0.0065	0.00604	0.00643	0.00695	0.00688	0.00685	0.00695	0.00679	0.0068	0.0071	0.00698	0.00698	0.00705	0.00764
701	0.00916	0.00677	0.00635	0.00674	0.00723	0.00716	0.00718	0.0072	0.00708	0.00716	0.00744	0.00724	0.00738	0.00734	0.00793
700.5	0.00939	0.00697	0.00652	0.00694	0.00748	0.00739	0.00741	0.00736	0.00734	0.00735	0.00766	0.00747	0.00764	0.00759	0.00814
700	0.00977	0.00732	0.00689	0.00734	0.00792	0.00776	0.0078	0.00773	0.00768	0.00771	0.00799	0.00783	0.00799	0.00796	0.00851
699.5	0.01007	0.0076	0.00713	0.00753	0.00812	0.00807	0.00802	0.00803	0.00791	0.00797	0.00824	0.00814	0.00822	0.0082	0.00873
699	0.01041	0.00802	0.0075	0.00788	0.00851	0.00849	0.00835	0.00845	0.00823	0.00828	0.00861	0.00849	0.00855	0.00854	0.00914
698.5	0.0107	0.00826	0.00774	0.00805	0.00873	0.00871	0.00858	0.00867	0.00854	0.0085	0.00885	0.00876	0.00879	0.00877	0.00933
698	0.01107	0.00866	0.00823	0.0085	0.00913	0.00909	0.00895	0.00905	0.00899	0.00886	0.00923	0.00912	0.00918	0.0092	0.00978
697.5	0.01134	0.00889	0.00848	0.00877	0.00936	0.00934	0.00919	0.00929	0.00928	0.00915	0.00946	0.00939	0.00942	0.0095	0.01002
697	0.01178	0.00936	0.00895	0.00933	0.00976	0.00975	0.00968	0.00975	0.00973	0.0097	0.00991	0.00987	0.00993	0.01	0.01051
696.5	0.01212	0.00968	0.0093	0.00967	0.01012	0.01007	0.01005	0.01015	0.01002	0.01007	0.01026	0.01025	0.01028	0.01035	0.01086
696	0.01262	0.01021	0.00979	0.01012	0.01064	0.01061	0.01057	0.01067	0.01051	0.01054	0.01078	0.01073	0.01075	0.01081	0.01135
695.5	0.013	0.01056	0.01012	0.01047	0.01098	0.011	0.01091	0.01105	0.0109	0.01092	0.01117	0.01112	0.01113	0.01117	0.01174
695	0.01358	0.01117	0.01068	0.01104	0.01158	0.01157	0.01149	0.01159	0.01148	0.01146	0.0117	0.01165	0.01167	0.01165	0.01228
694.5	0.01404	0.01163	0.0111	0.0115	0.01195	0.01196	0.01189	0.01202	0.01186	0.01191	0.01215	0.01209	0.01207	0.01209	0.01266
694	0.01463	0.01221	0.01167	0.01209	0.01262	0.01256	0.01247	0.01263	0.01245	0.01253	0.0127	0.01267	0.01267	0.01269	0.01325
693.5	0.01502	0.01257	0.01208	0.01251	0.01294	0.01293	0.01284	0.01298	0.01284	0.01286	0.01306	0.01303	0.01306	0.0131	0.01363
693	0.01565	0.01317	0.01276	0.01321	0.01361	0.01363	0.01344	0.01359	0.01347	0.01354	0.01367	0.01368	0.01371	0.01374	0.01422
692.5	0.01615	0.01369	0.01325	0.01367	0.01408	0.0141	0.01391	0.01399	0.01394	0.01396	0.01412	0.01416	0.01413	0.01423	0.01469
692	0.01688	0.01444	0.01401	0.01446	0.01486	0.01487	0.0147	0.01486	0.01469	0.01477	0.01493	0.01494	0.01494	0.01503	0.01556
691.5	0.01734	0.01493	0.01447	0.01495	0.01534	0.01532	0.01517	0.0154	0.01521	0.01513	0.01543	0.01539	0.01546	0.01551	0.01605
691	0.01816	0.01568	0.01529	0.01571	0.01613	0.01609	0.01598	0.01622	0.01596	0.01596	0.01627	0.01616	0.01623	0.01629	0.01687
690.5	0.01883	0.01629	0.01592	0.01629	0.01672	0.01671	0.01659	0.01677	0.01655	0.01653	0.01681	0.01673	0.01679	0.01688	0.01742
690	0.01966	0.01718	0.01675	0.01709	0.01756	0.01758	0.01743	0.01762	0.01745	0.01748	0.01772	0.01764	0.01763	0.01773	0.01826
689.5	0.02024	0.01788	0.01737	0.01773	0.01818	0.01826	0.018	0.01821	0.01808	0.01807	0.01836	0.01821	0.01826	0.01833	0.01888
689	0.02115	0.01882	0.01832	0.01866	0.0192	0.01918	0.01895	0.01916	0.01907	0.01909	0.0193	0.01919	0.01925	0.01931	0.01982
688.5	0.02182	0.01947	0.01899	0.01938	0.01996	0.01987	0.01961	0.01983	0.01968	0.01974	0.01994	0.01991	0.01994	0.02	0.02048
688	0.0229	0.02049	0.02005	0.02045	0.02105	0.02097	0.02076	0.02091	0.02078	0.02082	0.02102	0.02098	0.021	0.02113	0.02159
687.5	0.02367	0.02121	0.02076	0.0212	0.02174	0.0217	0.02148	0.02159	0.02146	0.02155	0.02175	0.02172	0.02173	0.02187	0.02233
687	0.02484	0.02242	0.02193	0.02239	0.0228	0.02286	0.02265	0.02277	0.02264	0.02275	0.02292	0.02283	0.02289	0.02296	0.02358
686.5	0.02568	0.02325	0.02271	0.02325	0.0236	0.02366	0.02342	0.02361	0.02345	0.02356	0.02373	0.02366	0.0237	0.02382	0.02441
686	0.0269	0.02455	0.02398	0.02448	0.02488	0.02493	0.02472	0.02492	0.02474	0.02485	0.02505	0.02492	0.02494	0.02509	0.02564
685.5	0.02779	0.02544	0.02495	0.02537	0.02583	0.02587	0.02565	0.02581	0.02561	0.02571	0.02597	0.02583	0.02582	0.02599	0.02654
685	0.02916	0.02681	0.02632	0.02673	0.02719	0.02722	0.02706	0.02712	0.02699	0.02706	0.0273	0.02724	0.0272	0.02732	0.02783
684.5	0.03005	0.02771	0.02719	0.02759	0.02809	0.02813	0.02794	0.02799	0.02783	0.02793	0.02816	0.02817	0.02813	0.02819	0.02871
684	0.03152	0.02917	0.02859	0.02904	0.0295	0.02956	0.02934	0.02939	0.02936	0.02941	0.0296	0.02959	0.02958	0.02966	0.03018
683.5	0.03259	0.03023	0.0297	0.03006	0.0306	0.03065	0.03044	0.03046	0.03045	0.0305	0.03074	0.03063	0.03069	0.03072	0.03131
683	0.03422	0.03185	0.03137	0.03175	0.0322	0.03235	0.03202	0.03211	0.03209	0.03216	0.03242	0.03228	0.03237	0.03245	0.03304
682.5	0.03535	0.03301	0.03255	0.03294	0.03339	0.03347	0.03324	0.03333	0.03324	0.03332	0.03355	0.0335	0.03351	0.03364	0.03428
682	0.03706	0.03469	0.03432	0.0347	0.03516	0.0352	0.03499	0.03512	0.03501	0.03506	0.03533	0.03532	0.03531	0.03547	0.03602
681.5	0.03827	0.03589	0.03549	0.03589	0.03638	0.03635	0.0362	0.03639	0.03622	0.03623	0.03654	0.03659	0.0366	0.03666	0.03722
681	0.04018	0.03777	0.03741	0.03778	0.03825	0.03827	0.03802	0.03831	0.03811	0.03808	0.03849	0.03846	0.03856	0.03855	0.03906
680.5	0.04152	0.03912	0.0387	0.03907	0.03959	0.0396	0.03932	0.03963	0.03942	0.03942	0.03984	0.03977	0.03982	0.03989	0.0404
680	0.04361	0.04117	0.04076	0.0411	0.04164	0.04166	0.04143	0.04168	0.04148	0.04153	0.04187	0.0418	0.04183	0.042	0.04251
679.5	0.045	0.04263	0.0422	0.04249	0.04302	0.04306	0.04288	0.04302	0.04288	0.04293	0.04324	0.04323	0.04319	0.04338	0.04391
679	0.04724	0.04486	0.04441	0.04482	0.04521	0.04525	0.04514	0.04522	0.04519	0.04518	0.04548	0.04546	0.04545	0.04557	0.04609
678.5	0.04877	0.04642	0.04596	0.0464	0.04682	0.04685	0.04668	0.04679	0.04678	0.04674	0.04716	0.04708	0.04703	0.04712	0.04769
678	0.05118	0.04882	0.04833	0.04877	0.04933	0.04932	0.04914	0.0492	0.04923	0.04913	0.04958	0.04942	0.04946	0.0496	0.05016
677.5	0.05278	0.05045	0.04998	0.05041	0.05102	0.05101	0.05085	0.05089	0.05093	0.05082	0.05124	0.05113	0.05118	0.05131	0.0519
677	0.05532	0.05295	0.05256	0.05295	0.05352	0.0535	0.0534	0.05347	0.05343	0.05341	0.05368	0.05364	0.05375	0.05394	0.05453
676.5	0.05717	0.05477	0.05438	0.05486	0.05532	0.05532	0.05521	0.0553	0.05526	0.05529	0.05553	0.05551	0.05567	0.05578	0.05635
676	0.06	0.05762	0.0572	0.05775	0.05808	0.05813	0.05803	0.05823	0.05806	0.05809	0.05845	0.05842	0.05853	0.05864	0.05918
675.5	0.06195	0.05962	0.05911	0.05968	0.06008	0.06018	0.06004	0.06021	0.06009	0.06012	0.06051	0.06045	0.0605	0.0606	0.0612
675	0.06488	0.06255	0.06211	0.06259	0.063	0.06309	0.06302	0.06319	0.06302	0.06315	0.06348	0.06345	0.06346	0.06355	0.06414
674.5	0.06699	0.06467	0.06414	0.06459	0.0651	0.06514	0.06507	0.06525	0.06509	0.06528	0.06556	0.06551	0.06555	0.06567	0.06626
674	0.07022	0.06788	0.06747	0.06786	0.06837	0.06844	0.06836	0.06855	0.06838	0.06863	0.06889	0.06877	0.06886	0.06905	0.06962
673.5	0.07249	0.07021	0.06979	0.07017	0.07074	0.07075	0.07069	0.07089	0.07077	0.07097	0.0713	0.07111	0.07123	0.07142	0.07198
673	0.07603	0.07374	0.07335	0.07376	0.07431	0.0743	0.07428	0.07452	0.07439	0.07447	0.07487	0.07468	0.07479	0.07503	0.07562
672.5	0.07851	0.0762	0.07574	0.07619	0.07676	0.07669	0.07677	0.07694	0.07683	0.07689	0.0773	0.07712	0.07729	0.07756	0.07807
672	0.08231	0.07996	0.07951	0.08005	0.08055	0.08053	0.08053	0.08078	0.0807	0.0807	0.08115	0.08104	0.08122	0.08137	0.082
671.5	0.08491	0.08258	0.08214	0.08268	0.08318	0.0832	0.08321	0.08343	0.08336	0.0834	0.08381	0.08375	0.08393	0.08405	0.08472
671	0.08893	0.08664	0.08625	0.08682	0.08724	0.08731	0.08725	0.08751	0.08744	0.08755	0.08797	0.08791	0.08806	0.08813	0.08889
670.5	0.09171	0.08942	0.089	0.08956	0.09005	0.09011	0.09001	0.09026	0.09022	0.09034	0.09076	0.09073	0.09089	0.09091	0.0917
670	0.09605	0.09379	0.09333	0.09388	0.09432	0.0944	0.09442	0.09466	0.09462	0.09478	0.09521	0.09511	0.09526	0.09529	0.09608
669.5	0.09895	0.09675	0.09636	0.0968	0.09731	0.09739	0.0974	0.09773	0.09761	0.0978	0.09821	0.09816	0.09827	0.09831	0.09909
669	0.10351	0.10128	0.10089	0.1013	0.10188	0.10189	0.10202	0.10236	0.10221	0.10243	0.10284	0.10282	0.10289	0.10301	0.10376
668.5	0.1066	0.10434	0.10395	0.10438	0.10498	0.105	0.10516	0.10545	0.10532	0.10556	0.10599	0.10602	0.10601	0.10617	0.10695
668	0.11145	0.10911	0.10873	0.10925	0.10992	0.10993	0.11005	0.11024	0.1103	0.11048	0.11092	0.11093	0.11097	0.1112	0.11195
667.5	0.11468	0.11242	0.11206	0.11265	0.11329	0.11331	0.11345	0.11364	0.11372	0.11386	0.11427	0.11431	0.1144	0.11466	0.11542
667	0.11978	0.11753	0.11721	0.11776	0.11838	0.11851	0.11859	0.11884	0.11894	0.11908	0.11949	0.11949	0.11968	0.1199	0.1207
666.5	0.12327	0.12104	0.12069	0.12135	0.12187	0.122	0.12217	0.12241	0.12252	0.12265	0.12308	0.12312	0.12335	0.1235	0.12434
666	0.12865	0.12642	0.12618	0.1268	0.12728	0.12743	0.12762	0.12792	0.12793	0.12819	0.12866	0.12866	0.12888	0.129	0.12985
665.5	0.13236	0.13016	0.1299	0.13056	0.13106	0.13117	0.13138	0.13173	0.13168	0.13198	0.13247	0.13246	0.13271	0.13284	0.13376
665	0.13826	0.13608	0.13582	0.13641	0.13708	0.13714	0.13727	0.13773	0.13765	0.13799	0.13846	0.13841	0.13867	0.13885	0.13969
664.5	0.14242	0.1402	0.13983	0.14042	0.14121	0.14124	0.14138	0.14186	0.14174	0.14213	0.14257	0.14259	0.14282	0.14296	0.14385
664	0.14862	0.14643	0.14604	0.14665	0.14743	0.14749	0.14766	0.14813	0.14797	0.14849	0.1489	0.14892	0.14914	0.14928	0.15006
663.5	0.15288	0.15072	0.15025	0.15095	0.15161	0.15176	0.15195	0.15239	0.15222	0.15271	0.15311	0.15321	0.15339	0.15357	0.15438
663	0.15942	0.15726	0.15691	0.15761	0.15821	0.15836	0.15852	0.159	0.1589	0.15937	0.15978	0.15982	0.16012	0.16032	0.16115
662.5	0.16397	0.16171	0.16142	0.16215	0.16269	0.1629	0.16306	0.16353	0.16351	0.16391	0.16437	0.16442	0.16464	0.16494	0.1658
662	0.1709	0.16867	0.16835	0.1691	0.16972	0.1699	0.17008	0.17057	0.17052	0.1709	0.17143	0.17146	0.17172	0.17201	0.17285
661.5	0.17559	0.17339	0.1731	0.17384	0.1745	0.17468	0.17489	0.17539	0.17534	0.17574	0.17627	0.17629	0.17654	0.17684	0.17768
661	0.18283	0.1807	0.18036	0.18115	0.18184	0.18199	0.18222	0.18271	0.18269	0.18313	0.1836	0.18362	0.18393	0.18417	0.18508
660.5	0.1878	0.18557	0.18537	0.18621	0.18686	0.18707	0.18723	0.18775	0.18785	0.18823	0.18872	0.18877	0.18901	0.18928	0.19026
660	0.19545	0.19316	0.19296	0.19388	0.19453	0.19482	0.19501	0.19548	0.19566	0.19598	0.19653	0.19654	0.19682	0.19702	0.19801
659.5	0.20067	0.19837	0.19817	0.19914	0.19979	0.20006	0.2003	0.20076	0.20091	0.20128	0.20181	0.20185	0.2022	0.20245	0.2033
659	0.20876	0.20652	0.20621	0.20719	0.20789	0.20811	0.20848	0.20895	0.20904	0.20949	0.21004	0.21013	0.21046	0.21075	0.21157
658.5	0.21432	0.21206	0.21183	0.21279	0.21348	0.21372	0.21411	0.21453	0.21474	0.21513	0.21569	0.21585	0.21614	0.21646	0.21724
658	0.22281	0.22071	0.22042	0.22133	0.22208	0.22245	0.22272	0.2232	0.22351	0.22381	0.22439	0.2246	0.2249	0.22516	0.22603
657.5	0.22851	0.22647	0.22617	0.22713	0.22789	0.22827	0.22847	0.22902	0.22939	0.2296	0.23011	0.23038	0.23077	0.23102	0.23187
657	0.23727	0.23528	0.23508	0.23613	0.23676	0.23717	0.23737	0.23788	0.2382	0.23855	0.23912	0.23927	0.23978	0.23999	0.24091
656.5	0.24328	0.24122	0.24101	0.24216	0.24274	0.24313	0.24332	0.24382	0.24421	0.24456	0.24519	0.24531	0.24578	0.24606	0.24694
656	0.25236	0.25025	0.2501	0.25126	0.25188	0.25221	0.25246	0.25303	0.25338	0.25386	0.25443	0.25454	0.25497	0.25526	0.25619
655.5	0.25846	0.25637	0.25616	0.25734	0.25795	0.25824	0.2586	0.2592	0.25958	0.26003	0.26055	0.26071	0.26106	0.26147	0.26247
655	0.26776	0.26572	0.26551	0.26669	0.26736	0.26761	0.26809	0.26862	0.26902	0.26948	0.27005	0.27025	0.27057	0.27102	0.27207
654.5	0.27405	0.27205	0.27184	0.27301	0.27375	0.2739	0.27454	0.27502	0.27542	0.27582	0.27642	0.27667	0.27696	0.27751	0.27855
654	0.28371	0.28159	0.28149	0.28274	0.2835	0.28362	0.28427	0.28482	0.28521	0.28571	0.2863	0.28647	0.28701	0.28736	0.28836
653.5	0.29024	0.28811	0.28799	0.28932	0.28999	0.29023	0.29084	0.29143	0.29185	0.29233	0.29295	0.29308	0.29369	0.29403	0.29505
653	0.30028	0.29807	0.29801	0.29932	0.30005	0.30037	0.30085	0.30147	0.30205	0.30242	0.30311	0.30319	0.30379	0.30416	0.30524
652.5	0.30705	0.30492	0.30484	0.30607	0.30689	0.30722	0.30762	0.30821	0.30892	0.30922	0.30994	0.31012	0.31059	0.311	0.31209
652	0.31734	0.31529	0.31514	0.31646	0.31732	0.31764	0.31806	0.31861	0.3193	0.31958	0.32033	0.32045	0.32098	0.32144	0.32256
651.5	0.32422	0.32223	0.32204	0.32346	0.32433	0.32456	0.32503	0.32557	0.32623	0.32661	0.32733	0.32747	0.32801	0.32847	0.32954
651	0.33478	0.3328	0.3326	0.33402	0.33483	0.33509	0.33559	0.33618	0.3367	0.33713	0.33794	0.338	0.33857	0.33906	0.3401
650.5	0.34195	0.33988	0.3398	0.34112	0.34188	0.34217	0.34261	0.34326	0.34375	0.34432	0.34499	0.34511	0.34566	0.34615	0.34716
650	0.35279	0.3507	0.35064	0.35188	0.35254	0.35291	0.35337	0.35402	0.35446	0.35503	0.35567	0.35589	0.3564	0.35686	0.35796
649.5	0.36009	0.35804	0.35802	0.35918	0.35977	0.36018	0.36063	0.36128	0.36169	0.36235	0.36294	0.36308	0.36367	0.36408	0.36533
649	0.37131	0.36927	0.3692	0.37041	0.37104	0.37146	0.37181	0.37252	0.37294	0.37347	0.37417	0.37422	0.37473	0.37526	0.37653
648.5	0.37897	0.37686	0.37683	0.37796	0.37866	0.37901	0.37938	0.38003	0.38053	0.38101	0.38168	0.38174	0.3823	0.38279	0.38408
648	0.39053	0.38846	0.38832	0.38963	0.3904	0.39047	0.39102	0.39164	0.392	0.39249	0.39313	0.39333	0.39389	0.39437	0.39567
647.5	0.39837	0.39625	0.39609	0.3973	0.39813	0.3982	0.39871	0.39935	0.39965	0.40013	0.40076	0.40103	0.40163	0.40208	0.40337
647	0.4102	0.40809	0.40788	0.40916	0.40992	0.41006	0.41043	0.41115	0.41136	0.41186	0.41249	0.41277	0.41327	0.41382	0.41504
646.5	0.41806	0.41599	0.41579	0.41706	0.41777	0.41789	0.41822	0.41891	0.41915	0.41965	0.42033	0.42045	0.42103	0.42152	0.42274
646	0.43003	0.42804	0.42775	0.42901	0.42968	0.42979	0.43019	0.43063	0.43114	0.43156	0.43216	0.43233	0.43288	0.43323	0.43452
645.5	0.4381	0.43613	0.43582	0.43705	0.43774	0.43779	0.43812	0.4386	0.43912	0.43956	0.44014	0.44022	0.44082	0.44117	0.44235
645	0.45024	0.44825	0.44799	0.44912	0.44978	0.44991	0.45019	0.45064	0.45116	0.45144	0.45212	0.4522	0.45277	0.45311	0.45418
644.5	0.45846	0.4564	0.45623	0.45731	0.45788	0.458	0.45824	0.45874	0.45913	0.45946	0.46017	0.46023	0.46072	0.46117	0.46221
644	0.47098	0.46881	0.46875	0.4697	0.47008	0.47028	0.47062	0.47103	0.47141	0.47166	0.4724	0.47242	0.47304	0.4733	0.47448
643.5	0.47931	0.47717	0.47702	0.47804	0.47836	0.47856	0.47893	0.47919	0.47956	0.47983	0.48047	0.48058	0.48118	0.48148	0.48263
643	0.49189	0.48977	0.48945	0.49054	0.49084	0.49092	0.49129	0.49146	0.49186	0.4921	0.49267	0.49281	0.49347	0.4938	0.49493
642.5	0.50028	0.49816	0.49782	0.49884	0.49919	0.49921	0.49953	0.49961	0.49996	0.50035	0.50083	0.50105	0.50157	0.50197	0.50309
642	0.51292	0.51081	0.51037	0.51127	0.5116	0.5117	0.51185	0.51209	0.51227	0.51273	0.51314	0.51328	0.5138	0.51417	0.51538
641.5	0.52123	0.51921	0.51881	0.5196	0.51995	0.51997	0.52018	0.52039	0.52049	0.52098	0.52142	0.52146	0.52193	0.52235	0.52354
641	0.53383	0.53178	0.5313	0.53212	0.53242	0.53238	0.53243	0.53263	0.53269	0.53306	0.53359	0.53349	0.53414	0.53454	0.53575
640.5	0.54222	0.54015	0.53959	0.54042	0.54066	0.54059	0.54051	0.54069	0.5409	0.54111	0.54169	0.54154	0.54215	0.54255	0.54382
640	0.55485	0.55286	0.55227	0.55287	0.5531	0.55313	0.55274	0.55285	0.55303	0.55324	0.55371	0.55364	0.55426	0.55455	0.55582
639.5	0.56336	0.56137	0.5607	0.56121	0.56143	0.56141	0.56091	0.56111	0.56129	0.56152	0.56191	0.5617	0.56241	0.56273	0.56387
639	0.57622	0.57415	0.57346	0.57386	0.57404	0.57393	0.57343	0.57355	0.5736	0.57381	0.57417	0.57395	0.57468	0.57493	0.57596
638.5	0.5848	0.58266	0.58193	0.58231	0.58236	0.58216	0.58168	0.58175	0.58186	0.58191	0.58231	0.58204	0.58278	0.58299	0.58406
638	0.59754	0.59539	0.59469	0.59495	0.59483	0.5946	0.59418	0.59409	0.59407	0.59403	0.59441	0.59425	0.59471	0.59503	0.59616
637.5	0.60598	0.60383	0.60312	0.60331	0.60315	0.60287	0.6024	0.60225	0.6022	0.6021	0.60245	0.60229	0.60265	0.60299	0.60417
637	0.61868	0.61645	0.61562	0.61575	0.61557	0.61519	0.61463	0.61438	0.6142	0.61415	0.61445	0.61419	0.61455	0.61485	0.61597
636.5	0.62715	0.62486	0.624	0.62401	0.62385	0.62328	0.62267	0.62245	0.62212	0.62201	0.62233	0.62201	0.62255	0.62269	0.62384
636	0.63977	0.63734	0.63646	0.63626	0.63595	0.63537	0.63465	0.63431	0.63384	0.63375	0.63391	0.63363	0.63412	0.63422	0.63532
635.5	0.64811	0.64564	0.64473	0.64441	0.64392	0.64335	0.64262	0.64215	0.64163	0.64149	0.6416	0.64126	0.6418	0.64188	0.6429
635	0.66052	0.65802	0.65697	0.65663	0.65591	0.65535	0.65449	0.65384	0.65331	0.65295	0.65303	0.6526	0.65312	0.65318	0.65417
634.5	0.66879	0.66633	0.66517	0.66469	0.66392	0.66323	0.66232	0.66156	0.66099	0.66051	0.66063	0.66009	0.66064	0.66069	0.66169
634	0.68106	0.67852	0.67728	0.67661	0.67572	0.67488	0.67385	0.67297	0.67235	0.67175	0.67179	0.6712	0.67168	0.67164	0.67277
633.5	0.6892	0.68654	0.68536	0.68458	0.68357	0.68259	0.68145	0.68044	0.67971	0.67916	0.67908	0.67847	0.67893	0.67895	0.68003
633	0.70111	0.69831	0.69713	0.69608	0.69494	0.69388	0.69259	0.69136	0.69059	0.68994	0.68973	0.6891	0.68959	0.68956	0.69057
632.5	0.70905	0.70619	0.70488	0.70372	0.7025	0.70137	0.69984	0.69863	0.6978	0.69696	0.69673	0.69609	0.69661	0.69648	0.69759
632	0.72069	0.71775	0.71632	0.71488	0.71354	0.71229	0.71068	0.70925	0.70829	0.70744	0.70706	0.70646	0.70675	0.70667	0.70775
631.5	0.72842	0.72532	0.72388	0.72226	0.7209	0.71966	0.71784	0.71639	0.71522	0.71432	0.71388	0.71336	0.7135	0.71335	0.71436
631	0.73975	0.73666	0.73512	0.73327	0.73176	0.73033	0.7284	0.72683	0.72544	0.72443	0.72401	0.72342	0.72329	0.72325	0.72423
630.5	0.74727	0.74412	0.7425	0.74051	0.73881	0.7374	0.73527	0.73367	0.73219	0.73095	0.73052	0.72992	0.7298	0.72974	0.73069
630	0.75835	0.75526	0.75337	0.75106	0.74927	0.74763	0.74537	0.74358	0.74195	0.7407	0.74026	0.73942	0.73928	0.73917	0.74013
629.5	0.7655	0.76244	0.76047	0.75805	0.75605	0.75435	0.75193	0.75004	0.74833	0.74699	0.74641	0.74556	0.74538	0.74533	0.74624
629	0.77618	0.77299	0.77079	0.76819	0.76605	0.76427	0.76156	0.75956	0.75756	0.75633	0.75567	0.75455	0.75442	0.75436	0.75514
628.5	0.78311	0.77992	0.77757	0.77491	0.77263	0.77076	0.76781	0.76581	0.76368	0.76227	0.76157	0.7604	0.7602	0.76019	0.76087
628	0.79353	0.7902	0.7877	0.7848	0.78234	0.78024	0.77707	0.77484	0.77255	0.77105	0.77024	0.76907	0.76877	0.76865	0.76926
627.5	0.80036	0.79709	0.79448	0.79135	0.78885	0.78647	0.78312	0.78074	0.7784	0.77678	0.77587	0.77468	0.77432	0.77408	0.77476
627	0.81029	0.80676	0.80431	0.80076	0.79802	0.79548	0.79201	0.78927	0.7869	0.78504	0.78393	0.78284	0.78239	0.78206	0.78274
626.5	0.81676	0.81318	0.81067	0.80687	0.80402	0.80144	0.79781	0.79486	0.79234	0.79044	0.78926	0.78813	0.78769	0.78719	0.78789
626	0.82619	0.82235	0.81975	0.81559	0.81261	0.80999	0.80615	0.8029	0.80021	0.79806	0.79688	0.79552	0.79519	0.79461	0.79542
625.5	0.83231	0.82855	0.82572	0.82138	0.81818	0.81555	0.81147	0.80813	0.80531	0.80305	0.80186	0.80039	0.80002	0.79942	0.80016
625	0.84107	0.83723	0.83422	0.8297	0.82616	0.82336	0.81909	0.81553	0.8127	0.81021	0.80886	0.8073	0.80675	0.8061	0.80692
624.5	0.84661	0.84285	0.83977	0.83501	0.83133	0.82835	0.82393	0.82038	0.81734	0.81477	0.81341	0.81181	0.81103	0.81051	0.81112
624	0.85476	0.85093	0.8477	0.84261	0.83881	0.83556	0.83096	0.8272	0.82404	0.82119	0.81986	0.8181	0.81715	0.81652	0.81722
623.5	0.86008	0.85616	0.85287	0.84747	0.84363	0.84032	0.83543	0.83153	0.82823	0.82526	0.82386	0.82206	0.82119	0.8204	0.8211
623	0.86793	0.86362	0.86028	0.85461	0.85048	0.847	0.84186	0.83769	0.83423	0.83098	0.82948	0.82764	0.82676	0.82584	0.82651
622.5	0.87292	0.86854	0.865	0.85918	0.85485	0.85129	0.84582	0.84159	0.83793	0.83468	0.83294	0.83115	0.83028	0.82935	0.82994
622	0.87986	0.87534	0.87187	0.86554	0.86107	0.85726	0.85145	0.84717	0.84302	0.83968	0.83789	0.83605	0.83514	0.83415	0.83464
621.5	0.88434	0.87985	0.87612	0.86968	0.86495	0.861	0.85509	0.85061	0.84626	0.84292	0.84103	0.83915	0.83814	0.83721	0.83763
621	0.8905	0.88585	0.88219	0.87531	0.87035	0.86617	0.86005	0.85535	0.85085	0.84737	0.84535	0.84339	0.84223	0.84123	0.84159
620.5	0.89447	0.88973	0.88595	0.87886	0.87378	0.86942	0.86323	0.85826	0.85368	0.85012	0.848	0.84592	0.84475	0.84367	0.84403
620	0.90023	0.8955	0.89125	0.88398	0.87879	0.8743	0.86786	0.86241	0.8577	0.854	0.85186	0.84954	0.84827	0.84753	0.84753
619.5	0.90378	0.89894	0.89463	0.88702	0.8818	0.87715	0.87054	0.86494	0.86013	0.85632	0.85401	0.85169	0.85036	0.8495	0.84952
619	0.90848	0.90345	0.89937	0.8912	0.88572	0.88106	0.87402	0.86823	0.86318	0.85932	0.85681	0.85446	0.85297	0.8522	0.85215
618.5	0.91154	0.90638	0.90215	0.89382	0.88796	0.8833	0.87614	0.87026	0.86503	0.86107	0.85839	0.85615	0.85448	0.85369	0.85363
618	0.91561	0.91019	0.90603	0.89733	0.89121	0.88645	0.87882	0.87283	0.86738	0.86326	0.8604	0.85821	0.85644	0.85558	0.85541
617.5	0.91817	0.91273	0.90838	0.89956	0.89327	0.88841	0.88053	0.87443	0.86872	0.86453	0.8617	0.85934	0.85766	0.85657	0.85639
617	0.92164	0.9161	0.91151	0.90244	0.89588	0.89086	0.88269	0.87634	0.87049	0.86616	0.86323	0.86066	0.8591	0.85782	0.85753
616.5	0.92364	0.91816	0.9134	0.90411	0.89726	0.89231	0.88394	0.87741	0.87148	0.86694	0.86401	0.86131	0.85977	0.85841	0.85811
616	0.92628	0.92069	0.91573	0.90623	0.8991	0.8939	0.88544	0.87864	0.87256	0.86791	0.86476	0.862	0.86035	0.85894	0.85861
615.5	0.92787	0.92215	0.91717	0.90741	0.90015	0.89491	0.88612	0.87929	0.87306	0.86817	0.86497	0.86215	0.86049	0.85908	0.85875
615	0.92992	0.92416	0.91897	0.90892	0.90157	0.89601	0.88702	0.87991	0.87353	0.86844	0.86512	0.86227	0.86046	0.85906	0.85868
614.5	0.93106	0.92515	0.92002	0.90976	0.90222	0.8966	0.88737	0.88012	0.87361	0.86841	0.86506	0.86212	0.86025	0.85884	0.85844
614	0.93231	0.92633	0.92115	0.91044	0.90293	0.89695	0.88761	0.88007	0.87344	0.8681	0.86466	0.86165	0.85969	0.85813	0.85776
613.5	0.93288	0.92679	0.92159	0.91073	0.90303	0.89688	0.8875	0.87982	0.87295	0.86757	0.86416	0.86107	0.85904	0.85744	0.857
613	0.9335	0.92723	0.9219	0.91074	0.90284	0.89661	0.88697	0.87921	0.872	0.86656	0.86308	0.85983	0.85785	0.85611	0.85565
612.5	0.93367	0.92732	0.92196	0.91064	0.90258	0.89619	0.88646	0.87856	0.87127	0.86577	0.86223	0.859	0.85677	0.8551	0.85455
612	0.93368	0.92729	0.92173	0.90995	0.90187	0.89533	0.88537	0.8774	0.86995	0.86429	0.86068	0.85724	0.855	0.8532	0.85264
611.5	0.9335	0.92711	0.92139	0.90944	0.90131	0.89466	0.8845	0.87643	0.86893	0.86311	0.85939	0.85601	0.85364	0.85187	0.85136
611	0.93289	0.92642	0.92047	0.90824	0.89998	0.89331	0.88291	0.87457	0.86697	0.86089	0.85711	0.85365	0.85137	0.84961	0.8489
610.5	0.93226	0.92577	0.91981	0.90744	0.89896	0.89221	0.88172	0.87317	0.8655	0.85941	0.85543	0.85204	0.84972	0.84787	0.84721
610	0.93096	0.92435	0.91836	0.90594	0.89718	0.89011	0.87961	0.87082	0.86299	0.85683	0.85282	0.8492	0.84687	0.84508	0.84436
609.5	0.9299	0.9233	0.91726	0.90479	0.89585	0.88868	0.87808	0.86928	0.86132	0.85503	0.85099	0.84729	0.84489	0.84305	0.84243
609	0.9282	0.92148	0.91522	0.90254	0.89344	0.88633	0.8754	0.86654	0.85847	0.85204	0.84797	0.8442	0.84181	0.83983	0.83926
608.5	0.92687	0.92007	0.91373	0.90086	0.8917	0.88463	0.87347	0.86465	0.85644	0.8499	0.84585	0.84208	0.83961	0.8376	0.83686
608	0.92467	0.91778	0.9114	0.89825	0.88902	0.88191	0.87052	0.86145	0.85322	0.84672	0.84251	0.83872	0.83615	0.8342	0.83343
607.5	0.92298	0.91603	0.90969	0.8965	0.8871	0.87988	0.86851	0.85935	0.85094	0.8444	0.84019	0.83636	0.8338	0.83184	0.83097
607	0.92036	0.91323	0.90693	0.89361	0.88413	0.87687	0.86535	0.85592	0.84749	0.84095	0.83658	0.83267	0.83012	0.828	0.82715
606.5	0.91849	0.91131	0.90495	0.89154	0.88196	0.87467	0.86301	0.85359	0.84503	0.83848	0.83396	0.83008	0.82759	0.8254	0.82451
606	0.91557	0.90826	0.90189	0.88833	0.87869	0.87123	0.85947	0.85004	0.84135	0.83482	0.83023	0.82626	0.82363	0.8216	0.82068
605.5	0.9134	0.90619	0.89978	0.88616	0.87642	0.86889	0.85704	0.84759	0.83896	0.83215	0.82766	0.82369	0.82096	0.81907	0.81812
605	0.91011	0.9029	0.89647	0.88262	0.87283	0.86524	0.85337	0.84381	0.83493	0.82821	0.82362	0.81986	0.81694	0.81501	0.81395
604.5	0.90764	0.90057	0.89416	0.88019	0.87041	0.86276	0.85079	0.84116	0.83235	0.82548	0.82091	0.81725	0.81421	0.81221	0.81113
604	0.90427	0.89711	0.89066	0.8765	0.86676	0.85903	0.84696	0.8373	0.82839	0.82155	0.81684	0.81321	0.81021	0.80809	0.80698
603.5	0.90179	0.89469	0.88821	0.87401	0.86421	0.85646	0.84427	0.83461	0.82577	0.81883	0.81414	0.81047	0.80741	0.80539	0.80427
603	0.89821	0.89105	0.88442	0.87017	0.86037	0.85263	0.84032	0.83075	0.82171	0.81472	0.81005	0.80633	0.80329	0.80124	0.80018
602.5	0.89549	0.88851	0.88183	0.86747	0.85766	0.85001	0.83765	0.828	0.81898	0.81192	0.80722	0.80355	0.80052	0.79837	0.79727
602	0.89175	0.88454	0.87795	0.86352	0.85364	0.84604	0.83364	0.8239	0.81493	0.80784	0.803	0.79927	0.79629	0.79407	0.79308
601.5	0.88918	0.882	0.87544	0.86092	0.85097	0.84336	0.83107	0.82113	0.81216	0.80519	0.80031	0.79647	0.79354	0.79141	0.79042
601	0.8853	0.87808	0.87149	0.85702	0.84707	0.83929	0.82698	0.81705	0.80805	0.80118	0.79626	0.79242	0.78944	0.78726	0.78636
600.5	0.88271	0.87552	0.86897	0.85445	0.84459	0.83669	0.82442	0.81447	0.80546	0.79851	0.79373	0.7899	0.78675	0.7846	0.78378
600	0.87893	0.87169	0.865	0.85053	0.84077	0.83286	0.82048	0.81064	0.80153	0.79454	0.78984	0.78602	0.7829	0.78068	0.77981
599.5	0.87637	0.86909	0.86249	0.84802	0.83817	0.83038	0.81798	0.80812	0.79903	0.79199	0.78731	0.78338	0.78038	0.77813	0.77726
599	0.87256	0.86536	0.8587	0.84426	0.83431	0.82655	0.81421	0.80427	0.79526	0.78819	0.78348	0.77952	0.77654	0.77445	0.77337
598.5	0.87001	0.86292	0.85621	0.84175	0.83173	0.82401	0.81171	0.8018	0.7928	0.78569	0.78106	0.77706	0.77409	0.77201	0.77095
598	0.86621	0.85926	0.85255	0.83806	0.828	0.82035	0.80819	0.79813	0.78917	0.7821	0.77745	0.77343	0.77048	0.76843	0.76736
597.5	0.86372	0.85664	0.84998	0.8355	0.82556	0.81791	0.80575	0.7958	0.78671	0.77968	0.77501	0.77101	0.76814	0.76602	0.76494
597	0.86005	0.85287	0.84632	0.83192	0.82202	0.81431	0.80215	0.79222	0.78323	0.7762	0.77154	0.76755	0.76475	0.76255	0.76144
596.5	0.85769	0.85046	0.8439	0.82969	0.81969	0.812	0.79984	0.78998	0.78095	0.77397	0.76931	0.7653	0.76254	0.76041	0.75922
596	0.85409	0.84695	0.84038	0.82633	0.81626	0.80861	0.79648	0.78658	0.77765	0.77065	0.76603	0.76209	0.75923	0.75705	0.75602
595.5	0.85179	0.84461	0.83814	0.82402	0.81401	0.80644	0.7943	0.78456	0.77553	0.76863	0.76393	0.76004	0.75714	0.75493	0.75399
595	0.84839	0.84133	0.83481	0.82068	0.81095	0.80334	0.7912	0.78149	0.77252	0.7656	0.76095	0.75698	0.75412	0.75189	0.75109
594.5	0.84626	0.8392	0.83267	0.81855	0.80907	0.80131	0.78921	0.77945	0.77068	0.76383	0.75903	0.75511	0.75228	0.75009	0.74925
594	0.84315	0.83618	0.82962	0.81569	0.80612	0.79833	0.78645	0.77658	0.76797	0.76113	0.75631	0.75235	0.74962	0.74745	0.74657
593.5	0.84114	0.83415	0.82762	0.81375	0.80423	0.79643	0.78459	0.77482	0.76623	0.75937	0.75464	0.75072	0.74783	0.7457	0.74489
593	0.83824	0.8312	0.8248	0.8109	0.80138	0.7937	0.78187	0.77228	0.76361	0.7568	0.75209	0.74825	0.7454	0.74327	0.74241
592.5	0.83634	0.82941	0.82296	0.80911	0.79957	0.79196	0.78012	0.77065	0.76197	0.75511	0.75058	0.74678	0.74378	0.74177	0.74091
592	0.83362	0.82679	0.82025	0.80645	0.79701	0.7895	0.77765	0.76816	0.75968	0.75274	0.74821	0.74443	0.74149	0.73951	0.73866
591.5	0.83187	0.82504	0.81853	0.80489	0.79543	0.78791	0.77624	0.76666	0.75823	0.75127	0.74679	0.7431	0.74005	0.73814	0.73738
591	0.82939	0.82252	0.81601	0.80251	0.79311	0.7857	0.77399	0.76447	0.75603	0.74933	0.74474	0.74102	0.73807	0.73623	0.73526
590.5	0.82781	0.82084	0.81451	0.80099	0.79158	0.7843	0.77257	0.76317	0.75463	0.74797	0.74351	0.73974	0.73695	0.73499	0.734
590	0.82554	0.81857	0.81242	0.79877	0.78953	0.78221	0.77048	0.76132	0.75273	0.74623	0.74175	0.73796	0.73521	0.73329	0.73224
589.5	0.82406	0.81714	0.811	0.79741	0.78829	0.78098	0.76927	0.76012	0.75169	0.74505	0.74057	0.73693	0.73413	0.73204	0.73127
589	0.82201	0.8151	0.80893	0.79549	0.78633	0.77909	0.76744	0.7583	0.75002	0.74337	0.73889	0.73552	0.73246	0.73061	0.72982
588.5	0.82066	0.81382	0.8076	0.79426	0.78504	0.77798	0.76636	0.75722	0.74892	0.74242	0.73787	0.7345	0.7315	0.7297	0.72881
588	0.81868	0.81193	0.80576	0.79245	0.78325	0.77635	0.76468	0.75565	0.74725	0.74092	0.73641	0.73288	0.73005	0.7284	0.72727
587.5	0.81747	0.81078	0.80455	0.79137	0.78226	0.7753	0.76373	0.75467	0.74631	0.74003	0.73546	0.73189	0.72912	0.72748	0.72643
587	0.8157	0.80905	0.8029	0.78984	0.78079	0.77386	0.76225	0.75334	0.74501	0.73865	0.73422	0.73069	0.72782	0.7262	0.72524
586.5	0.81462	0.80804	0.80185	0.78886	0.77985	0.77283	0.7614	0.75251	0.74426	0.73785	0.73347	0.7299	0.7271	0.72537	0.72446
586	0.81302	0.80642	0.80034	0.78745	0.77837	0.77143	0.76	0.75125	0.74304	0.73662	0.73235	0.72876	0.726	0.72416	0.72328
585.5	0.81204	0.80546	0.79936	0.78656	0.77746	0.77054	0.75928	0.75038	0.74225	0.73589	0.73158	0.72804	0.72537	0.72341	0.72254
585	0.81059	0.80396	0.798	0.78516	0.77608	0.76921	0.75803	0.74905	0.74113	0.73466	0.73047	0.72698	0.72418	0.72231	0.72144
584.5	0.80968	0.80306	0.79711	0.78429	0.77529	0.76836	0.75729	0.74837	0.7404	0.73397	0.72979	0.7263	0.72356	0.7217	0.7208
584	0.80838	0.80179	0.79577	0.78298	0.77405	0.7672	0.75621	0.74724	0.73928	0.73288	0.72868	0.72533	0.72254	0.72066	0.71976
583.5	0.80752	0.80094	0.79494	0.7822	0.77331	0.76643	0.75545	0.74655	0.73847	0.73229	0.72794	0.72464	0.72201	0.72004	0.71909
583	0.80625	0.79962	0.79365	0.78103	0.77205	0.76529	0.75438	0.74533	0.73735	0.73124	0.72695	0.72357	0.72096	0.71895	0.718
582.5	0.80534	0.79866	0.79282	0.78018	0.77115	0.76446	0.75353	0.74458	0.73667	0.7305	0.72626	0.72282	0.72024	0.71826	0.71734
582	0.80393	0.79736	0.79142	0.77891	0.76997	0.76317	0.75226	0.74349	0.7356	0.72932	0.72523	0.72162	0.71904	0.71708	0.7162
581.5	0.80306	0.79646	0.79047	0.77795	0.76921	0.76231	0.75139	0.74265	0.73476	0.72841	0.72443	0.72081	0.71822	0.7163	0.71542
581	0.80185	0.79532	0.78919	0.77679	0.76807	0.76112	0.75019	0.74146	0.73368	0.72724	0.72322	0.71966	0.71707	0.71519	0.71437
580.5	0.80099	0.79443	0.78833	0.77584	0.7672	0.76025	0.7495	0.74067	0.73287	0.72644	0.72244	0.71894	0.71633	0.71449	0.71363
580	0.79955	0.79312	0.78702	0.7745	0.7658	0.75893	0.74813	0.73935	0.7316	0.72522	0.72108	0.71761	0.71508	0.71315	0.7124
579.5	0.79845	0.79201	0.78598	0.77352	0.76476	0.75793	0.74711	0.7384	0.73055	0.72431	0.72021	0.71661	0.71409	0.71218	0.71144
579	0.7968	0.79044	0.78439	0.772	0.76325	0.75644	0.74548	0.73689	0.72893	0.7228	0.71861	0.71515	0.71257	0.71058	0.7099
578.5	0.79575	0.78927	0.78329	0.77092	0.76217	0.75544	0.7444	0.73584	0.72786	0.72181	0.71757	0.71417	0.7115	0.70952	0.70879
578	0.79405	0.78758	0.78163	0.76919	0.76049	0.75368	0.74281	0.73415	0.7262	0.72005	0.71586	0.71252	0.70977	0.70782	0.70705
577.5	0.79296	0.78637	0.78048	0.76796	0.75928	0.75249	0.74167	0.73298	0.72499	0.71891	0.71473	0.71131	0.70857	0.7066	0.7059
577	0.79107	0.78445	0.77861	0.76605	0.75739	0.75058	0.73977	0.73102	0.7231	0.71697	0.7128	0.7093	0.70673	0.70478	0.70404
576.5	0.78976	0.78311	0.77732	0.76476	0.75603	0.74927	0.73844	0.72966	0.72174	0.71563	0.71144	0.70793	0.70539	0.70353	0.7027
576	0.7876	0.78103	0.77512	0.7627	0.75383	0.74709	0.73621	0.72749	0.71952	0.71338	0.70919	0.70577	0.70323	0.70129	0.7005
575.5	0.78614	0.77962	0.77361	0.76121	0.75225	0.74556	0.73471	0.726	0.71807	0.71194	0.70766	0.70426	0.70163	0.69971	0.69894
575	0.78367	0.77723	0.77121	0.75871	0.74985	0.74307	0.7322	0.72352	0.71554	0.70936	0.70514	0.70175	0.6991	0.69713	0.69633
574.5	0.78207	0.77553	0.76953	0.75699	0.74817	0.74121	0.73042	0.72177	0.71384	0.70757	0.7034	0.69999	0.69726	0.69535	0.69449
574	0.77925	0.77273	0.76674	0.75409	0.7453	0.73834	0.72754	0.71882	0.7109	0.70456	0.70049	0.69698	0.6943	0.69244	0.69151
573.5	0.77728	0.77076	0.76473	0.75212	0.74332	0.73642	0.7256	0.71691	0.70892	0.70258	0.69843	0.69491	0.69236	0.69045	0.68952
573	0.77417	0.76777	0.7616	0.74899	0.74013	0.7334	0.72249	0.7137	0.70571	0.6994	0.69522	0.69171	0.68912	0.68725	0.68632
572.5	0.77204	0.76555	0.75939	0.74682	0.73806	0.73119	0.72026	0.71153	0.70345	0.69722	0.69303	0.68954	0.68692	0.68506	0.68406
572	0.76867	0.7621	0.75599	0.74348	0.73461	0.72775	0.71673	0.70792	0.70001	0.69373	0.68955	0.68597	0.6834	0.68146	0.68053
571.5	0.76624	0.75967	0.75363	0.74111	0.73223	0.72535	0.71432	0.70546	0.69751	0.69127	0.68708	0.68346	0.6809	0.67903	0.67803
571	0.76238	0.75587	0.74974	0.73724	0.72828	0.72145	0.71043	0.70151	0.69345	0.68729	0.68308	0.67942	0.67685	0.67499	0.67407
570.5	0.75984	0.75327	0.74707	0.73458	0.72559	0.7188	0.7078	0.69893	0.69075	0.6846	0.68032	0.67668	0.67406	0.67226	0.67137
570	0.75575	0.74913	0.74288	0.73035	0.7214	0.71449	0.70348	0.69464	0.68649	0.68026	0.67593	0.67242	0.66981	0.66791	0.66695
569.5	0.75287	0.74631	0.74004	0.72745	0.71856	0.71151	0.70057	0.69168	0.68354	0.67726	0.67292	0.66941	0.66682	0.66494	0.66388
569	0.74839	0.74184	0.7355	0.72285	0.71401	0.70684	0.69586	0.68693	0.67889	0.67263	0.6683	0.66475	0.66213	0.66015	0.65912
568.5	0.7452	0.73865	0.73229	0.71969	0.71073	0.70367	0.69257	0.68375	0.67562	0.66936	0.66501	0.66148	0.65883	0.6568	0.65587
568	0.74024	0.73366	0.7274	0.71465	0.70573	0.69872	0.68759	0.67884	0.67061	0.66421	0.66002	0.65642	0.65368	0.65167	0.65085
567.5	0.73682	0.73018	0.72399	0.71118	0.70221	0.69528	0.68413	0.67544	0.66706	0.66072	0.65652	0.65284	0.65013	0.64811	0.64739
567	0.73137	0.7248	0.71864	0.70577	0.69681	0.68983	0.67867	0.67	0.66157	0.65525	0.65107	0.64737	0.64469	0.64264	0.6419
566.5	0.72766	0.721	0.71487	0.70198	0.69298	0.68601	0.67487	0.66609	0.65774	0.65147	0.64721	0.64357	0.64092	0.63887	0.638
566	0.72194	0.71533	0.70907	0.69626	0.68723	0.68028	0.66907	0.66026	0.65197	0.64568	0.64143	0.63779	0.63515	0.63317	0.63221
565.5	0.71807	0.71136	0.70512	0.69233	0.68323	0.67633	0.66514	0.6563	0.6481	0.64171	0.63747	0.63383	0.63118	0.62922	0.6282
565	0.71201	0.70527	0.69899	0.68623	0.6772	0.67023	0.65907	0.65022	0.64195	0.63552	0.63132	0.62769	0.62501	0.62307	0.62206
564.5	0.7079	0.70115	0.69486	0.68211	0.67298	0.66605	0.65492	0.64604	0.6378	0.63132	0.6271	0.62352	0.62087	0.61886	0.61789
564	0.70151	0.69464	0.68845	0.67575	0.6666	0.65966	0.64861	0.63955	0.63138	0.62496	0.62069	0.61716	0.61451	0.6125	0.6115
563.5	0.69723	0.69029	0.68406	0.67133	0.66219	0.65528	0.64431	0.63526	0.62707	0.6207	0.61641	0.61279	0.61019	0.6082	0.60716
563	0.69042	0.68352	0.6774	0.66461	0.65552	0.6486	0.63759	0.62855	0.62037	0.61407	0.60979	0.6061	0.60351	0.60154	0.60037
562.5	0.68588	0.6789	0.67282	0.65999	0.65094	0.64403	0.63307	0.62408	0.61581	0.60956	0.60529	0.60152	0.59895	0.597	0.59583
562	0.67886	0.67194	0.66583	0.65307	0.644	0.63715	0.62607	0.61719	0.60903	0.60265	0.59836	0.59465	0.59206	0.59003	0.58894
561.5	0.67408	0.66724	0.66101	0.64828	0.63925	0.63241	0.62142	0.61255	0.60437	0.59801	0.59369	0.58997	0.58741	0.58534	0.58431
561	0.66672	0.65988	0.65369	0.64083	0.63196	0.62512	0.61418	0.60535	0.59719	0.59083	0.5866	0.58287	0.58021	0.57814	0.57714
560.5	0.66166	0.65474	0.64864	0.63575	0.62701	0.62013	0.60921	0.60037	0.59228	0.58589	0.58168	0.57803	0.57525	0.57326	0.57223
560	0.65397	0.64691	0.64092	0.62809	0.61943	0.61251	0.60162	0.59294	0.58478	0.57847	0.57419	0.57063	0.56778	0.56587	0.56492
559.5	0.64867	0.64164	0.63565	0.62291	0.61422	0.60731	0.59648	0.58787	0.57971	0.57347	0.56919	0.56565	0.56279	0.56086	0.55986
559	0.64057	0.63369	0.62765	0.61514	0.6064	0.59966	0.58885	0.5802	0.57209	0.56584	0.56165	0.55811	0.55535	0.55344	0.55239
558.5	0.6352	0.62851	0.62238	0.60993	0.60123	0.59458	0.58383	0.57506	0.56703	0.56082	0.55663	0.55314	0.55035	0.54842	0.5474
558	0.62712	0.62049	0.61429	0.60201	0.59337	0.58674	0.57602	0.56739	0.55942	0.55315	0.54904	0.54562	0.54289	0.54089	0.53984
557.5	0.62166	0.61501	0.60886	0.59659	0.58809	0.58147	0.57072	0.56225	0.55429	0.54806	0.54387	0.54055	0.53779	0.53586	0.53478
557	0.61352	0.60674	0.60075	0.58847	0.5801	0.57347	0.56279	0.55446	0.54652	0.54035	0.53625	0.53291	0.53021	0.52837	0.52711
556.5	0.608	0.60135	0.59538	0.583	0.57481	0.5682	0.55755	0.54924	0.54143	0.53531	0.53121	0.52781	0.52515	0.52336	0.52215
556	0.59974	0.59304	0.58717	0.57496	0.56673	0.56023	0.54976	0.5414	0.53369	0.52764	0.52358	0.52018	0.51753	0.51577	0.51454
555.5	0.5943	0.58757	0.58174	0.56965	0.56142	0.55507	0.54461	0.53623	0.52857	0.52261	0.51845	0.51523	0.51255	0.51079	0.50965
555	0.58613	0.57927	0.57359	0.56169	0.55349	0.54711	0.53681	0.52852	0.52086	0.51496	0.51087	0.50769	0.50505	0.50323	0.50217
554.5	0.58063	0.57383	0.56822	0.55643	0.54825	0.54189	0.53161	0.52339	0.51579	0.50996	0.50587	0.50271	0.5001	0.49828	0.49723
554	0.57246	0.56574	0.56005	0.54843	0.54036	0.53408	0.52379	0.51579	0.50837	0.50248	0.49853	0.49531	0.49282	0.49083	0.48991
553.5	0.56701	0.56034	0.55467	0.54313	0.53509	0.52893	0.51868	0.51073	0.50339	0.49751	0.49359	0.49037	0.48793	0.48601	0.48501
553	0.5589	0.55237	0.54666	0.53525	0.52722	0.52115	0.51108	0.50322	0.49596	0.49016	0.48632	0.48311	0.4807	0.47879	0.47779
552.5	0.5535	0.54704	0.54135	0.53005	0.52208	0.51603	0.50606	0.49826	0.491	0.48527	0.48147	0.47832	0.47583	0.47407	0.47306
552	0.54557	0.53907	0.53351	0.52224	0.51443	0.50849	0.49867	0.49088	0.4838	0.47812	0.47444	0.47117	0.46874	0.46696	0.466
551.5	0.54025	0.5337	0.52828	0.51706	0.50934	0.50343	0.49371	0.48603	0.47901	0.47338	0.46967	0.46648	0.46397	0.46226	0.46134
551	0.53241	0.52591	0.52053	0.50946	0.50186	0.49598	0.48642	0.47883	0.47186	0.46637	0.46272	0.45952	0.45708	0.45541	0.45443
550.5	0.52719	0.52069	0.51538	0.50453	0.49693	0.49108	0.48157	0.47408	0.46714	0.46171	0.45805	0.45495	0.45257	0.45099	0.44997
550	0.51936	0.51291	0.50761	0.49702	0.48954	0.48381	0.47443	0.46707	0.46019	0.45484	0.4512	0.44818	0.4459	0.44432	0.44332
549.5	0.51413	0.50777	0.50266	0.49207	0.48469	0.47894	0.46969	0.46244	0.45567	0.45032	0.44674	0.44382	0.44148	0.43992	0.43897
549	0.50661	0.50024	0.49514	0.48471	0.47755	0.47191	0.46278	0.45568	0.449	0.44375	0.44024	0.4373	0.43498	0.4334	0.4325
548.5	0.5016	0.49536	0.49025	0.4799	0.47282	0.46726	0.45821	0.45122	0.44456	0.43934	0.43599	0.43302	0.43069	0.42917	0.42824
548	0.4942	0.48799	0.48287	0.47285	0.46584	0.46049	0.45152	0.44456	0.43799	0.43289	0.42958	0.42667	0.4245	0.42282	0.42195
547.5	0.48925	0.48319	0.47814	0.46815	0.46126	0.45591	0.44714	0.4402	0.43373	0.42867	0.42538	0.42252	0.42036	0.4187	0.41795
547	0.48199	0.47599	0.47109	0.46127	0.45452	0.44926	0.4406	0.43381	0.42747	0.42251	0.41924	0.41651	0.41429	0.41273	0.41201
546.5	0.47724	0.47134	0.46641	0.45674	0.45012	0.4449	0.43633	0.42972	0.42341	0.41846	0.41531	0.41254	0.4103	0.40888	0.40814
546	0.47033	0.46446	0.45954	0.45007	0.44361	0.43853	0.43004	0.42358	0.41746	0.41257	0.40944	0.40669	0.40451	0.40322	0.40241
545.5	0.46585	0.45992	0.45509	0.44575	0.43942	0.43438	0.42597	0.41958	0.41351	0.40868	0.40557	0.40288	0.40077	0.39944	0.39866
545	0.45902	0.45321	0.4485	0.43929	0.43309	0.42815	0.41998	0.41363	0.40771	0.40304	0.39988	0.39725	0.39527	0.39389	0.39316
544.5	0.45457	0.44882	0.44413	0.43507	0.42904	0.424	0.41609	0.40972	0.40383	0.39927	0.39619	0.39358	0.39167	0.39022	0.3895
544	0.44786	0.44221	0.43764	0.4288	0.42281	0.41794	0.41017	0.40395	0.39824	0.39376	0.39081	0.38819	0.38623	0.38488	0.38424
543.5	0.4437	0.43802	0.43351	0.4248	0.4189	0.41413	0.40642	0.4003	0.39464	0.39026	0.38732	0.38476	0.38283	0.3815	0.38082
543	0.43735	0.43174	0.42731	0.4189	0.41308	0.40848	0.40075	0.39484	0.38934	0.38503	0.3822	0.37977	0.37778	0.37652	0.37581
542.5	0.43325	0.42765	0.4233	0.41501	0.40932	0.40474	0.39713	0.39128	0.38583	0.3816	0.37877	0.37643	0.37453	0.37324	0.37252
542	0.42704	0.42149	0.41732	0.4091	0.4036	0.39906	0.39169	0.38592	0.38066	0.37654	0.37383	0.37148	0.36967	0.36833	0.36764
541.5	0.42292	0.41746	0.41335	0.40518	0.39983	0.39532	0.38815	0.38242	0.37726	0.37323	0.37057	0.36816	0.36642	0.36513	0.36444
541	0.41707	0.41165	0.40759	0.3996	0.39441	0.38989	0.38299	0.37737	0.37236	0.36837	0.36575	0.36344	0.36174	0.36047	0.35983
540.5	0.41324	0.40787	0.40381	0.39602	0.39087	0.3865	0.37962	0.37419	0.3692	0.36521	0.3626	0.36036	0.35866	0.35748	0.35684
540	0.40766	0.40228	0.39832	0.39075	0.38567	0.38149	0.37468	0.3694	0.36449	0.36065	0.358	0.35602	0.35419	0.35314	0.35254
539.5	0.4039	0.39866	0.39478	0.38734	0.38234	0.3783	0.37152	0.36637	0.36145	0.35776	0.35509	0.35319	0.35132	0.35033	0.34973
539	0.39832	0.39321	0.38942	0.38217	0.3773	0.37334	0.36666	0.36163	0.35686	0.35326	0.35078	0.34886	0.3471	0.34607	0.34546
538.5	0.39477	0.38966	0.38587	0.3788	0.37406	0.37021	0.3636	0.35865	0.3539	0.35036	0.34792	0.34599	0.34442	0.34328	0.34269
538	0.38954	0.38443	0.38067	0.37374	0.36915	0.36538	0.35889	0.35408	0.34946	0.34604	0.34368	0.34174	0.34021	0.33912	0.33865
537.5	0.38616	0.38101	0.37732	0.37049	0.36598	0.36227	0.35592	0.35117	0.34665	0.34328	0.34092	0.33902	0.33752	0.33641	0.33606
537	0.38105	0.376	0.37247	0.36571	0.3613	0.35763	0.35148	0.34687	0.34245	0.33917	0.33692	0.33504	0.33351	0.3325	0.33217
536.5	0.3777	0.37271	0.36925	0.36265	0.35824	0.35465	0.34862	0.34407	0.33978	0.33653	0.3343	0.33244	0.33096	0.33001	0.32965
536	0.37272	0.3678	0.36442	0.35803	0.35383	0.35026	0.34439	0.33992	0.33584	0.33262	0.33049	0.32853	0.32718	0.32635	0.32591
535.5	0.36955	0.36466	0.36131	0.35506	0.35096	0.34747	0.34172	0.33722	0.33322	0.33009	0.32802	0.32611	0.3248	0.32398	0.32353
535	0.36467	0.35989	0.35661	0.35053	0.34662	0.3432	0.33768	0.33326	0.32927	0.32624	0.32425	0.3224	0.32115	0.32025	0.31982
534.5	0.36161	0.35683	0.35364	0.34764	0.34379	0.34046	0.33499	0.33067	0.32669	0.32378	0.32177	0.32011	0.31881	0.31787	0.31747
534	0.35694	0.35232	0.34911	0.34325	0.33954	0.33621	0.33095	0.3268	0.32294	0.32	0.31809	0.31654	0.3152	0.31426	0.31396
533.5	0.354	0.34942	0.34627	0.34047	0.33682	0.33356	0.32837	0.32427	0.3205	0.31763	0.3157	0.31424	0.31292	0.31204	0.31175
533	0.34949	0.34504	0.34189	0.33623	0.33276	0.3296	0.32455	0.32053	0.31695	0.31406	0.31225	0.31073	0.30952	0.30875	0.3085
532.5	0.34655	0.34211	0.33904	0.33356	0.33011	0.32705	0.32209	0.31815	0.3146	0.31174	0.31003	0.30845	0.30728	0.30657	0.30634
532	0.34212	0.33769	0.33481	0.3295	0.32609	0.32316	0.31831	0.31459	0.31107	0.30835	0.30667	0.30505	0.30396	0.30327	0.30304
531.5	0.33929	0.33485	0.3321	0.32687	0.32351	0.32064	0.31584	0.31229	0.30874	0.30608	0.30449	0.30288	0.3018	0.30111	0.30088
531	0.33502	0.33058	0.32788	0.32279	0.31962	0.31673	0.31206	0.3087	0.30518	0.30267	0.30104	0.2996	0.29844	0.29779	0.29756
530.5	0.33217	0.32786	0.32509	0.32022	0.31707	0.3142	0.3096	0.30635	0.30293	0.30041	0.29883	0.29743	0.2963	0.29563	0.29546
530	0.32798	0.32372	0.32097	0.31627	0.31326	0.31036	0.30605	0.30283	0.29955	0.29706	0.29555	0.29425	0.29308	0.29246	0.29228
529.5	0.3252	0.32105	0.31834	0.31372	0.31079	0.30796	0.30381	0.30053	0.2974	0.29489	0.29342	0.29216	0.29114	0.29045	0.29027
529	0.32108	0.31698	0.31434	0.30979	0.30703	0.30436	0.3003	0.29705	0.29408	0.29162	0.29026	0.28894	0.28797	0.28742	0.28719
528.5	0.31833	0.3143	0.31173	0.30728	0.30459	0.30198	0.29798	0.29484	0.29191	0.28956	0.28817	0.2869	0.28595	0.28548	0.28526
528	0.31424	0.31021	0.3077	0.30358	0.30087	0.29843	0.29447	0.29149	0.28859	0.28639	0.28505	0.28379	0.2829	0.28245	0.2823
527.5	0.31159	0.30753	0.30515	0.30109	0.29844	0.29606	0.29221	0.28927	0.2865	0.28437	0.28304	0.28181	0.28096	0.28046	0.28037
527	0.30743	0.30348	0.30113	0.2973	0.2948	0.29249	0.28871	0.28593	0.28322	0.28119	0.27993	0.27874	0.27799	0.27744	0.27731
526.5	0.3047	0.30085	0.2986	0.29474	0.2924	0.29005	0.28642	0.28375	0.28104	0.27911	0.2779	0.27677	0.27596	0.27548	0.27527
526	0.30065	0.29686	0.29462	0.29101	0.28872	0.28653	0.28298	0.28047	0.27782	0.27594	0.27484	0.27371	0.27296	0.27243	0.27234
525.5	0.29808	0.2943	0.29209	0.28864	0.28637	0.28426	0.28077	0.27829	0.27577	0.27394	0.27293	0.2718	0.271	0.27053	0.27052
525	0.29424	0.29043	0.28822	0.285	0.28278	0.2808	0.27744	0.27503	0.27273	0.2709	0.26989	0.26883	0.26807	0.26763	0.26766
524.5	0.29166	0.28789	0.28575	0.28256	0.28048	0.27855	0.27532	0.27293	0.27069	0.26895	0.26797	0.26696	0.26617	0.2658	0.26585
524	0.28776	0.28405	0.28199	0.27889	0.27699	0.27517	0.27202	0.26979	0.26764	0.26597	0.26499	0.26416	0.26334	0.26301	0.263
523.5	0.28527	0.28159	0.27955	0.2765	0.27471	0.273	0.26991	0.26778	0.26561	0.26405	0.26311	0.2623	0.26159	0.26118	0.26123
523	0.2815	0.27783	0.27584	0.27308	0.27132	0.26969	0.2667	0.26475	0.2626	0.26109	0.26027	0.25953	0.25885	0.25842	0.25846
522.5	0.27908	0.27547	0.27349	0.27088	0.26917	0.26759	0.26469	0.26278	0.26072	0.25929	0.25845	0.25767	0.25712	0.25666	0.25676
522	0.27549	0.27196	0.27008	0.26763	0.26606	0.26444	0.2618	0.25995	0.25802	0.25661	0.25584	0.25511	0.25448	0.25417	0.25424
521.5	0.2732	0.2697	0.26795	0.26548	0.26397	0.26244	0.25988	0.25812	0.25622	0.25493	0.25412	0.2534	0.25288	0.25256	0.25265
521	0.26966	0.26625	0.26464	0.26225	0.26084	0.25938	0.25704	0.25531	0.25356	0.25222	0.25158	0.25088	0.25039	0.25018	0.25021
520.5	0.26731	0.26401	0.26244	0.26015	0.2588	0.25748	0.25516	0.25348	0.2518	0.25052	0.24996	0.24925	0.24882	0.24858	0.24867
520	0.26391	0.26074	0.25919	0.25706	0.25589	0.25463	0.25248	0.2509	0.24933	0.24809	0.24757	0.2469	0.24646	0.2463	0.24643
519.5	0.26181	0.25875	0.25718	0.25514	0.2541	0.25284	0.25079	0.24925	0.24775	0.24666	0.24618	0.2455	0.24504	0.24486	0.24504
519	0.25877	0.25564	0.25414	0.25229	0.25129	0.25026	0.2482	0.24686	0.24541	0.24442	0.24393	0.24338	0.24298	0.24283	0.24296
518.5	0.25687	0.25367	0.25222	0.25056	0.24956	0.24857	0.24667	0.24533	0.24395	0.2431	0.24263	0.24206	0.24179	0.24157	0.24171
518	0.25389	0.2507	0.24936	0.24791	0.24699	0.24613	0.24432	0.24314	0.24184	0.241	0.24054	0.24016	0.23987	0.23968	0.23989
517.5	0.25196	0.2489	0.24756	0.24629	0.24544	0.24453	0.24287	0.24177	0.24054	0.23976	0.23928	0.23892	0.23866	0.23852	0.23875
517	0.24925	0.24631	0.24502	0.24375	0.24312	0.2423	0.24077	0.23978	0.23863	0.23794	0.23755	0.23722	0.23696	0.23685	0.23714
516.5	0.24759	0.2447	0.24347	0.24231	0.24179	0.24094	0.23946	0.23861	0.23751	0.23689	0.23655	0.2362	0.23598	0.23596	0.23627
516	0.24529	0.24236	0.24129	0.24017	0.23985	0.23902	0.23772	0.23693	0.23595	0.23538	0.23519	0.23482	0.23468	0.23462	0.23496
515.5	0.24385	0.24091	0.23985	0.23891	0.2386	0.23788	0.23663	0.23593	0.23501	0.23448	0.23432	0.23402	0.23386	0.23385	0.23418
515	0.24174	0.23891	0.23795	0.23715	0.23692	0.23635	0.23521	0.23457	0.2338	0.23328	0.23326	0.233	0.23289	0.23283	0.23321
514.5	0.24046	0.23767	0.23678	0.23606	0.23586	0.23545	0.23431	0.23376	0.23305	0.23261	0.23259	0.23234	0.23226	0.23229	0.23263
514	0.23879	0.23607	0.23531	0.23472	0.23469	0.23428	0.23334	0.2328	0.23224	0.23183	0.23194	0.2317	0.23165	0.23162	0.23208
513.5	0.23776	0.23503	0.2343	0.23388	0.23392	0.23351	0.23263	0.23222	0.23169	0.23133	0.23144	0.23123	0.23122	0.23123	0.23174
513	0.23652	0.23381	0.23305	0.23288	0.23305	0.23262	0.23195	0.23159	0.23115	0.23094	0.23105	0.23093	0.23095	0.23084	0.23149
512.5	0.23577	0.23308	0.23237	0.23231	0.23249	0.23216	0.23154	0.2313	0.23093	0.23079	0.23089	0.23078	0.23086	0.23081	0.23137
512	0.23489	0.23224	0.23156	0.23166	0.23196	0.23174	0.23124	0.23108	0.23085	0.23082	0.2309	0.23084	0.23095	0.23098	0.2315
511.5	0.23441	0.23192	0.23126	0.23146	0.23179	0.23162	0.23121	0.23115	0.23097	0.23092	0.23109	0.23105	0.23114	0.23131	0.23173
511	0.23411	0.23172	0.23105	0.23144	0.2319	0.2318	0.23148	0.2315	0.23142	0.23141	0.23167	0.23165	0.23167	0.23197	0.23243
510.5	0.23412	0.23171	0.23122	0.23161	0.23215	0.23206	0.2318	0.23188	0.23182	0.23186	0.2322	0.23223	0.23229	0.23259	0.233
510	0.23446	0.23194	0.23173	0.23221	0.23275	0.23278	0.2326	0.23286	0.23288	0.23289	0.23321	0.23341	0.23352	0.23371	0.23437
509.5	0.23475	0.23233	0.2321	0.23269	0.23327	0.2334	0.23326	0.23358	0.23365	0.23368	0.2341	0.23427	0.23441	0.23457	0.23526
509	0.23571	0.23326	0.23305	0.23382	0.23452	0.23467	0.23464	0.235	0.23515	0.23529	0.23573	0.23585	0.23612	0.23635	0.23697
508.5	0.23645	0.23406	0.23383	0.23463	0.23544	0.23561	0.23568	0.23608	0.23625	0.23648	0.23692	0.23709	0.23734	0.23762	0.23825
508	0.23799	0.23564	0.23557	0.23642	0.23719	0.23753	0.23767	0.23815	0.23833	0.23876	0.23906	0.23931	0.23961	0.23998	0.2406
507.5	0.23919	0.23691	0.23683	0.23771	0.23855	0.23892	0.23918	0.23972	0.23989	0.24036	0.24068	0.24102	0.24127	0.24168	0.24226
507	0.24126	0.23909	0.23907	0.23999	0.24091	0.24135	0.24172	0.24227	0.24256	0.24301	0.24343	0.24385	0.24406	0.24446	0.24511
506.5	0.24301	0.24083	0.24078	0.24175	0.24278	0.24317	0.24362	0.24422	0.24456	0.24497	0.24554	0.24595	0.24612	0.24649	0.24723
506	0.24584	0.24379	0.24365	0.24479	0.24581	0.24632	0.24677	0.24739	0.24783	0.24824	0.2489	0.24929	0.24947	0.2499	0.2507
505.5	0.24808	0.24601	0.24588	0.24712	0.24813	0.24869	0.24918	0.24984	0.25029	0.25076	0.25143	0.25177	0.25199	0.25244	0.2533
505	0.25175	0.24968	0.24961	0.25094	0.25198	0.25259	0.25309	0.25385	0.25425	0.25484	0.25544	0.25582	0.25615	0.2566	0.25743
504.5	0.25446	0.25228	0.25237	0.25372	0.25478	0.2554	0.25594	0.25669	0.25717	0.25776	0.25832	0.25873	0.25912	0.25954	0.26046
504	0.25891	0.25674	0.25684	0.25828	0.25941	0.25997	0.26063	0.26137	0.26191	0.26246	0.26306	0.2635	0.26396	0.26439	0.26523
503.5	0.26214	0.25999	0.26012	0.26158	0.26272	0.26329	0.26392	0.2647	0.26532	0.26586	0.26649	0.26693	0.26746	0.26781	0.2687
503	0.26747	0.26529	0.26542	0.26689	0.2681	0.26867	0.26934	0.27013	0.27082	0.27133	0.27207	0.27243	0.27295	0.27334	0.27417
502.5	0.27128	0.26917	0.26928	0.2707	0.27193	0.27262	0.27323	0.27406	0.27472	0.27528	0.27601	0.27639	0.27688	0.27728	0.27819
502	0.27736	0.27529	0.27538	0.27683	0.27812	0.2787	0.27937	0.28018	0.28088	0.28141	0.28217	0.28257	0.28305	0.28353	0.28438
501.5	0.28168	0.27956	0.2797	0.28116	0.28247	0.28292	0.28369	0.28455	0.28517	0.28573	0.28647	0.28695	0.28735	0.28785	0.28876
501	0.28849	0.28632	0.28641	0.28799	0.28923	0.28972	0.29035	0.29122	0.29187	0.29252	0.29318	0.29371	0.29405	0.29459	0.29547
500.5	0.29345	0.29121	0.29138	0.29285	0.29411	0.2946	0.29528	0.29607	0.29675	0.29731	0.29806	0.29848	0.29885	0.29937	0.30032
500	0.30132	0.29903	0.29918	0.30064	0.30182	0.30229	0.30296	0.30365	0.30431	0.30493	0.30566	0.30606	0.30648	0.30695	0.30786
499.5	0.30688	0.30458	0.30478	0.30612	0.30723	0.30767	0.30835	0.30902	0.30962	0.31022	0.31103	0.31135	0.31182	0.31227	0.31325
499	0.31558	0.31335	0.31344	0.3147	0.31571	0.31622	0.31673	0.31745	0.31796	0.31859	0.31936	0.31975	0.32015	0.32065	0.32152
498.5	0.32164	0.31939	0.31946	0.32064	0.32163	0.32208	0.32258	0.32337	0.32374	0.32433	0.32511	0.32539	0.32583	0.32639	0.32726
498	0.33125	0.32892	0.32899	0.33005	0.33106	0.3314	0.33185	0.33263	0.33289	0.3335	0.33417	0.33448	0.33487	0.33542	0.33629
497.5	0.33789	0.33554	0.3355	0.33661	0.33751	0.33791	0.3383	0.33896	0.33921	0.33977	0.34039	0.34071	0.34114	0.34162	0.34261
497	0.34833	0.34601	0.34587	0.34689	0.34778	0.34806	0.34835	0.34893	0.34916	0.34968	0.35009	0.35048	0.35096	0.35135	0.35233
496.5	0.35556	0.35329	0.35311	0.35406	0.35482	0.35508	0.3553	0.3558	0.35597	0.35644	0.35685	0.35725	0.35773	0.3581	0.35902
496	0.36678	0.36447	0.36424	0.36513	0.36586	0.36589	0.36611	0.36644	0.36651	0.36696	0.36732	0.36766	0.36819	0.36851	0.3694
495.5	0.37458	0.37223	0.37197	0.3728	0.37344	0.37346	0.37353	0.37382	0.37385	0.37416	0.37459	0.37482	0.37541	0.37569	0.37655
495	0.38666	0.38422	0.38395	0.38466	0.38522	0.38518	0.38508	0.38525	0.38518	0.38543	0.38572	0.38596	0.38639	0.38679	0.38755
494.5	0.3951	0.39261	0.39229	0.39291	0.39335	0.39325	0.39305	0.39314	0.39302	0.39321	0.3935	0.39361	0.39404	0.39444	0.39519
494	0.40811	0.40565	0.40529	0.40561	0.40592	0.40579	0.40549	0.40537	0.40512	0.40528	0.40549	0.40555	0.40583	0.40624	0.40703
493.5	0.41714	0.41462	0.41421	0.41433	0.41453	0.41442	0.41399	0.41374	0.41347	0.41355	0.41374	0.41377	0.414	0.41427	0.41518
493	0.43113	0.42852	0.42795	0.42791	0.42792	0.42774	0.42707	0.42671	0.42632	0.42632	0.42645	0.42652	0.4267	0.4268	0.42776
492.5	0.44073	0.43795	0.43736	0.43727	0.43715	0.43685	0.43601	0.43556	0.43516	0.43506	0.43512	0.43514	0.43543	0.43552	0.43631
492	0.45557	0.45259	0.45192	0.45164	0.45135	0.45089	0.44987	0.44929	0.4488	0.44843	0.44849	0.44845	0.44867	0.4488	0.44946
491.5	0.46562	0.4626	0.46185	0.46142	0.46102	0.46043	0.45931	0.45862	0.45801	0.45759	0.45754	0.45743	0.45767	0.4578	0.45848
491	0.48103	0.47801	0.47722	0.47644	0.47591	0.47517	0.47394	0.47311	0.47224	0.47166	0.47155	0.47143	0.47154	0.47157	0.47239
490.5	0.49151	0.48855	0.48761	0.48663	0.48598	0.48519	0.48373	0.48279	0.4819	0.48129	0.48101	0.48086	0.48103	0.48104	0.48177
490	0.50756	0.5045	0.50344	0.50228	0.5014	0.50058	0.49876	0.49765	0.49665	0.49586	0.49553	0.49529	0.49528	0.49516	0.49594
489.5	0.51847	0.51539	0.51426	0.51288	0.51184	0.5109	0.50893	0.5078	0.50663	0.50576	0.50532	0.50504	0.50496	0.50488	0.50561
489	0.53512	0.53196	0.53072	0.52911	0.52788	0.52673	0.52464	0.5233	0.52174	0.52091	0.52031	0.51998	0.51974	0.51967	0.52039
488.5	0.54644	0.54326	0.54194	0.54022	0.53879	0.53744	0.53528	0.53371	0.53206	0.53118	0.53046	0.53003	0.52982	0.52983	0.53042
488	0.56355	0.56028	0.55875	0.55686	0.55523	0.55356	0.55122	0.54938	0.5477	0.54654	0.54578	0.54531	0.54494	0.54499	0.54546
487.5	0.57503	0.57168	0.56998	0.56794	0.56616	0.56438	0.5619	0.55989	0.55817	0.5568	0.55601	0.55554	0.55507	0.55506	0.55554
487	0.59247	0.58913	0.5871	0.58476	0.58289	0.58091	0.5781	0.57593	0.57392	0.57249	0.57158	0.57107	0.57041	0.57038	0.57095
486.5	0.60421	0.60074	0.59865	0.59606	0.59401	0.59197	0.58899	0.58661	0.5845	0.58298	0.58201	0.58131	0.58076	0.58065	0.58121
486	0.62167	0.6181	0.61602	0.613	0.61059	0.60843	0.60515	0.60254	0.60031	0.5986	0.59742	0.5966	0.59604	0.5959	0.59652
485.5	0.63339	0.62973	0.62759	0.62441	0.62176	0.61949	0.61594	0.61322	0.61092	0.60901	0.60782	0.60691	0.6063	0.60607	0.60663
485	0.65094	0.64714	0.64475	0.64125	0.63843	0.63614	0.63218	0.62922	0.62657	0.6246	0.62326	0.62236	0.62162	0.62133	0.62191
484.5	0.66258	0.65876	0.65625	0.65249	0.64958	0.64715	0.64306	0.63985	0.63705	0.63503	0.6336	0.63261	0.63196	0.63158	0.63209
484	0.68006	0.67619	0.67351	0.66927	0.66625	0.66357	0.65922	0.65579	0.65273	0.65059	0.64898	0.64799	0.64721	0.64685	0.64733
483.5	0.69163	0.6877	0.68507	0.68051	0.67732	0.67441	0.66989	0.66632	0.66314	0.66084	0.65913	0.65813	0.65728	0.6569	0.65738
483	0.70905	0.70493	0.7021	0.69731	0.69386	0.6907	0.68581	0.68212	0.67874	0.67615	0.67447	0.67333	0.67236	0.67201	0.67245
482.5	0.72042	0.71631	0.71327	0.7083	0.70471	0.70141	0.69637	0.6924	0.68901	0.68633	0.68459	0.68337	0.68236	0.68194	0.68234
482	0.73733	0.73313	0.72988	0.72467	0.7208	0.71729	0.71212	0.70778	0.70423	0.70141	0.69954	0.69822	0.69711	0.69649	0.69701
481.5	0.74843	0.74416	0.74082	0.73536	0.73126	0.72785	0.72239	0.71788	0.71426	0.71118	0.70932	0.70791	0.70685	0.70617	0.70659
481	0.76486	0.76046	0.75702	0.75131	0.74685	0.74338	0.73762	0.73302	0.72897	0.72581	0.72381	0.72235	0.72117	0.72044	0.72081
480.5	0.77566	0.77123	0.76763	0.76169	0.75703	0.75354	0.74756	0.74287	0.73869	0.73537	0.73334	0.73178	0.73061	0.72983	0.73014
480	0.79158	0.78705	0.78337	0.777	0.77219	0.76849	0.76225	0.7574	0.75302	0.74953	0.74727	0.74568	0.74445	0.74367	0.74394
479.5	0.80195	0.79747	0.79361	0.78702	0.78196	0.77828	0.7718	0.76686	0.76237	0.75879	0.75641	0.7548	0.75344	0.75263	0.75295
479	0.81716	0.81272	0.80856	0.80173	0.79657	0.79255	0.78578	0.78079	0.77605	0.77233	0.76989	0.7682	0.7667	0.76587	0.76614
478.5	0.82686	0.82242	0.8183	0.81121	0.80597	0.80177	0.7949	0.78977	0.78485	0.78105	0.77859	0.77675	0.77522	0.77438	0.77459
478	0.84142	0.83666	0.83263	0.82508	0.81979	0.81524	0.80805	0.80286	0.79777	0.79382	0.79126	0.7894	0.7877	0.78675	0.7869
477.5	0.85074	0.84587	0.84176	0.834	0.82865	0.82408	0.81671	0.81128	0.80608	0.80216	0.79938	0.79756	0.79583	0.79478	0.79485
477	0.86419	0.85918	0.85484	0.84694	0.84134	0.83666	0.82918	0.82346	0.81817	0.81417	0.8112	0.80934	0.80755	0.80655	0.80654
476.5	0.87276	0.86773	0.86321	0.85512	0.84944	0.84474	0.83724	0.83119	0.82593	0.8218	0.81879	0.81692	0.81509	0.814	0.81408
476	0.88515	0.88	0.87539	0.86718	0.86119	0.85643	0.84871	0.84246	0.83727	0.83286	0.82992	0.82782	0.82619	0.82482	0.825
475.5	0.893	0.8878	0.88315	0.87468	0.86866	0.86384	0.85592	0.8496	0.84432	0.83977	0.83696	0.83472	0.83312	0.83164	0.83186
475	0.90405	0.89892	0.89401	0.88546	0.87935	0.87421	0.86614	0.85988	0.8544	0.84974	0.84685	0.8445	0.84289	0.84133	0.84152
474.5	0.91094	0.90574	0.90081	0.89214	0.88587	0.88072	0.87258	0.86624	0.86062	0.85594	0.85301	0.85061	0.84884	0.8476	0.84759
474	0.92057	0.91545	0.91034	0.90143	0.89531	0.88985	0.88179	0.8753	0.86955	0.86479	0.86172	0.85927	0.85745	0.85618	0.85612
473.5	0.92653	0.9213	0.91629	0.90717	0.90099	0.8956	0.88744	0.88074	0.87493	0.87024	0.86705	0.8646	0.86277	0.86155	0.86154
473	0.93478	0.92932	0.92435	0.91518	0.90888	0.90348	0.89518	0.88834	0.88256	0.87775	0.87446	0.87199	0.87019	0.86888	0.86891
472.5	0.93983	0.93426	0.92925	0.92004	0.91359	0.90826	0.89996	0.89298	0.88719	0.88232	0.87907	0.87664	0.87473	0.87339	0.87344
472	0.94675	0.94102	0.93587	0.92668	0.92013	0.91464	0.9063	0.8994	0.89338	0.8885	0.88523	0.88277	0.8809	0.87957	0.87952
471.5	0.95074	0.94514	0.93997	0.9307	0.92405	0.91856	0.91014	0.90332	0.89717	0.89223	0.88908	0.88652	0.88464	0.88329	0.8833
471	0.95598	0.95049	0.9452	0.93603	0.9292	0.92374	0.91516	0.90837	0.90204	0.89725	0.89405	0.89146	0.8896	0.88824	0.88824
470.5	0.95905	0.95358	0.94831	0.93901	0.93222	0.92677	0.91804	0.91121	0.90501	0.90019	0.89708	0.89448	0.89253	0.89118	0.89108
470	0.96298	0.95736	0.95208	0.94277	0.9359	0.93052	0.9219	0.91481	0.90878	0.904	0.90074	0.89834	0.89631	0.89484	0.8947
469.5	0.96508	0.95945	0.95414	0.94481	0.93808	0.93266	0.92389	0.91691	0.9109	0.9061	0.90283	0.90028	0.89841	0.89691	0.89672
469	0.96752	0.96184	0.95652	0.94731	0.94043	0.93503	0.9263	0.9195	0.91331	0.90855	0.90525	0.90263	0.90078	0.89921	0.89916
468.5	0.96871	0.96319	0.95786	0.94854	0.94173	0.93638	0.92754	0.92083	0.9147	0.90988	0.90671	0.90388	0.90208	0.90073	0.90052
468	0.97002	0.96441	0.95915	0.94972	0.943	0.93756	0.92896	0.92215	0.91615	0.91133	0.90816	0.90543	0.90354	0.90224	0.90202
467.5	0.97044	0.96476	0.95947	0.95011	0.94343	0.93811	0.92949	0.92264	0.91677	0.91189	0.90876	0.90603	0.90423	0.90294	0.90265
467	0.97045	0.9648	0.95946	0.9503	0.94363	0.93815	0.92974	0.9228	0.9171	0.91221	0.90903	0.90655	0.90474	0.90327	0.90312
466.5	0.97004	0.96442	0.95906	0.94996	0.94334	0.93783	0.92953	0.92268	0.91686	0.912	0.90889	0.90638	0.90458	0.90321	0.903
466	0.96875	0.96331	0.95802	0.94885	0.94251	0.93691	0.92875	0.92198	0.91602	0.91121	0.90813	0.90569	0.90389	0.90273	0.90229
465.5	0.9676	0.962	0.95689	0.94786	0.94144	0.936	0.92779	0.92114	0.91514	0.91042	0.90738	0.90499	0.90306	0.90196	0.90155
465	0.96531	0.95976	0.95461	0.94573	0.93937	0.93411	0.92583	0.91939	0.91347	0.90885	0.90571	0.90354	0.90161	0.90046	0.90005
464.5	0.96349	0.95798	0.95297	0.94406	0.93758	0.93261	0.92432	0.91792	0.91212	0.90749	0.90446	0.9022	0.90031	0.89915	0.89888
464	0.96038	0.95484	0.95001	0.94115	0.93474	0.92989	0.92165	0.91548	0.90971	0.90516	0.90214	0.89987	0.89812	0.89698	0.8967
463.5	0.95797	0.95257	0.94771	0.93907	0.93268	0.92786	0.91972	0.91353	0.90783	0.9033	0.90038	0.89809	0.89637	0.8952	0.89488
463	0.95416	0.94866	0.94391	0.93543	0.92925	0.92437	0.9164	0.91023	0.90462	0.90022	0.89733	0.8951	0.89338	0.89211	0.89202
462.5	0.95132	0.94594	0.9412	0.93277	0.92663	0.9218	0.91406	0.90784	0.90234	0.89798	0.89503	0.89292	0.89119	0.88998	0.88988
462	0.94682	0.94157	0.93678	0.92837	0.92239	0.91764	0.91006	0.90393	0.89859	0.89416	0.89133	0.88932	0.88754	0.8864	0.8864
461.5	0.94373	0.93842	0.93363	0.92541	0.91953	0.91481	0.90725	0.9012	0.89582	0.89154	0.88882	0.88681	0.88507	0.88395	0.88379
461	0.93884	0.93356	0.92879	0.9207	0.91495	0.91033	0.90275	0.89692	0.89169	0.88729	0.88478	0.88266	0.881	0.87982	0.87973
460.5	0.93545	0.93012	0.92548	0.91746	0.9118	0.90719	0.89963	0.89396	0.88867	0.88446	0.88199	0.87972	0.87824	0.87693	0.8769
460	0.93003	0.92481	0.92032	0.91241	0.9069	0.90221	0.89481	0.88937	0.88416	0.87993	0.87748	0.87529	0.87381	0.87259	0.87264
459.5	0.92657	0.92121	0.91676	0.90894	0.90349	0.89894	0.89162	0.88618	0.88103	0.87698	0.87452	0.8723	0.87084	0.86968	0.86975
459	0.92109	0.91583	0.91134	0.90371	0.89829	0.89386	0.88672	0.88121	0.8762	0.87222	0.86973	0.86768	0.86622	0.8652	0.8651
458.5	0.91731	0.9121	0.90777	0.90015	0.89475	0.89042	0.88329	0.87788	0.8728	0.86894	0.86643	0.86441	0.863	0.86205	0.86193
458	0.91169	0.90654	0.90233	0.8948	0.88946	0.88501	0.87812	0.87279	0.86769	0.86383	0.86151	0.85952	0.85807	0.85715	0.85715
457.5	0.90789	0.90266	0.89851	0.89119	0.88591	0.88139	0.8746	0.86936	0.8643	0.86056	0.85812	0.8562	0.85464	0.85387	0.85392
457	0.90209	0.89695	0.89278	0.88545	0.8803	0.87577	0.86923	0.86401	0.859	0.85528	0.85301	0.85106	0.84955	0.8486	0.84876
456.5	0.89813	0.8932	0.88892	0.88165	0.87661	0.87213	0.86573	0.86043	0.8556	0.85184	0.84948	0.84753	0.84619	0.84522	0.84525
456	0.89228	0.88739	0.88322	0.87603	0.87105	0.86668	0.86017	0.85506	0.85022	0.8466	0.84426	0.84241	0.84099	0.84009	0.83998
455.5	0.88842	0.88352	0.87944	0.87233	0.86746	0.86315	0.85646	0.85148	0.84676	0.84314	0.84086	0.83899	0.83757	0.83671	0.83657
455	0.88271	0.87781	0.87403	0.8668	0.86202	0.85774	0.85107	0.84614	0.84146	0.838	0.83563	0.83384	0.8324	0.83159	0.83142
454.5	0.87878	0.87392	0.87003	0.8629	0.85818	0.85407	0.84737	0.84252	0.8378	0.83437	0.83202	0.83024	0.82877	0.82801	0.82781
454	0.87282	0.8679	0.86413	0.85709	0.85241	0.84847	0.84201	0.83706	0.83227	0.82893	0.82658	0.8248	0.82343	0.82265	0.82246
453.5	0.86893	0.86395	0.86021	0.85333	0.84866	0.84463	0.83838	0.83336	0.82863	0.82534	0.82294	0.82121	0.81979	0.81905	0.81878
453	0.863	0.85812	0.85448	0.84764	0.84289	0.83888	0.83273	0.82776	0.82316	0.81983	0.8175	0.81583	0.81445	0.81367	0.81348
452.5	0.85919	0.85422	0.85054	0.84382	0.83911	0.83492	0.82899	0.82403	0.81941	0.81604	0.81382	0.81213	0.81084	0.81006	0.80981
452	0.85319	0.84824	0.8444	0.83785	0.83317	0.82914	0.82308	0.81832	0.81359	0.81029	0.80829	0.80644	0.80517	0.80437	0.80421
451.5	0.84918	0.84418	0.84031	0.83386	0.82919	0.82534	0.81921	0.81448	0.80973	0.80644	0.80452	0.80262	0.80126	0.80052	0.80046
451	0.84307	0.83804	0.83424	0.82788	0.82317	0.81941	0.8132	0.80857	0.80406	0.80055	0.79869	0.79685	0.79543	0.79484	0.79468
450.5	0.83881	0.83394	0.83019	0.82376	0.81916	0.81532	0.80922	0.80455	0.80015	0.7966	0.7947	0.79289	0.79153	0.79084	0.79082
450	0.8324	0.82745	0.82359	0.81735	0.81287	0.80891	0.80293	0.79815	0.79394	0.79066	0.78861	0.78691	0.7856	0.78459	0.78483
449.5	0.82803	0.8231	0.81931	0.81304	0.80861	0.80463	0.79871	0.794	0.78979	0.78647	0.78455	0.78264	0.78154	0.78056	0.78066
449	0.82127	0.81634	0.81278	0.8064	0.8021	0.79809	0.79215	0.78759	0.78335	0.78006	0.77809	0.77618	0.7753	0.7743	0.7744
448.5	0.81669	0.81186	0.80827	0.80196	0.79778	0.79362	0.78787	0.78327	0.779	0.77582	0.77375	0.77186	0.77092	0.76998	0.77017
448	0.80969	0.80479	0.80114	0.79513	0.7909	0.78689	0.78117	0.77655	0.7724	0.76921	0.76712	0.76538	0.76429	0.76345	0.76364
447.5	0.80484	0.80008	0.79641	0.79038	0.78618	0.78221	0.77651	0.77197	0.76787	0.7648	0.7626	0.76082	0.75975	0.75896	0.75911
447	0.7974	0.79275	0.78888	0.78291	0.77884	0.7751	0.76937	0.76499	0.76085	0.75774	0.75579	0.754	0.75294	0.75209	0.75223
446.5	0.79236	0.78772	0.78387	0.77795	0.77389	0.77019	0.76436	0.76012	0.75598	0.75292	0.75108	0.74922	0.74821	0.74737	0.74747
446	0.7845	0.77979	0.77602	0.77026	0.76617	0.76256	0.75685	0.75266	0.74856	0.74538	0.74365	0.74204	0.7409	0.74014	0.74021
445.5	0.77914	0.77432	0.77084	0.76499	0.76092	0.75736	0.75162	0.74758	0.74345	0.74035	0.73857	0.73699	0.73595	0.73509	0.73526
445	0.77073	0.76599	0.76264	0.75686	0.75273	0.74934	0.7437	0.7396	0.73562	0.73246	0.73061	0.72923	0.72803	0.72729	0.72735
444.5	0.76499	0.7604	0.75693	0.75121	0.74721	0.74381	0.7382	0.73418	0.73024	0.7271	0.72525	0.72385	0.72283	0.722	0.72209
444	0.75612	0.75167	0.74824	0.74264	0.73856	0.73521	0.7299	0.72571	0.72197	0.7189	0.71713	0.71561	0.71465	0.71384	0.71388
443.5	0.75001	0.74566	0.74225	0.73665	0.7327	0.72933	0.72418	0.72001	0.71622	0.71335	0.71163	0.71001	0.70912	0.70829	0.70842
443	0.74052	0.73611	0.73295	0.72739	0.72353	0.72025	0.71514	0.71117	0.70733	0.70453	0.70298	0.70129	0.70041	0.69964	0.69971
442.5	0.734	0.72959	0.7265	0.72099	0.71722	0.71405	0.70882	0.70517	0.70127	0.69847	0.69709	0.69535	0.69436	0.69375	0.69382
442	0.72408	0.71971	0.71653	0.71127	0.70773	0.70454	0.69933	0.69585	0.69202	0.68933	0.68786	0.68623	0.68523	0.68477	0.68471
441.5	0.71724	0.71302	0.70975	0.7046	0.70127	0.69803	0.69288	0.68951	0.6858	0.68315	0.6817	0.68004	0.67903	0.67857	0.67864
441	0.70683	0.70265	0.69936	0.69438	0.69119	0.68799	0.68305	0.67963	0.6761	0.67373	0.67208	0.67057	0.66952	0.66905	0.66913
440.5	0.69971	0.69561	0.69236	0.68748	0.68435	0.68134	0.67642	0.67306	0.66955	0.66725	0.66563	0.66413	0.66312	0.66257	0.66271
440	0.68889	0.68471	0.68152	0.67694	0.67371	0.67083	0.66627	0.66293	0.65943	0.65727	0.65556	0.65427	0.65338	0.65271	0.65295
439.5	0.68153	0.67738	0.67435	0.66972	0.66662	0.66375	0.65943	0.65606	0.65275	0.65038	0.64889	0.64755	0.64676	0.64605	0.64636
439	0.67024	0.66618	0.66323	0.65883	0.65573	0.65295	0.6488	0.64543	0.64238	0.63992	0.63862	0.63744	0.63662	0.63596	0.63614
438.5	0.66257	0.65854	0.65563	0.65135	0.64836	0.64566	0.64155	0.63822	0.63528	0.63279	0.63172	0.63044	0.62975	0.62897	0.62917
438	0.65095	0.6469	0.64413	0.64005	0.63716	0.6346	0.63044	0.62745	0.62459	0.62218	0.62119	0.61997	0.61937	0.61852	0.61878
437.5	0.6431	0.63913	0.63639	0.63244	0.62966	0.62705	0.62307	0.62027	0.6173	0.61509	0.61409	0.61289	0.61229	0.61153	0.61173
437	0.63139	0.62738	0.62471	0.62086	0.61845	0.61592	0.61196	0.60922	0.60644	0.60442	0.60337	0.60235	0.60167	0.60103	0.60118
436.5	0.62347	0.61952	0.61681	0.61313	0.61092	0.60836	0.60455	0.60179	0.59917	0.59717	0.5962	0.59519	0.59446	0.59396	0.59408
436	0.6117	0.60788	0.6052	0.60168	0.59949	0.59712	0.59354	0.59078	0.58831	0.58634	0.58553	0.58458	0.58382	0.58335	0.58357
435.5	0.60381	0.60008	0.59754	0.59409	0.59188	0.58966	0.5862	0.58354	0.58116	0.57922	0.57849	0.57745	0.57672	0.57634	0.57666
435	0.59198	0.58832	0.58593	0.58263	0.58036	0.57839	0.57502	0.57268	0.57017	0.56845	0.56775	0.56675	0.56611	0.56577	0.56621
434.5	0.58408	0.58052	0.57818	0.57491	0.57292	0.57086	0.56763	0.56536	0.56288	0.56126	0.56053	0.55965	0.55896	0.55869	0.55917
434	0.57241	0.56887	0.56639	0.56341	0.56162	0.55973	0.55659	0.55449	0.55212	0.55054	0.54977	0.54913	0.54841	0.5482	0.5485
433.5	0.56464	0.56109	0.55881	0.55597	0.55424	0.55239	0.54936	0.54723	0.54495	0.54349	0.54278	0.54213	0.54139	0.54118	0.54156
433	0.55311	0.54956	0.54738	0.54466	0.54304	0.54134	0.53843	0.53648	0.5343	0.53295	0.53236	0.53157	0.53101	0.53075	0.53109
432.5	0.54543	0.542	0.53983	0.53736	0.53568	0.5339	0.53122	0.52933	0.52724	0.52603	0.52524	0.5246	0.52408	0.52382	0.52432
432	0.5341	0.53073	0.52863	0.5263	0.52474	0.52296	0.5204	0.5187	0.51677	0.51556	0.51481	0.51424	0.51377	0.51357	0.51407
431.5	0.52659	0.52325	0.52122	0.519	0.51748	0.51582	0.5134	0.5117	0.50986	0.50866	0.50791	0.50749	0.507	0.50682	0.50739
431	0.51561	0.51223	0.51033	0.50821	0.50676	0.50531	0.50299	0.5014	0.49965	0.49852	0.49794	0.49745	0.49696	0.49697	0.49735
430.5	0.50828	0.50495	0.50316	0.50108	0.49961	0.49843	0.4962	0.49459	0.49288	0.49176	0.49128	0.49083	0.49037	0.4904	0.49075
430	0.49749	0.49436	0.49259	0.49065	0.48932	0.48803	0.48605	0.48442	0.48295	0.48184	0.48131	0.48093	0.4805	0.48059	0.48097
429.5	0.49054	0.48738	0.48572	0.48378	0.48258	0.48137	0.47951	0.47783	0.47641	0.47528	0.47478	0.47444	0.47412	0.47403	0.47458
429	0.48012	0.477	0.47542	0.47361	0.47261	0.4713	0.46948	0.46781	0.46654	0.46544	0.46515	0.46484	0.46453	0.46435	0.46493
428.5	0.47328	0.47015	0.46858	0.46694	0.46596	0.46472	0.46294	0.46137	0.46011	0.459	0.45885	0.45848	0.4582	0.45802	0.45866
428	0.46317	0.46004	0.45849	0.45715	0.4561	0.45478	0.45315	0.45174	0.45058	0.44957	0.44938	0.44906	0.4488	0.44869	0.44923
427.5	0.45651	0.45342	0.45195	0.45065	0.44966	0.44845	0.4468	0.44551	0.44431	0.44335	0.44323	0.44287	0.4427	0.44252	0.44313
427	0.44677	0.44366	0.44231	0.4411	0.44003	0.43897	0.43747	0.43637	0.43507	0.43419	0.43417	0.43385	0.43366	0.43351	0.43398
426.5	0.44038	0.43735	0.43603	0.43475	0.43379	0.43285	0.43139	0.43033	0.4291	0.42816	0.42823	0.42783	0.4277	0.42755	0.42804
426	0.43099	0.42793	0.42669	0.42545	0.42457	0.42371	0.42231	0.42135	0.42024	0.41917	0.41924	0.41898	0.41879	0.41884	0.41924
425.5	0.42482	0.42181	0.4205	0.41936	0.4186	0.41772	0.4164	0.41535	0.41442	0.4134	0.41334	0.41319	0.41302	0.41306	0.41352
425	0.41575	0.41279	0.41144	0.4105	0.40979	0.40888	0.40769	0.4066	0.40567	0.40487	0.40475	0.40472	0.40449	0.4045	0.40499
424.5	0.40987	0.40697	0.4057	0.4047	0.40405	0.40316	0.40202	0.40097	0.40008	0.3993	0.39925	0.39916	0.399	0.39895	0.39959
424	0.40129	0.39847	0.39715	0.39627	0.39567	0.39489	0.39363	0.39279	0.39183	0.39114	0.39121	0.39104	0.39096	0.39092	0.39151
423.5	0.3956	0.39282	0.3916	0.39075	0.39023	0.38946	0.38819	0.3874	0.38658	0.38577	0.3859	0.38568	0.38567	0.38558	0.38618
423	0.38733	0.38449	0.38336	0.38255	0.38221	0.38146	0.38014	0.37938	0.37857	0.37799	0.37801	0.37769	0.37786	0.37767	0.3783
422.5	0.38192	0.37909	0.37803	0.37726	0.37692	0.37618	0.37495	0.37409	0.37336	0.37285	0.37288	0.37255	0.37276	0.3725	0.37322
422	0.37393	0.37102	0.37001	0.3693	0.36906	0.36836	0.36711	0.36637	0.36567	0.36525	0.36526	0.36496	0.36508	0.36494	0.36563
421.5	0.36873	0.36586	0.36481	0.36418	0.36398	0.36323	0.36207	0.36135	0.3607	0.36026	0.36036	0.36005	0.36011	0.36012	0.36068
421	0.361	0.35814	0.35712	0.35649	0.35637	0.35569	0.3546	0.35406	0.35344	0.35292	0.35305	0.35273	0.35274	0.35287	0.35344
420.5	0.35604	0.35317	0.35215	0.35159	0.35146	0.35084	0.34979	0.34927	0.34864	0.34816	0.34827	0.34792	0.34801	0.34814	0.34868
420	0.34859	0.34566	0.34483	0.34424	0.34404	0.34357	0.34263	0.34216	0.34142	0.34102	0.34112	0.34087	0.34096	0.34122	0.34176
419.5	0.3437	0.34088	0.34006	0.33946	0.33935	0.33887	0.33791	0.33752	0.33675	0.3363	0.33651	0.33636	0.33638	0.33659	0.33715
419	0.33659	0.33386	0.33288	0.33252	0.33246	0.33183	0.3309	0.3306	0.32998	0.32951	0.32976	0.32963	0.32964	0.32983	0.33054
418.5	0.33194	0.32934	0.32839	0.32802	0.328	0.32736	0.32647	0.32614	0.32572	0.32517	0.32543	0.32535	0.32531	0.32546	0.32622
418	0.32533	0.32269	0.32169	0.32133	0.32136	0.32072	0.31998	0.31957	0.31912	0.31878	0.31893	0.31889	0.3189	0.31902	0.31981
417.5	0.32087	0.31827	0.31733	0.31696	0.31701	0.31655	0.31577	0.31531	0.31487	0.31463	0.31475	0.3147	0.3147	0.31484	0.31562
417	0.31454	0.3118	0.31095	0.31056	0.31071	0.3102	0.30935	0.30906	0.30855	0.30836	0.30858	0.30849	0.30856	0.3088	0.30951
416.5	0.31017	0.30742	0.30671	0.30632	0.30651	0.30607	0.30512	0.30494	0.30455	0.30425	0.30447	0.30441	0.30448	0.30482	0.30549
416	0.30391	0.30119	0.30048	0.30017	0.30039	0.29983	0.29901	0.29899	0.2986	0.29827	0.29849	0.29851	0.29867	0.29893	0.29964
415.5	0.29982	0.29717	0.29644	0.29626	0.29636	0.29592	0.29521	0.2951	0.29466	0.29445	0.29469	0.29469	0.29487	0.29517	0.29587
415	0.29399	0.29136	0.29073	0.29055	0.29061	0.29021	0.28954	0.28942	0.28892	0.28889	0.28916	0.28914	0.28933	0.28956	0.29025
414.5	0.29037	0.28765	0.28708	0.28697	0.28699	0.28659	0.2859	0.28587	0.28533	0.28531	0.28567	0.28565	0.28581	0.28616	0.28685
414	0.28477	0.28216	0.28154	0.28134	0.28154	0.28121	0.28038	0.28051	0.28	0.27999	0.28037	0.28029	0.2806	0.28087	0.28153
413.5	0.28125	0.27862	0.27801	0.27784	0.27806	0.27784	0.27695	0.27707	0.27664	0.27654	0.27698	0.27693	0.27729	0.27751	0.27822
413	0.27582	0.27333	0.27266	0.27256	0.27274	0.27268	0.27188	0.27187	0.27156	0.27149	0.2718	0.27182	0.27219	0.27244	0.27311
412.5	0.27252	0.26997	0.26929	0.26924	0.26942	0.2693	0.26861	0.26847	0.26832	0.26828	0.26848	0.26857	0.26892	0.26917	0.26987
412	0.26751	0.26499	0.26441	0.26428	0.26447	0.26432	0.26378	0.26366	0.26358	0.26352	0.26369	0.26386	0.26417	0.2645	0.26524
411.5	0.26431	0.26185	0.26126	0.26104	0.26131	0.26122	0.26065	0.26061	0.26051	0.26043	0.26072	0.26085	0.26116	0.26151	0.26234
411	0.25991	0.25729	0.25677	0.25652	0.25684	0.25674	0.25628	0.25622	0.25608	0.25619	0.25645	0.2566	0.25701	0.25723	0.25815
410.5	0.25693	0.25438	0.25379	0.25362	0.25405	0.25385	0.25353	0.2534	0.2533	0.25337	0.25374	0.25388	0.2542	0.25453	0.25554
410	0.25265	0.25016	0.24937	0.24954	0.24974	0.24974	0.24934	0.24923	0.24911	0.24906	0.2496	0.25002	0.25014	0.25051	0.25147
409.5	0.24987	0.24737	0.24663	0.24683	0.24699	0.24701	0.24671	0.24662	0.2465	0.24645	0.24702	0.24738	0.24757	0.24813	0.24899
409	0.24596	0.24348	0.24278	0.24291	0.24317	0.24317	0.24287	0.24282	0.2426	0.24276	0.24329	0.24362	0.24389	0.2446	0.24547
408.5	0.24357	0.24109	0.24045	0.24063	0.24087	0.2408	0.24053	0.24064	0.24032	0.24066	0.24107	0.24145	0.2416	0.24234	0.24318
408	0.24009	0.23759	0.23706	0.23714	0.23759	0.23743	0.23708	0.23726	0.23697	0.23733	0.23777	0.23808	0.23836	0.23913	0.23999
407.5	0.23793	0.23545	0.23491	0.23503	0.23546	0.23524	0.23492	0.23509	0.23489	0.23517	0.23576	0.23609	0.2363	0.23712	0.23796
407	0.23483	0.23235	0.2317	0.232	0.23235	0.23213	0.23182	0.23202	0.23195	0.23212	0.23292	0.23307	0.23342	0.23417	0.23527
406.5	0.23299	0.23056	0.22981	0.2302	0.2305	0.23029	0.23	0.23012	0.23013	0.23033	0.23105	0.23145	0.23176	0.23239	0.23352
406	0.23037	0.22795	0.22722	0.22755	0.22783	0.22769	0.22745	0.22747	0.22754	0.22771	0.2284	0.22886	0.22933	0.22986	0.23111
405.5	0.22882	0.22634	0.2257	0.22602	0.22615	0.22618	0.22578	0.22581	0.22592	0.2261	0.2268	0.22739	0.2279	0.22845	0.22964
405	0.22667	0.22419	0.22349	0.22373	0.22393	0.22399	0.22363	0.22363	0.22363	0.22399	0.22467	0.22526	0.22581	0.2265	0.22771
404.5	0.22553	0.22302	0.22229	0.22258	0.2227	0.22275	0.22244	0.22247	0.22242	0.22289	0.2235	0.22405	0.22464	0.22552	0.22664
404	0.22394	0.22144	0.2207	0.22091	0.22114	0.22092	0.2208	0.22076	0.22074	0.22123	0.22186	0.22247	0.2231	0.22397	0.22523
403.5	0.22312	0.22059	0.21987	0.21994	0.22018	0.21993	0.21978	0.21982	0.21982	0.22033	0.22096	0.22159	0.22235	0.22325	0.22446
403	0.222	0.21941	0.21878	0.21867	0.21903	0.2188	0.2185	0.21861	0.21869	0.2192	0.21983	0.22052	0.22146	0.22225	0.22359
402.5	0.22161	0.21897	0.21831	0.21823	0.21854	0.21834	0.21792	0.21798	0.21819	0.21869	0.21937	0.22006	0.221	0.22187	0.22331
402	0.22121	0.21846	0.21801	0.21788	0.21813	0.21787	0.21743	0.21749	0.2177	0.21823	0.21882	0.21968	0.22067	0.2217	0.2231
401.5	0.22118	0.21848	0.21793	0.21785	0.218	0.21774	0.21732	0.21731	0.21755	0.21808	0.21875	0.21968	0.22066	0.2218	0.22324
401	0.22121	0.21867	0.21798	0.21783	0.21798	0.21772	0.21732	0.21727	0.21751	0.21796	0.21884	0.21985	0.22091	0.22215	0.22367
400.5	0.22149	0.21903	0.21826	0.21801	0.21816	0.21795	0.21742	0.21739	0.21768	0.21811	0.21912	0.22017	0.22123	0.22257	0.22416
400	0.2225	0.21993	0.21904	0.21879	0.21897	0.21868	0.2181	0.21807	0.21839	0.21888	0.22	0.22098	0.22225	0.22366	0.22539

## Sheet: Fig. S27a
wavelength/concentration	0	1.21519e-05	3.62434e-05	8.35943e-05	0.000152611	0.000241069	0.000346282	0.000465294	0.000595058	0.000732597	0.000890242	0.00117	0.0016	0.00192
750	0.0003214	0.00106	0.000457562	0.000591285	0.000759391	0.00106	0.00105	0.000997035	0.00105	0.000798473	0.00103	0.00203	0.00313	0.00409
749.5	0.000291241	0.00101	0.000509314	0.000605145	0.00079074	0.00112	0.00104	0.00105	0.00105	0.000816378	0.00107	0.00205	0.0031	0.00401
749	0.00028785	0.00102	0.000543281	0.000661775	0.000861706	0.00114	0.00115	0.00104	0.00114	0.000881931	0.00112	0.00214	0.00308	0.00397
748.5	0.00030516	0.00105	0.000525911	0.000618827	0.000829762	0.00107	0.00111	0.000970029	0.00107	0.000815843	0.00112	0.00208	0.00311	0.00397
748	0.000345016	0.00111	0.000591702	0.000647618	0.000858791	0.00107	0.00122	0.00090751	0.00105	0.000800912	0.00119	0.00207	0.00316	0.00409
747.5	0.00039647	0.00121	0.000561245	0.000651663	0.000832975	0.00105	0.00118	0.000954206	0.00102	0.000823576	0.00119	0.00199	0.00316	0.00415
747	0.000332881	0.00113	0.000533406	0.000754454	0.000865335	0.00103	0.0012	0.000925474	0.00104	0.000826253	0.0012	0.00198	0.00314	0.00414
746.5	0.000357745	0.00108	0.000384216	0.000682476	0.000789074	0.000981391	0.00115	0.000867179	0.000994002	0.000698835	0.00116	0.00201	0.00309	0.00409
746	0.000283567	0.00104	0.000313429	0.000672959	0.000776225	0.000959976	0.0011	0.000806266	0.00109	0.000620671	0.00117	0.00196	0.00304	0.00414
745.5	0.000298082	0.00102	0.00032366	0.000591583	0.000722213	0.000881336	0.00101	0.000766648	0.000949566	0.00067397	0.00106	0.00201	0.00307	0.00415
745	0.000126169	0.000983235	0.000322352	0.000455183	0.000707222	0.000808407	0.000876637	0.000699787	0.000895732	0.000697586	0.000990016	0.00201	0.00299	0.00408
744.5	0.000159718	0.000939632	0.000260487	0.000280474	0.000675457	0.000732028	0.000901204	0.000705081	0.000791692	0.000665345	0.000980439	0.00201	0.00294	0.00396
744	2.62926e-05	0.000878421	0.000219263	0.000262569	0.000662251	0.000709185	0.00089591	0.000651306	0.000774917	0.000570703	0.000983711	0.00184	0.00288	0.00387
743.5	0.000116235	0.000940762	0.00024282	0.000359768	0.000755406	0.000767541	0.000955098	0.000727388	0.000832856	0.000599673	0.00103	0.00183	0.00302	0.00392
743	0.000162038	0.000901026	0.000312834	0.000459584	0.000854568	0.00088086	0.000991563	0.000812868	0.000896327	0.000681584	0.000942725	0.00186	0.00301	0.00397
742.5	0.000203381	0.001	0.000291122	0.000442155	0.000937431	0.000935646	0.001	0.000869915	0.000990551	0.000727388	0.000961225	0.00196	0.00307	0.00401
742	0.00025662	0.000987101	0.000380528	0.0005641	0.000992277	0.00099876	0.00106	0.000924761	0.00105	0.00086236	0.00102	0.00206	0.00318	0.00412
741.5	0.000260844	0.000952659	0.000349477	0.000535309	0.000897516	0.000968601	0.00105	0.000894839	0.00101	0.000903346	0.00103	0.00207	0.00313	0.00416
741	0.000290824	0.000900312	0.000340852	0.000577187	0.000823814	0.000934576	0.00103	0.000882407	0.000970207	0.000893174	0.00108	0.00211	0.00318	0.00416
740.5	0.000333713	0.000947662	0.000301889	0.000561543	0.000854627	0.000939394	0.00104	0.000837317	0.00102	0.000907807	0.00112	0.00212	0.00311	0.00423
740	0.000406048	0.00117	0.00055839	0.000450483	0.000923571	0.000941714	0.00117	0.00112	0.000999653	0.000823873	0.00105	0.00217	0.00324	0.0043
739.5	0.000390938	0.00116	0.000540901	0.000456015	0.000960511	0.001	0.00124	0.00107	0.000980736	0.000793774	0.0011	0.0022	0.00329	0.00428
739	0.00036304	0.00119	0.000525078	0.000409319	0.000924999	0.000966995	0.00117	0.00104	0.000872532	0.000763436	0.00113	0.00215	0.00324	0.00425
738.5	0.000420859	0.00126	0.000598126	0.0005456	0.000939216	0.00102	0.00118	0.000994894	0.000925118	0.000811798	0.00118	0.00218	0.00326	0.00428
738	0.00049248	0.0013	0.000599732	0.000552382	0.000920656	0.00105	0.00115	0.00109	0.00106	0.000840529	0.00114	0.00219	0.0033	0.00438
737.5	0.000476062	0.00131	0.000662132	0.000663917	0.000998106	0.00108	0.00114	0.00116	0.00114	0.000878897	0.00117	0.00212	0.00334	0.00443
737	0.000472433	0.00128	0.000619898	0.000629534	0.00101	0.00106	0.00118	0.00122	0.0011	0.000912982	0.00121	0.00213	0.00328	0.00441
736.5	0.000459168	0.00129	0.000718822	0.000695504	0.00103	0.00109	0.00127	0.00122	0.00111	0.000875685	0.00133	0.00222	0.00336	0.00449
736	0.000475646	0.00125	0.000638338	0.000583136	0.000954801	0.00108	0.00128	0.00111	0.00111	0.000870629	0.00134	0.00227	0.00336	0.00445
735.5	0.000422287	0.00124	0.000632628	0.000559877	0.00096295	0.00107	0.00117	0.0011	0.00106	0.000838388	0.00127	0.00221	0.00341	0.00444
735	0.000341565	0.00117	0.000537748	0.000538165	0.000867595	0.00101	0.00114	0.00104	0.000995786	0.000848976	0.00119	0.00215	0.00334	0.00447
734.5	0.000385406	0.0012	0.000531502	0.000582243	0.000865692	0.000986447	0.00114	0.0011	0.00102	0.00095367	0.00123	0.00215	0.00335	0.00455
734	0.000451494	0.00127	0.000560591	0.000649462	0.000961166	0.00103	0.00119	0.00118	0.00112	0.000968363	0.00134	0.00234	0.00342	0.00462
733.5	0.000462261	0.00128	0.000527993	0.000585932	0.000961582	0.00104	0.00116	0.00117	0.0012	0.000969434	0.00135	0.00234	0.0034	0.00456
733	0.000496287	0.00125	0.000581827	0.00061389	0.000939275	0.00109	0.00121	0.00116	0.00119	0.00090406	0.0013	0.0024	0.00353	0.00459
732.5	0.000485877	0.00124	0.000600327	0.000633341	0.000851475	0.00113	0.00115	0.00116	0.00118	0.000894542	0.00128	0.00234	0.00356	0.00455
732	0.000548039	0.00122	0.000699073	0.000726674	0.000947068	0.00116	0.00125	0.00111	0.00122	0.000967947	0.00131	0.00243	0.00363	0.00461
731.5	0.000509909	0.00122	0.000679086	0.00076302	0.00106	0.00118	0.00131	0.00119	0.00124	0.00101	0.00128	0.00243	0.00364	0.00458
731	0.000488256	0.0012	0.000661062	0.000758261	0.0011	0.0012	0.00136	0.00123	0.00132	0.00107	0.00138	0.00246	0.00362	0.00456
730.5	0.000405691	0.00121	0.000610856	0.000773965	0.00119	0.00121	0.00141	0.00125	0.00129	0.00109	0.00143	0.00248	0.00365	0.00469
730	0.000488732	0.0013	0.000663322	0.000845526	0.00117	0.00121	0.00142	0.00127	0.00133	0.0012	0.00151	0.00247	0.00373	0.00468
729.5	0.000448044	0.00131	0.000698716	0.000844158	0.00115	0.00119	0.00133	0.00125	0.00136	0.00119	0.00139	0.00252	0.00374	0.00474
729	0.000592356	0.00137	0.000728102	0.000865454	0.00116	0.00126	0.00137	0.00128	0.00145	0.00129	0.00144	0.00255	0.00375	0.00471
728.5	0.000565052	0.00131	0.000727566	0.000763436	0.00107	0.00128	0.0014	0.0013	0.00144	0.00124	0.00144	0.00257	0.00367	0.00475
728	0.000667962	0.00146	0.000715967	0.000841005	0.00116	0.00139	0.00148	0.00141	0.00146	0.00129	0.00162	0.00261	0.0037	0.0048
727.5	0.000658147	0.0015	0.000850463	0.000908581	0.00124	0.00146	0.00153	0.00147	0.00143	0.00131	0.00169	0.00274	0.00378	0.00487
727	0.000806385	0.00161	0.000992217	0.00104	0.00137	0.00158	0.0016	0.00158	0.00161	0.00149	0.00188	0.00283	0.00399	0.00506
726.5	0.000758499	0.00161	0.000968125	0.000985376	0.00134	0.00155	0.00162	0.00163	0.00159	0.00155	0.00185	0.00282	0.00402	0.00512
726	0.000833034	0.00159	0.000968542	0.00102	0.00143	0.00159	0.00166	0.00168	0.00175	0.00158	0.00188	0.00287	0.00408	0.00524
725.5	0.000811798	0.00161	0.000926724	0.00107	0.00147	0.0016	0.00171	0.00165	0.0017	0.00165	0.00182	0.00282	0.00411	0.00522
725	0.000890616	0.00166	0.00102	0.00111	0.0016	0.00168	0.00179	0.00171	0.00173	0.00164	0.00194	0.00288	0.00422	0.00532
724.5	0.00086813	0.00168	0.000998998	0.00114	0.00157	0.00169	0.00181	0.00175	0.0017	0.00166	0.00196	0.00286	0.00421	0.0053
724	0.000944093	0.00165	0.00099067	0.0011	0.00161	0.00169	0.00182	0.00181	0.00174	0.00171	0.00208	0.00298	0.00425	0.00539
723.5	0.000986804	0.00167	0.000987042	0.00118	0.00166	0.00172	0.00186	0.0018	0.00178	0.00176	0.00214	0.00302	0.00429	0.00544
723	0.00106	0.00176	0.0012	0.00127	0.00172	0.00184	0.00193	0.00193	0.00184	0.0019	0.00234	0.0032	0.00448	0.00559
722.5	0.00101	0.0018	0.00124	0.00124	0.00168	0.00186	0.00196	0.00191	0.00182	0.00184	0.00237	0.00316	0.00453	0.00559
722	0.00105	0.00187	0.00134	0.00121	0.0016	0.0018	0.00204	0.00199	0.0019	0.00182	0.00229	0.00325	0.00454	0.00563
721.5	0.00108	0.00193	0.00138	0.0013	0.0017	0.00186	0.00211	0.00199	0.00197	0.00184	0.00228	0.0033	0.00456	0.00569
721	0.000956526	0.00184	0.00132	0.00127	0.00167	0.00185	0.00204	0.00198	0.00192	0.00188	0.0022	0.00333	0.00451	0.00569
720.5	0.001	0.00196	0.00134	0.0013	0.00174	0.00193	0.00207	0.002	0.00203	0.00199	0.00227	0.0034	0.00462	0.00579
720	0.000989005	0.00195	0.00133	0.0013	0.00174	0.00194	0.00212	0.00204	0.00213	0.00211	0.00234	0.00347	0.00475	0.00592
719.5	0.00109	0.00203	0.00136	0.00135	0.00177	0.00203	0.00221	0.00211	0.0022	0.00216	0.00238	0.00359	0.00483	0.00596
719	0.00119	0.00213	0.00147	0.00152	0.00198	0.00214	0.00235	0.00226	0.0023	0.00227	0.0026	0.0038	0.00506	0.00613
718.5	0.00125	0.00222	0.0015	0.00158	0.00204	0.00215	0.00238	0.00234	0.00232	0.00231	0.00265	0.00388	0.00513	0.00626
718	0.00142	0.00233	0.00158	0.00177	0.00216	0.00214	0.00249	0.00245	0.00242	0.00244	0.00282	0.00399	0.00529	0.00644
717.5	0.00149	0.0023	0.0016	0.00177	0.00216	0.00216	0.00242	0.00247	0.00243	0.00248	0.00283	0.00395	0.00532	0.00649
717	0.00156	0.00232	0.00161	0.00184	0.00214	0.00228	0.00253	0.00253	0.00251	0.00253	0.00289	0.00395	0.00541	0.00659
716.5	0.00156	0.00232	0.00168	0.00186	0.00218	0.0023	0.00253	0.00259	0.00264	0.00257	0.003	0.00405	0.00548	0.00662
716	0.00158	0.00249	0.00189	0.00195	0.00232	0.00251	0.00277	0.00271	0.00283	0.00277	0.00316	0.00422	0.00572	0.00681
715.5	0.00158	0.00254	0.00185	0.00198	0.00237	0.00256	0.00279	0.00277	0.00286	0.00276	0.00324	0.00426	0.00577	0.00678
715	0.00165	0.00255	0.00193	0.00195	0.00245	0.00268	0.00287	0.00283	0.00293	0.00285	0.00331	0.00433	0.0058	0.00694
714.5	0.00161	0.00247	0.00186	0.00186	0.00245	0.00262	0.00285	0.00284	0.00293	0.00286	0.00329	0.00441	0.00582	0.00695
714	0.00168	0.00251	0.00201	0.00191	0.00255	0.00272	0.00295	0.0029	0.00314	0.00303	0.00348	0.00456	0.00592	0.00713
713.5	0.00175	0.00262	0.00209	0.00202	0.00267	0.00279	0.00305	0.00301	0.00321	0.00312	0.00359	0.00474	0.00614	0.00732
713	0.0019	0.00276	0.00221	0.00226	0.00273	0.00297	0.00315	0.00321	0.0034	0.00322	0.00381	0.00492	0.00642	0.00757
712.5	0.00198	0.00293	0.00231	0.00241	0.00288	0.00305	0.00332	0.0034	0.00349	0.00342	0.00397	0.00513	0.00659	0.00778
712	0.00208	0.00302	0.00241	0.00253	0.0029	0.00317	0.00339	0.00354	0.0036	0.00361	0.00407	0.00528	0.00674	0.008
711.5	0.00218	0.0031	0.00248	0.00253	0.00302	0.00328	0.00347	0.00369	0.00371	0.00379	0.00423	0.0054	0.00687	0.00813
711	0.00238	0.00323	0.00261	0.00265	0.0032	0.00348	0.00367	0.00387	0.00399	0.00396	0.00448	0.00574	0.00718	0.00841
710.5	0.00251	0.0034	0.0027	0.00278	0.00337	0.00363	0.00381	0.00405	0.00416	0.0041	0.00474	0.00593	0.00739	0.00864
710	0.00265	0.00354	0.00289	0.00302	0.00357	0.00387	0.00411	0.00428	0.00439	0.00431	0.00495	0.00621	0.0077	0.009
709.5	0.00269	0.00362	0.003	0.00315	0.00363	0.00395	0.00418	0.00437	0.00444	0.00444	0.00504	0.00634	0.00782	0.00907
709	0.00282	0.00366	0.00319	0.00335	0.00378	0.00409	0.00439	0.00452	0.00457	0.00469	0.00522	0.00646	0.00805	0.00929
708.5	0.00284	0.00372	0.0033	0.00348	0.00391	0.00419	0.00449	0.00459	0.0047	0.00486	0.00538	0.00661	0.00823	0.00939
708	0.00295	0.00382	0.00343	0.00355	0.00408	0.0044	0.00468	0.00483	0.00497	0.0051	0.00564	0.00685	0.00845	0.00973
707.5	0.00309	0.00396	0.00359	0.0037	0.0042	0.00459	0.00484	0.00506	0.00519	0.00524	0.00589	0.00713	0.00868	0.01003
707	0.00332	0.00427	0.00382	0.00387	0.00442	0.00484	0.00514	0.00535	0.00555	0.00559	0.00612	0.00747	0.00907	0.01051
706.5	0.00348	0.00443	0.00393	0.00405	0.00456	0.00498	0.00536	0.00548	0.00575	0.00581	0.00629	0.00764	0.00932	0.01073
706	0.00371	0.00466	0.00411	0.00419	0.00486	0.0052	0.00561	0.00573	0.006	0.00616	0.00657	0.00793	0.00974	0.01107
705.5	0.0039	0.00484	0.00429	0.00447	0.00508	0.0054	0.00581	0.00595	0.00619	0.0064	0.00687	0.00826	0.01003	0.01138
705	0.00411	0.00505	0.00447	0.00469	0.00534	0.00562	0.0061	0.00625	0.00652	0.00665	0.00727	0.00864	0.01034	0.01177
704.5	0.00423	0.00519	0.00464	0.00486	0.00549	0.0058	0.00633	0.00637	0.00674	0.00684	0.0075	0.00894	0.01059	0.01202
704	0.0044	0.00542	0.00486	0.00505	0.00567	0.00606	0.00656	0.00665	0.00708	0.0071	0.0078	0.00922	0.01093	0.0124
703.5	0.00459	0.00561	0.00509	0.00526	0.00592	0.00633	0.00679	0.00694	0.00733	0.00741	0.00814	0.00954	0.01133	0.01277
703	0.0048	0.0059	0.00532	0.00552	0.00614	0.0066	0.00702	0.00728	0.00767	0.00781	0.00849	0.0099	0.0118	0.01328
702.5	0.00493	0.00608	0.0055	0.00577	0.0064	0.00683	0.00728	0.0076	0.00792	0.00805	0.00878	0.01022	0.01215	0.01363
702	0.00523	0.00632	0.00582	0.00605	0.00668	0.00714	0.00763	0.00797	0.00827	0.00849	0.00912	0.01065	0.01262	0.01411
701.5	0.00545	0.0066	0.00608	0.00632	0.00697	0.00748	0.00795	0.00829	0.00859	0.00881	0.00947	0.0111	0.01302	0.0145
701	0.0058	0.00697	0.00647	0.00671	0.00737	0.00795	0.00842	0.00874	0.00907	0.00932	0.01003	0.0117	0.01363	0.01509
700.5	0.006	0.00716	0.00659	0.00689	0.00757	0.00821	0.00877	0.00903	0.00938	0.00963	0.01042	0.01201	0.01399	0.01549
700	0.00632	0.00754	0.00693	0.00729	0.00796	0.00862	0.00919	0.00955	0.00987	0.01014	0.01097	0.01246	0.01459	0.01612
699.5	0.00656	0.00781	0.00712	0.00753	0.00824	0.00886	0.00947	0.00989	0.01022	0.0105	0.01136	0.01286	0.01493	0.01653
699	0.00694	0.00815	0.0076	0.00797	0.00875	0.00933	0.00989	0.01043	0.01078	0.01107	0.01193	0.01354	0.01561	0.01722
698.5	0.00718	0.00839	0.0079	0.00828	0.00904	0.00962	0.01021	0.01077	0.01109	0.01147	0.01228	0.01399	0.01605	0.01766
698	0.00759	0.00876	0.00836	0.00876	0.00956	0.01015	0.01079	0.01124	0.01172	0.0121	0.01285	0.01467	0.01678	0.01846
697.5	0.00791	0.00918	0.0087	0.00912	0.00991	0.01053	0.0112	0.01168	0.01221	0.0126	0.01333	0.01518	0.01733	0.01901
697	0.00839	0.0097	0.00918	0.00964	0.0105	0.01113	0.01184	0.01234	0.01294	0.01331	0.01415	0.01595	0.01815	0.01987
696.5	0.00868	0.01002	0.00951	0.00993	0.01083	0.01149	0.01219	0.01279	0.01338	0.01372	0.01465	0.01641	0.01871	0.02045
696	0.00922	0.01051	0.01006	0.01042	0.01143	0.01213	0.01289	0.0135	0.01407	0.01448	0.01548	0.01725	0.01959	0.02135
695.5	0.00954	0.01081	0.01043	0.01075	0.01178	0.0125	0.01329	0.01395	0.01453	0.01493	0.01594	0.0178	0.0202	0.02192
695	0.0101	0.01145	0.01102	0.01141	0.01247	0.01323	0.01405	0.01473	0.0153	0.01582	0.01684	0.01871	0.02114	0.02294
694.5	0.0104	0.01182	0.01137	0.01182	0.01286	0.01367	0.0145	0.01522	0.01578	0.01632	0.0174	0.01929	0.02178	0.0236
694	0.01098	0.01252	0.01198	0.01254	0.01355	0.01444	0.01531	0.01605	0.0167	0.01728	0.01832	0.02028	0.02282	0.0247
693.5	0.0114	0.01292	0.01243	0.01294	0.01402	0.01497	0.01585	0.01666	0.0173	0.01794	0.01896	0.02098	0.02356	0.02544
693	0.0121	0.01365	0.01319	0.0137	0.01484	0.01577	0.01676	0.01762	0.01833	0.01899	0.02006	0.0221	0.02475	0.02667
692.5	0.01257	0.01409	0.01372	0.01417	0.01538	0.01632	0.01734	0.01825	0.01895	0.01968	0.02076	0.02283	0.02551	0.02751
692	0.01333	0.01481	0.01446	0.01498	0.01624	0.01724	0.01825	0.01917	0.02002	0.02073	0.02185	0.02402	0.02677	0.02878
691.5	0.01389	0.01537	0.01498	0.01557	0.01683	0.01789	0.01889	0.01985	0.02073	0.02145	0.02262	0.02487	0.0276	0.02967
691	0.01467	0.01618	0.01577	0.01646	0.01773	0.01885	0.01989	0.02086	0.02178	0.02259	0.02376	0.02607	0.02892	0.03103
690.5	0.01517	0.01681	0.01636	0.0171	0.01838	0.01949	0.02058	0.02155	0.0225	0.02337	0.0246	0.02693	0.02983	0.03203
690	0.01589	0.0177	0.01727	0.01801	0.01928	0.02048	0.02166	0.02268	0.02362	0.02456	0.02586	0.02823	0.0312	0.03344
689.5	0.01643	0.01826	0.01787	0.01859	0.01988	0.02113	0.02238	0.02344	0.02442	0.02536	0.02671	0.02913	0.03218	0.03441
689	0.01734	0.01918	0.01888	0.01963	0.02097	0.02219	0.02356	0.02468	0.02571	0.02664	0.02811	0.03054	0.03374	0.03595
688.5	0.01804	0.01984	0.01957	0.02034	0.02178	0.02299	0.02439	0.02555	0.02671	0.02754	0.02912	0.03162	0.03482	0.03709
688	0.01909	0.02092	0.02074	0.02151	0.02304	0.02426	0.02578	0.02693	0.02813	0.029	0.03065	0.0332	0.03653	0.03888
687.5	0.01979	0.02169	0.02148	0.02231	0.02382	0.02513	0.02671	0.02785	0.02914	0.03006	0.03166	0.0343	0.03763	0.04008
687	0.02092	0.02294	0.02273	0.02362	0.02512	0.02656	0.02815	0.0294	0.03062	0.03177	0.03331	0.03599	0.03951	0.04196
686.5	0.02168	0.02376	0.02354	0.02451	0.02605	0.02752	0.02911	0.03042	0.03169	0.03296	0.03447	0.03727	0.04082	0.04326
686	0.02286	0.02496	0.02479	0.02577	0.02742	0.02898	0.03056	0.03196	0.03331	0.03466	0.03624	0.03905	0.04278	0.04529
685.5	0.0237	0.02578	0.02566	0.02664	0.02835	0.02992	0.03154	0.03298	0.03442	0.03574	0.0374	0.04029	0.04406	0.04669
685	0.02502	0.02719	0.02701	0.02801	0.02981	0.03138	0.0331	0.03466	0.0362	0.03752	0.03927	0.04226	0.04609	0.04885
684.5	0.02591	0.02814	0.02796	0.029	0.03086	0.03247	0.03423	0.03589	0.03742	0.03879	0.04056	0.04365	0.0475	0.05032
684	0.0273	0.02957	0.02946	0.03061	0.03254	0.03416	0.03607	0.03774	0.03933	0.04074	0.04263	0.04576	0.04976	0.05257
683.5	0.02837	0.03061	0.03058	0.03176	0.03367	0.03537	0.03733	0.03905	0.04071	0.04209	0.04408	0.0473	0.05132	0.05414
683	0.02996	0.03226	0.03225	0.03349	0.03542	0.03719	0.03927	0.04102	0.0428	0.04423	0.04631	0.04962	0.05373	0.05657
682.5	0.03098	0.03341	0.03336	0.03464	0.03662	0.0384	0.04058	0.04233	0.04417	0.04572	0.04785	0.05115	0.05531	0.05822
682	0.03267	0.03519	0.03509	0.03642	0.03854	0.04044	0.04266	0.04449	0.0464	0.0481	0.0502	0.05358	0.05796	0.06088
681.5	0.03385	0.03638	0.03627	0.03764	0.03987	0.04181	0.04415	0.04597	0.04794	0.04965	0.05187	0.05528	0.05977	0.06266
681	0.03564	0.03821	0.03814	0.03955	0.04185	0.04394	0.0463	0.04829	0.05033	0.05206	0.05427	0.05786	0.06253	0.06552
680.5	0.03689	0.03954	0.03946	0.04101	0.04325	0.0454	0.04787	0.0499	0.05193	0.05373	0.05599	0.05972	0.0644	0.06749
680	0.03888	0.04161	0.04152	0.04321	0.04548	0.04767	0.05021	0.05241	0.05449	0.05641	0.05865	0.06257	0.06734	0.07064
679.5	0.04016	0.04295	0.04287	0.04463	0.04696	0.04918	0.05177	0.05402	0.05615	0.0582	0.0605	0.06443	0.06933	0.07265
679	0.04224	0.04512	0.04511	0.04691	0.04939	0.05163	0.05435	0.05665	0.0589	0.06103	0.06347	0.06753	0.0725	0.07586
678.5	0.04374	0.04665	0.04664	0.04847	0.05103	0.05336	0.05614	0.05846	0.06078	0.06293	0.0655	0.06956	0.07468	0.07806
678	0.04609	0.04913	0.0492	0.0511	0.05361	0.05617	0.05904	0.06138	0.06382	0.06596	0.06875	0.07294	0.0782	0.08168
677.5	0.04766	0.05076	0.05089	0.05276	0.05536	0.05795	0.06096	0.06329	0.06583	0.068	0.07077	0.07511	0.08047	0.08406
677	0.05016	0.05336	0.05353	0.05542	0.05808	0.06085	0.06392	0.06644	0.06897	0.07124	0.07407	0.07859	0.08406	0.08774
676.5	0.05186	0.05511	0.05533	0.05725	0.05996	0.06282	0.06591	0.06857	0.07114	0.07349	0.0763	0.08089	0.08651	0.0903
676	0.05457	0.05791	0.05815	0.06014	0.06294	0.06596	0.06906	0.07183	0.07451	0.077	0.07991	0.08452	0.09031	0.09424
675.5	0.05639	0.05975	0.06	0.06209	0.06493	0.06802	0.07114	0.07399	0.07677	0.07934	0.08228	0.08696	0.09288	0.09689
675	0.05928	0.06272	0.06295	0.06511	0.06803	0.07118	0.07444	0.07734	0.08027	0.08298	0.08598	0.09077	0.09689	0.10098
674.5	0.06123	0.06467	0.06493	0.06727	0.07018	0.07338	0.07672	0.07973	0.08266	0.08547	0.08853	0.09338	0.09965	0.1038
674	0.06427	0.06788	0.06818	0.07052	0.07347	0.07683	0.08032	0.08347	0.08644	0.08937	0.09249	0.09756	0.10392	0.10815
673.5	0.06638	0.07002	0.07041	0.07283	0.07577	0.07923	0.08277	0.08597	0.08912	0.09205	0.09521	0.10044	0.10686	0.11117
673	0.06966	0.07351	0.07388	0.0763	0.07949	0.08301	0.08662	0.08983	0.09318	0.09612	0.09934	0.10484	0.11139	0.11578
672.5	0.07187	0.07583	0.07618	0.0787	0.08201	0.08558	0.08929	0.09251	0.09593	0.09894	0.10221	0.10781	0.1145	0.11893
672	0.0753	0.07941	0.07983	0.08243	0.08584	0.08948	0.0933	0.09664	0.10013	0.10323	0.10667	0.11232	0.11926	0.12376
671.5	0.07774	0.08187	0.08234	0.08499	0.08848	0.09216	0.09604	0.09952	0.10301	0.10626	0.10976	0.11547	0.12252	0.1271
671	0.08151	0.08569	0.08629	0.08895	0.09251	0.09623	0.10035	0.10396	0.10744	0.11085	0.11446	0.12029	0.12757	0.13226
670.5	0.08417	0.08841	0.08903	0.09172	0.09536	0.09911	0.10334	0.10699	0.11058	0.1141	0.11771	0.12364	0.13109	0.13583
670	0.08833	0.09255	0.09328	0.09604	0.09971	0.10365	0.10801	0.11177	0.11549	0.11904	0.12281	0.1288	0.13641	0.14127
669.5	0.09111	0.09545	0.09611	0.09898	0.10271	0.10681	0.11112	0.11498	0.11883	0.12241	0.12627	0.13233	0.14002	0.14489
669	0.09542	0.09981	0.10058	0.1035	0.10727	0.11166	0.11602	0.11993	0.12391	0.12759	0.13162	0.13778	0.14555	0.15054
668.5	0.09839	0.10293	0.10363	0.10661	0.11046	0.1149	0.1194	0.12334	0.12733	0.13116	0.13525	0.14148	0.14933	0.15443
668	0.10304	0.10768	0.10835	0.11149	0.11539	0.1199	0.12458	0.12861	0.13277	0.13662	0.14074	0.14722	0.15527	0.16044
667.5	0.10615	0.11087	0.11162	0.11478	0.11882	0.12329	0.12806	0.13219	0.1364	0.14036	0.14452	0.15109	0.15923	0.16447
667	0.11101	0.11579	0.11662	0.11982	0.12401	0.12852	0.13341	0.13768	0.14202	0.14608	0.15031	0.15704	0.16535	0.17068
666.5	0.11428	0.11911	0.12001	0.12325	0.12752	0.13203	0.13703	0.14141	0.14577	0.15	0.15425	0.16099	0.16948	0.17491
666	0.11932	0.12428	0.12522	0.12855	0.1329	0.13754	0.14267	0.14712	0.15155	0.15598	0.16029	0.16709	0.17583	0.18132
665.5	0.12284	0.12783	0.12877	0.13216	0.13655	0.14129	0.14649	0.15104	0.1556	0.15994	0.1644	0.17127	0.18014	0.18574
665	0.12827	0.13333	0.13433	0.13781	0.14232	0.14712	0.1524	0.15705	0.1617	0.16617	0.17073	0.17775	0.18684	0.19247
664.5	0.132	0.13716	0.13812	0.14174	0.14628	0.15111	0.15645	0.16125	0.16592	0.17041	0.17502	0.18219	0.19139	0.19711
664	0.13783	0.14304	0.14403	0.14781	0.15233	0.15737	0.16274	0.16762	0.17242	0.17706	0.18167	0.18907	0.19839	0.20415
663.5	0.14181	0.14707	0.14803	0.15187	0.15649	0.16157	0.16703	0.17194	0.17685	0.18151	0.18616	0.19372	0.20308	0.2089
663	0.14796	0.15326	0.15426	0.15811	0.16282	0.16808	0.17355	0.17866	0.18367	0.18835	0.19317	0.20082	0.21038	0.21621
662.5	0.15211	0.1575	0.15854	0.16241	0.16719	0.17246	0.17804	0.18322	0.1883	0.193	0.1979	0.20557	0.21524	0.22118
662	0.15859	0.16404	0.16513	0.16908	0.17397	0.17928	0.185	0.19024	0.19537	0.20017	0.20516	0.2129	0.22273	0.22878
661.5	0.16292	0.16855	0.16971	0.17367	0.17853	0.18391	0.18981	0.19505	0.20017	0.20507	0.21008	0.21788	0.22779	0.23397
661	0.16979	0.17544	0.1767	0.18063	0.18548	0.19097	0.19703	0.2023	0.20749	0.2125	0.21758	0.22553	0.23559	0.2418
660.5	0.17439	0.18014	0.18136	0.18535	0.19015	0.19576	0.20186	0.20718	0.21243	0.21749	0.22262	0.23066	0.2408	0.24711
660	0.18162	0.18742	0.18858	0.19259	0.19753	0.20319	0.20932	0.21465	0.22011	0.22521	0.23036	0.23858	0.24886	0.25525
659.5	0.18655	0.19238	0.19353	0.19761	0.2026	0.20838	0.21446	0.21985	0.22533	0.23058	0.23572	0.24399	0.25426	0.26081
659	0.19421	0.20001	0.20123	0.20544	0.21043	0.21628	0.22244	0.22785	0.23334	0.23868	0.24387	0.25229	0.26267	0.26926
658.5	0.19933	0.20515	0.20644	0.21068	0.21568	0.22152	0.22775	0.23325	0.23878	0.24409	0.24932	0.25781	0.26824	0.27492
658	0.2072	0.21305	0.21437	0.21866	0.22375	0.22953	0.23592	0.24145	0.24706	0.25233	0.2577	0.26623	0.27679	0.28345
657.5	0.21252	0.21847	0.21972	0.22402	0.22922	0.23499	0.24141	0.24698	0.25269	0.25797	0.26333	0.27185	0.28238	0.28917
657	0.2207	0.22661	0.22786	0.23222	0.23753	0.24327	0.24974	0.25532	0.2611	0.26653	0.27183	0.28039	0.29104	0.29774
656.5	0.22624	0.23218	0.23347	0.23785	0.24319	0.24891	0.25542	0.26101	0.26684	0.27231	0.27762	0.28619	0.29681	0.30365
656	0.23469	0.24069	0.24202	0.24641	0.2517	0.25751	0.26395	0.2696	0.27544	0.2809	0.28634	0.29499	0.30562	0.31245
655.5	0.2404	0.24645	0.24782	0.2522	0.25745	0.26337	0.26977	0.27545	0.28128	0.28675	0.29224	0.30087	0.31149	0.31841
655	0.24914	0.25529	0.25653	0.26101	0.26625	0.27222	0.27855	0.28431	0.29003	0.29559	0.30114	0.30971	0.32053	0.32731
654.5	0.25509	0.26116	0.26243	0.26692	0.27219	0.27807	0.28451	0.29027	0.29594	0.30167	0.30714	0.31569	0.32655	0.3333
654	0.26397	0.27017	0.27138	0.27583	0.28112	0.28698	0.29349	0.2993	0.30488	0.31067	0.31607	0.32474	0.33559	0.34241
653.5	0.27002	0.27622	0.27742	0.28179	0.28715	0.29293	0.29948	0.30527	0.31094	0.31666	0.32207	0.33089	0.34164	0.34848
653	0.27929	0.28545	0.28667	0.29101	0.29635	0.30217	0.30868	0.31449	0.32018	0.32579	0.33124	0.34004	0.35084	0.35772
652.5	0.28559	0.29168	0.2929	0.29721	0.30255	0.30839	0.3149	0.32064	0.32641	0.332	0.33744	0.34615	0.35704	0.36382
652	0.29514	0.30115	0.30231	0.30662	0.31193	0.31782	0.32437	0.33001	0.33576	0.3412	0.34674	0.35532	0.36629	0.37304
651.5	0.30152	0.30758	0.30868	0.3129	0.31828	0.32409	0.33068	0.33629	0.34196	0.3475	0.35295	0.36154	0.37249	0.37925
651	0.31117	0.3171	0.31819	0.32248	0.32777	0.33346	0.34012	0.34562	0.35128	0.3568	0.36222	0.37069	0.38161	0.3884
650.5	0.31773	0.32351	0.32467	0.329	0.33414	0.33978	0.34641	0.3519	0.35756	0.36319	0.36847	0.3768	0.38772	0.39455
650	0.32759	0.33327	0.33451	0.3388	0.34382	0.34943	0.35601	0.36146	0.36707	0.37253	0.37788	0.38609	0.39696	0.40374
649.5	0.33441	0.34004	0.3413	0.34552	0.3505	0.35606	0.36264	0.36796	0.37351	0.37892	0.38437	0.39245	0.40326	0.41003
649	0.34468	0.35028	0.35148	0.35566	0.36064	0.36608	0.37255	0.37781	0.38315	0.38854	0.39395	0.40215	0.41274	0.41945
648.5	0.3517	0.35719	0.35836	0.36252	0.36739	0.37283	0.37925	0.38441	0.38965	0.39514	0.40046	0.4086	0.41914	0.4258
648	0.36231	0.3677	0.36877	0.37285	0.37768	0.38305	0.3893	0.39432	0.39958	0.40503	0.4101	0.41831	0.42865	0.43524
647.5	0.36954	0.37472	0.37587	0.37994	0.38461	0.38995	0.39621	0.4011	0.40629	0.41165	0.41666	0.4248	0.43497	0.44159
647	0.38041	0.38544	0.38649	0.39056	0.39514	0.40018	0.40653	0.41121	0.4163	0.42146	0.42644	0.43444	0.44446	0.45101
646.5	0.3877	0.39254	0.39364	0.39756	0.40208	0.40705	0.41336	0.41797	0.42292	0.42805	0.43292	0.44081	0.45076	0.4573
646	0.39863	0.40341	0.40436	0.40823	0.4126	0.41741	0.4235	0.4281	0.43293	0.43788	0.44266	0.45038	0.46019	0.4666
645.5	0.40597	0.41064	0.41162	0.41534	0.41965	0.42436	0.4303	0.43482	0.43966	0.44452	0.44917	0.45685	0.4665	0.47284
645	0.4172	0.42177	0.42266	0.42625	0.43035	0.43489	0.44072	0.44511	0.44975	0.45448	0.45902	0.46651	0.47588	0.4822
644.5	0.42478	0.42914	0.43002	0.43352	0.43753	0.44196	0.44774	0.45188	0.45649	0.46115	0.46564	0.47292	0.48217	0.48841
644	0.43623	0.44034	0.44116	0.4446	0.44838	0.45271	0.45824	0.46216	0.46667	0.47108	0.47559	0.48249	0.49154	0.49765
643.5	0.44381	0.4478	0.4486	0.452	0.45563	0.45977	0.46517	0.46891	0.47336	0.47766	0.48208	0.4888	0.49772	0.50378
643	0.45529	0.45921	0.4599	0.46303	0.4666	0.47054	0.47562	0.47923	0.48345	0.4876	0.49175	0.49836	0.50708	0.51286
642.5	0.46305	0.4668	0.46741	0.47037	0.47391	0.47769	0.48263	0.48611	0.49023	0.49424	0.49819	0.50469	0.51323	0.51884
642	0.47484	0.47833	0.47881	0.48157	0.48503	0.48853	0.49326	0.49641	0.50037	0.5043	0.50804	0.51419	0.52249	0.52793
641.5	0.48264	0.48592	0.48643	0.48918	0.49241	0.49569	0.50032	0.5034	0.50721	0.5109	0.51459	0.52048	0.52851	0.53393
641	0.49405	0.49726	0.49771	0.5003	0.50323	0.50633	0.51066	0.51353	0.51711	0.52062	0.52414	0.52967	0.53735	0.54274
640.5	0.5017	0.50476	0.50519	0.50773	0.51045	0.51341	0.51751	0.5203	0.52378	0.52708	0.53035	0.53581	0.54317	0.54845
640	0.51318	0.51601	0.51629	0.51859	0.52122	0.524	0.52776	0.53022	0.53336	0.53674	0.53951	0.54491	0.55184	0.55687
639.5	0.52105	0.52355	0.52384	0.52603	0.52858	0.53117	0.53465	0.53709	0.53993	0.54317	0.54584	0.55101	0.55768	0.56251
639	0.53274	0.53502	0.53513	0.53718	0.53951	0.54194	0.54507	0.54722	0.54968	0.55275	0.55529	0.55997	0.56631	0.57098
638.5	0.54056	0.54264	0.54268	0.54464	0.54666	0.54905	0.55194	0.55402	0.55627	0.55913	0.56157	0.56596	0.57213	0.57659
638	0.55219	0.5541	0.55398	0.55567	0.55745	0.55953	0.5623	0.56386	0.56606	0.5684	0.57076	0.57471	0.58059	0.58481
637.5	0.55995	0.56167	0.56149	0.56298	0.56466	0.56645	0.56912	0.5704	0.57253	0.57466	0.57687	0.58057	0.58613	0.59017
637	0.57142	0.5729	0.57264	0.57386	0.57539	0.57676	0.57913	0.58012	0.582	0.58371	0.58571	0.58919	0.59416	0.5981
636.5	0.57915	0.58039	0.58004	0.58114	0.5825	0.58364	0.5858	0.58664	0.58829	0.58998	0.59176	0.59491	0.59953	0.60328
636	0.59064	0.59158	0.59113	0.59209	0.59297	0.59375	0.59564	0.5962	0.59751	0.59909	0.60047	0.60328	0.60749	0.61099
635.5	0.5982	0.59891	0.59843	0.59924	0.59986	0.60053	0.60221	0.60256	0.60369	0.60507	0.60622	0.60865	0.61275	0.61599
635	0.60951	0.60988	0.60938	0.60989	0.61015	0.61056	0.61188	0.61191	0.61269	0.61378	0.61462	0.61679	0.6204	0.62339
634.5	0.6169	0.61708	0.6165	0.61685	0.61701	0.61717	0.61826	0.61809	0.61868	0.61949	0.62015	0.62205	0.6254	0.62831
634	0.62792	0.62788	0.627	0.62719	0.62713	0.62705	0.62763	0.62723	0.6274	0.62799	0.62835	0.62991	0.63271	0.63532
633.5	0.63511	0.63498	0.63403	0.63409	0.63396	0.63346	0.63392	0.63325	0.63318	0.63352	0.63376	0.63498	0.63747	0.63998
633	0.64594	0.64548	0.64433	0.64416	0.64379	0.64294	0.643	0.6419	0.64158	0.64162	0.6417	0.64243	0.64442	0.64656
632.5	0.65312	0.65241	0.65132	0.65087	0.65035	0.64906	0.64898	0.64759	0.64715	0.64689	0.64686	0.64729	0.64886	0.65096
632	0.6636	0.66264	0.66145	0.66071	0.65976	0.65825	0.65775	0.65593	0.65522	0.65478	0.65437	0.65435	0.65538	0.65723
631.5	0.67067	0.66943	0.66817	0.66737	0.66615	0.66437	0.66372	0.66164	0.66073	0.66004	0.65937	0.65909	0.65978	0.66141
631	0.68095	0.67944	0.67804	0.67707	0.67551	0.67346	0.67236	0.66995	0.66857	0.66767	0.66676	0.66592	0.66621	0.66757
630.5	0.68779	0.6861	0.68454	0.68343	0.68173	0.67937	0.6781	0.67537	0.67369	0.67269	0.67161	0.67039	0.67036	0.67147
630	0.6978	0.69589	0.69424	0.69274	0.69079	0.6881	0.68642	0.68334	0.68127	0.67993	0.67856	0.677	0.67636	0.6773
629.5	0.70425	0.70224	0.70049	0.69879	0.69661	0.69365	0.69166	0.68844	0.68618	0.68461	0.68293	0.68121	0.6801	0.68094
629	0.71402	0.71172	0.70995	0.70787	0.70531	0.70209	0.69965	0.69612	0.69357	0.69151	0.68949	0.68746	0.68584	0.68633
628.5	0.72024	0.7179	0.71596	0.71376	0.71098	0.70745	0.7048	0.70108	0.69826	0.69603	0.69378	0.69148	0.6895	0.68975
628	0.72981	0.72712	0.7251	0.72258	0.71942	0.71553	0.71255	0.70851	0.70526	0.70266	0.70018	0.6974	0.69497	0.69491
627.5	0.73599	0.7331	0.73095	0.72828	0.72491	0.72065	0.71747	0.71318	0.7097	0.7069	0.70421	0.70108	0.69838	0.69813
627	0.74521	0.74192	0.73963	0.73665	0.73295	0.72837	0.72472	0.72012	0.71629	0.71318	0.71015	0.70654	0.70327	0.70277
626.5	0.75105	0.74764	0.74531	0.74212	0.73826	0.7334	0.72951	0.72454	0.72054	0.71724	0.71394	0.71008	0.70641	0.70579
626	0.7595	0.75595	0.75357	0.75013	0.74594	0.74086	0.73643	0.73115	0.72668	0.7232	0.71949	0.71516	0.71104	0.71011
625.5	0.76506	0.76138	0.75899	0.75538	0.75092	0.7457	0.74094	0.73537	0.73081	0.72706	0.72318	0.71851	0.71397	0.71288
625	0.77306	0.7692	0.76671	0.7628	0.75814	0.75253	0.74729	0.74149	0.7367	0.73246	0.72838	0.72321	0.71833	0.71674
624.5	0.77828	0.77431	0.77163	0.76764	0.76279	0.75691	0.75143	0.74538	0.74037	0.73593	0.73171	0.72625	0.72095	0.71923
624	0.78584	0.78172	0.7788	0.77477	0.76949	0.7633	0.75743	0.75099	0.7457	0.74096	0.73643	0.73066	0.72477	0.7228
623.5	0.79076	0.78645	0.78353	0.77944	0.77385	0.76737	0.7614	0.7547	0.74907	0.74426	0.73956	0.7335	0.72728	0.72516
623	0.79778	0.7933	0.79046	0.78602	0.78015	0.77332	0.76699	0.75999	0.75409	0.74889	0.74386	0.73747	0.73079	0.72835
622.5	0.8023	0.79771	0.79483	0.7901	0.78416	0.77703	0.77058	0.76336	0.75737	0.75182	0.74657	0.73995	0.73302	0.73037
622	0.80879	0.80424	0.80114	0.79605	0.78993	0.78241	0.77563	0.76806	0.76182	0.75597	0.75042	0.74347	0.73607	0.73314
621.5	0.81294	0.80832	0.80516	0.79982	0.79355	0.78582	0.77894	0.77115	0.7647	0.75857	0.75288	0.7457	0.73808	0.73497
621	0.81881	0.81415	0.81093	0.80532	0.7987	0.79075	0.78352	0.77553	0.76859	0.7622	0.7564	0.74896	0.74076	0.73747
620.5	0.82241	0.81764	0.81437	0.80876	0.80197	0.79382	0.78633	0.77819	0.77111	0.76455	0.75858	0.75093	0.74238	0.739
620	0.82817	0.82318	0.81974	0.81394	0.80703	0.79853	0.79066	0.78239	0.77491	0.76812	0.76194	0.75387	0.7449	0.74154
619.5	0.83138	0.82637	0.82287	0.81696	0.80977	0.8013	0.79321	0.78473	0.77713	0.77021	0.76374	0.75546	0.74633	0.74278
619	0.83588	0.83087	0.82732	0.82127	0.81374	0.80511	0.79675	0.788	0.78017	0.77306	0.76627	0.75771	0.74813	0.7444
618.5	0.83873	0.83364	0.83008	0.8239	0.81629	0.80739	0.79889	0.79004	0.78204	0.77489	0.76782	0.75909	0.74925	0.74552
618	0.84279	0.83758	0.834	0.82766	0.81989	0.81054	0.80195	0.79289	0.78458	0.77732	0.7701	0.76099	0.75081	0.74698
617.5	0.8453	0.84	0.83641	0.82984	0.82202	0.81255	0.80385	0.79453	0.78619	0.77881	0.77148	0.76224	0.75181	0.7478
617	0.84858	0.84346	0.83967	0.83296	0.82501	0.81534	0.80631	0.79669	0.78829	0.78049	0.7733	0.76369	0.75311	0.74872
616.5	0.85059	0.84538	0.84165	0.83486	0.82674	0.81707	0.80781	0.79796	0.78953	0.78156	0.77431	0.76456	0.75375	0.74919
616	0.8533	0.84812	0.84438	0.8374	0.82908	0.81921	0.80972	0.79982	0.79112	0.78316	0.77565	0.76555	0.75475	0.75
615.5	0.85488	0.84969	0.846	0.83888	0.83041	0.82042	0.81095	0.80096	0.792	0.784	0.77641	0.76624	0.75526	0.75051
615	0.85693	0.85192	0.84803	0.84092	0.83233	0.82206	0.81249	0.80234	0.79324	0.78524	0.77743	0.76706	0.75586	0.751
614.5	0.85802	0.85313	0.84918	0.84208	0.83336	0.82306	0.81333	0.80315	0.79396	0.78576	0.77787	0.76745	0.75605	0.75118
614	0.85937	0.85476	0.85068	0.8434	0.83479	0.82435	0.81436	0.80417	0.79486	0.78647	0.77847	0.76803	0.75637	0.75135
613.5	0.86005	0.85551	0.85155	0.84413	0.83549	0.82491	0.81496	0.80473	0.79532	0.78685	0.77873	0.76835	0.75641	0.75139
613	0.86092	0.85667	0.85258	0.84501	0.83633	0.82559	0.81557	0.80522	0.79576	0.78726	0.779	0.7685	0.75652	0.75137
612.5	0.86135	0.85714	0.85306	0.84544	0.83665	0.82594	0.81591	0.80539	0.79594	0.78741	0.77905	0.76844	0.75645	0.7513
612	0.86171	0.85768	0.85349	0.84597	0.83693	0.82625	0.81593	0.80548	0.796	0.78732	0.77897	0.76815	0.75628	0.75105
611.5	0.86175	0.85778	0.85365	0.84604	0.83699	0.82634	0.81598	0.80549	0.79589	0.78713	0.7789	0.76802	0.75599	0.75087
611	0.86142	0.85773	0.85356	0.846	0.8369	0.82618	0.81568	0.80528	0.79558	0.78685	0.77861	0.76763	0.75558	0.75044
610.5	0.8611	0.85755	0.85319	0.84569	0.83663	0.82591	0.81547	0.80501	0.79524	0.78655	0.77822	0.76733	0.75521	0.75007
610	0.86035	0.85705	0.85263	0.84516	0.83609	0.82537	0.8148	0.80439	0.79465	0.786	0.77763	0.76676	0.75467	0.74937
609.5	0.85975	0.85658	0.85217	0.84471	0.83557	0.82502	0.81435	0.80389	0.79414	0.78547	0.77718	0.76638	0.75432	0.74895
609	0.85851	0.85561	0.85144	0.8438	0.83466	0.82413	0.81343	0.80288	0.79334	0.78452	0.77639	0.76556	0.75353	0.74827
608.5	0.85751	0.8548	0.85066	0.84303	0.83395	0.82336	0.81277	0.80223	0.79265	0.78399	0.77576	0.76494	0.75305	0.74777
608	0.85566	0.85319	0.84913	0.84137	0.83247	0.82192	0.81144	0.80102	0.79138	0.78268	0.77453	0.76379	0.75185	0.74677
607.5	0.85439	0.85218	0.84797	0.84029	0.83147	0.82094	0.81047	0.80031	0.79057	0.78191	0.77377	0.76305	0.75123	0.74616
607	0.85236	0.85046	0.84624	0.83872	0.82988	0.81948	0.80907	0.79898	0.78929	0.78062	0.77253	0.76197	0.75013	0.74524
606.5	0.851	0.84932	0.84507	0.83773	0.82878	0.81847	0.80808	0.79811	0.78853	0.77986	0.77173	0.76131	0.74949	0.74475
606	0.84892	0.84742	0.84327	0.83594	0.82704	0.81689	0.8066	0.79648	0.78705	0.77856	0.77058	0.76023	0.74861	0.74378
605.5	0.84745	0.84617	0.84187	0.83456	0.82572	0.81572	0.80553	0.79543	0.78609	0.77761	0.76977	0.75941	0.74799	0.74302
605	0.845	0.84406	0.83974	0.83241	0.82391	0.81382	0.80379	0.79375	0.7846	0.77614	0.76841	0.75821	0.74706	0.74211
604.5	0.84328	0.8426	0.83824	0.83099	0.82249	0.81253	0.80259	0.79263	0.7836	0.7752	0.76749	0.7573	0.74628	0.74152
604	0.84054	0.84015	0.836	0.82883	0.82045	0.81044	0.80054	0.79081	0.78197	0.77371	0.76601	0.75616	0.74524	0.7407
603.5	0.83865	0.83849	0.83442	0.8273	0.81898	0.80903	0.79932	0.78962	0.78079	0.77264	0.76511	0.75525	0.74446	0.74006
603	0.83574	0.83608	0.83199	0.82505	0.81674	0.80691	0.79738	0.7879	0.77905	0.77109	0.76376	0.75407	0.7434	0.73915
602.5	0.83387	0.83442	0.83042	0.82351	0.81527	0.8055	0.79616	0.78668	0.77796	0.77003	0.76281	0.7532	0.74262	0.73848
602	0.83093	0.83183	0.82795	0.8209	0.81289	0.80343	0.79405	0.78481	0.77615	0.76846	0.76122	0.75188	0.74157	0.73761
601.5	0.82892	0.82997	0.82612	0.81923	0.81132	0.80186	0.79266	0.78344	0.77502	0.76733	0.76004	0.75092	0.74079	0.73697
601	0.82592	0.82731	0.82352	0.8167	0.80901	0.79976	0.79073	0.78164	0.77329	0.76592	0.75871	0.74967	0.73995	0.73622
600.5	0.82392	0.82548	0.82177	0.81502	0.80747	0.79831	0.78935	0.7804	0.7722	0.76488	0.75783	0.74885	0.73928	0.73561
600	0.82099	0.82287	0.81926	0.81265	0.8052	0.79633	0.78744	0.7787	0.77063	0.76343	0.75665	0.74782	0.73847	0.73491
599.5	0.819	0.82121	0.8175	0.81108	0.80358	0.79486	0.78607	0.77748	0.76953	0.76249	0.75584	0.74715	0.73786	0.73439
599	0.81604	0.8186	0.81488	0.80859	0.80134	0.79283	0.78418	0.77573	0.768	0.76088	0.75451	0.74605	0.73704	0.73373
598.5	0.8141	0.8169	0.8132	0.8069	0.7999	0.79144	0.78299	0.77454	0.767	0.7599	0.75364	0.74535	0.73654	0.73331
598	0.81135	0.81443	0.81075	0.80449	0.79761	0.78937	0.78112	0.77291	0.76543	0.75843	0.7523	0.74422	0.73585	0.73275
597.5	0.80962	0.81286	0.80919	0.80314	0.79623	0.78797	0.77994	0.7719	0.7645	0.75769	0.75162	0.7436	0.7354	0.7325
597	0.80685	0.81044	0.80677	0.801	0.79416	0.78597	0.77811	0.77028	0.76302	0.75643	0.75045	0.74277	0.73466	0.73188
596.5	0.80503	0.80872	0.80526	0.79963	0.79291	0.78479	0.77704	0.76917	0.76218	0.75563	0.74976	0.74217	0.73427	0.73155
596	0.80236	0.8064	0.80299	0.7974	0.79084	0.78294	0.77536	0.7677	0.76092	0.75442	0.74865	0.74147	0.7337	0.73106
595.5	0.80083	0.80496	0.80166	0.79608	0.78966	0.78184	0.77436	0.76684	0.76007	0.75379	0.74801	0.74096	0.73348	0.7308
595	0.79857	0.80305	0.79966	0.79416	0.78788	0.78022	0.77293	0.76558	0.75893	0.75284	0.74723	0.74044	0.73314	0.73072
594.5	0.79712	0.80171	0.79845	0.79305	0.78674	0.77933	0.77204	0.76479	0.75822	0.75226	0.7467	0.74007	0.73292	0.73065
594	0.79492	0.79971	0.79659	0.79132	0.78507	0.77791	0.77069	0.76359	0.7571	0.75138	0.74596	0.73953	0.73259	0.73057
593.5	0.79351	0.79841	0.79539	0.79013	0.78405	0.77699	0.7698	0.76287	0.75642	0.75085	0.74546	0.73909	0.73233	0.73035
593	0.79157	0.79657	0.79357	0.78836	0.78253	0.77557	0.76858	0.76185	0.75549	0.74997	0.74478	0.7386	0.73199	0.73006
592.5	0.7904	0.79553	0.79253	0.78738	0.78164	0.77471	0.76787	0.76122	0.75506	0.74948	0.74444	0.73835	0.73182	0.72998
592	0.78863	0.79404	0.79106	0.78613	0.7804	0.77361	0.76694	0.76037	0.75434	0.74889	0.74392	0.73796	0.73178	0.73003
591.5	0.78754	0.79312	0.79012	0.78535	0.77972	0.773	0.76634	0.75988	0.75394	0.74854	0.74367	0.73776	0.73177	0.7302
591	0.78602	0.79192	0.78883	0.78408	0.77857	0.77207	0.76546	0.7591	0.75322	0.74794	0.74326	0.7374	0.73162	0.73023
590.5	0.78527	0.79114	0.78812	0.78346	0.7779	0.77156	0.76506	0.75874	0.753	0.74768	0.74311	0.73732	0.73162	0.73038
590	0.78396	0.78994	0.78703	0.78236	0.77689	0.77062	0.76435	0.75806	0.75234	0.74724	0.74276	0.73713	0.73159	0.73039
589.5	0.78322	0.7893	0.78641	0.78183	0.77647	0.7701	0.76403	0.75779	0.75212	0.74701	0.74262	0.73701	0.73169	0.73049
589	0.78206	0.78825	0.78541	0.78078	0.77565	0.76923	0.76336	0.75713	0.75156	0.74668	0.74225	0.7368	0.73156	0.73041
588.5	0.78164	0.78782	0.78495	0.78037	0.77526	0.7689	0.76305	0.75696	0.75144	0.74656	0.74218	0.73683	0.73162	0.73054
588	0.78073	0.78693	0.78424	0.77967	0.77462	0.76837	0.76252	0.75651	0.75105	0.7462	0.74185	0.73668	0.73161	0.73047
587.5	0.7802	0.78647	0.78377	0.77924	0.77426	0.76804	0.76222	0.75627	0.75081	0.74599	0.74178	0.73665	0.73163	0.73053
587	0.77954	0.78588	0.78308	0.77864	0.77365	0.76751	0.7617	0.7559	0.75047	0.74574	0.7416	0.73646	0.73165	0.73057
586.5	0.77928	0.78542	0.78272	0.77827	0.77334	0.76719	0.76144	0.75558	0.7503	0.74558	0.7415	0.7364	0.73161	0.73058
586	0.77891	0.78486	0.78223	0.77786	0.7729	0.76683	0.76105	0.75531	0.75005	0.74544	0.74123	0.73623	0.73147	0.73061
585.5	0.77863	0.78449	0.7818	0.77761	0.77256	0.76658	0.7609	0.75509	0.7499	0.74518	0.7411	0.73603	0.73135	0.73056
585	0.77823	0.78411	0.78139	0.77721	0.77205	0.76623	0.7606	0.75491	0.74965	0.7449	0.74094	0.73587	0.73118	0.73043
584.5	0.778	0.78391	0.78107	0.77695	0.77183	0.76596	0.76048	0.75464	0.74946	0.74471	0.74071	0.73573	0.73113	0.73029
584	0.77785	0.7834	0.78069	0.77649	0.77142	0.76561	0.76004	0.75425	0.74908	0.74439	0.74037	0.73545	0.73075	0.73001
583.5	0.7778	0.78319	0.78052	0.77629	0.7713	0.76539	0.75986	0.75404	0.74893	0.74433	0.74011	0.73527	0.73053	0.72984
583	0.77768	0.78282	0.78017	0.77583	0.77095	0.765	0.75933	0.75369	0.74844	0.74388	0.73975	0.73491	0.73004	0.72949
582.5	0.77765	0.78266	0.78005	0.77578	0.77085	0.76486	0.75916	0.75346	0.74826	0.74362	0.73955	0.73471	0.72992	0.72938
582	0.77737	0.7823	0.77971	0.77536	0.7704	0.7644	0.75868	0.75293	0.74778	0.74314	0.73914	0.7342	0.72949	0.72889
581.5	0.77733	0.78212	0.77954	0.77513	0.77016	0.76419	0.75845	0.75266	0.74752	0.74283	0.73883	0.7338	0.72914	0.72858
581	0.77716	0.78169	0.77908	0.77468	0.76976	0.76376	0.75798	0.75214	0.74692	0.74244	0.73823	0.73319	0.72853	0.72787
580.5	0.77713	0.78143	0.77876	0.77431	0.76953	0.76339	0.7576	0.7518	0.74647	0.742	0.73772	0.73268	0.72796	0.72733
580	0.77695	0.78093	0.77811	0.77376	0.76882	0.76264	0.75692	0.75105	0.74575	0.74117	0.73688	0.73171	0.72691	0.72634
579.5	0.77679	0.7805	0.77769	0.77334	0.76843	0.76217	0.75646	0.75053	0.7452	0.74054	0.73622	0.73103	0.72631	0.72571
579	0.77654	0.77982	0.7769	0.77276	0.76754	0.7614	0.7557	0.74957	0.74435	0.73949	0.73511	0.72999	0.7253	0.72449
578.5	0.77641	0.77931	0.77646	0.77226	0.76715	0.76088	0.75516	0.74899	0.74368	0.73885	0.73442	0.72935	0.72459	0.72369
578	0.77609	0.77861	0.77569	0.77138	0.76617	0.75989	0.75411	0.74793	0.7426	0.73768	0.73325	0.72813	0.72329	0.72225
577.5	0.77584	0.77804	0.77514	0.77077	0.76557	0.7591	0.7534	0.74726	0.74183	0.7368	0.73249	0.72721	0.72239	0.72142
577	0.77536	0.77705	0.77422	0.76969	0.76432	0.75789	0.75211	0.74595	0.74053	0.73555	0.73102	0.72571	0.72083	0.71982
576.5	0.7751	0.77637	0.77355	0.76894	0.76366	0.75705	0.75127	0.74502	0.73954	0.73454	0.73001	0.72465	0.71975	0.71873
576	0.77439	0.77519	0.77225	0.76768	0.76231	0.75584	0.74962	0.74346	0.73793	0.73297	0.72825	0.72285	0.71776	0.71674
575.5	0.7739	0.77435	0.77136	0.76666	0.76135	0.75479	0.74859	0.74239	0.73677	0.73183	0.72705	0.72153	0.71647	0.71542
575	0.77294	0.77289	0.76967	0.76504	0.75962	0.75312	0.74674	0.74049	0.73483	0.72976	0.72498	0.71953	0.71425	0.71312
574.5	0.77232	0.77179	0.76866	0.76387	0.75848	0.75186	0.74551	0.73917	0.73344	0.72836	0.72352	0.71815	0.71276	0.71164
574	0.77103	0.77001	0.76686	0.7621	0.75659	0.74991	0.74348	0.73704	0.73122	0.72607	0.72123	0.71581	0.71033	0.70907
573.5	0.77018	0.7688	0.76566	0.76087	0.75522	0.74858	0.74202	0.73553	0.72971	0.72448	0.71975	0.71413	0.70858	0.70738
573	0.76868	0.76659	0.76357	0.75868	0.75296	0.74631	0.73956	0.73312	0.7273	0.722	0.71707	0.71131	0.70579	0.70445
572.5	0.76773	0.76509	0.76204	0.75709	0.75129	0.74467	0.73781	0.73137	0.72553	0.72018	0.71523	0.70945	0.70383	0.70247
572	0.76595	0.76261	0.75959	0.7545	0.74869	0.7419	0.73508	0.72866	0.72274	0.71733	0.71229	0.70647	0.70081	0.69933
571.5	0.76464	0.76091	0.7579	0.75275	0.74687	0.74006	0.73322	0.72676	0.72069	0.71528	0.71024	0.70439	0.69873	0.69721
571	0.7625	0.75813	0.75517	0.74994	0.74406	0.73703	0.73031	0.72367	0.71757	0.71211	0.70712	0.70115	0.69539	0.69396
570.5	0.76095	0.75607	0.75313	0.74786	0.74196	0.73481	0.7282	0.72138	0.71534	0.70993	0.70475	0.69879	0.69299	0.69162
570	0.75845	0.75286	0.74978	0.74455	0.73867	0.73139	0.72477	0.71792	0.71175	0.70637	0.70108	0.69509	0.68923	0.68794
569.5	0.75668	0.75064	0.74744	0.74218	0.73627	0.72913	0.72232	0.7155	0.70931	0.70389	0.69856	0.69253	0.68664	0.68526
569	0.75392	0.74713	0.74375	0.73852	0.7325	0.7256	0.71867	0.71172	0.70548	0.70005	0.69472	0.68869	0.68265	0.68126
568.5	0.7519	0.74467	0.74132	0.73602	0.72984	0.72301	0.71611	0.7091	0.70283	0.69736	0.69215	0.686	0.67986	0.67857
568	0.74862	0.7407	0.73726	0.73203	0.72585	0.71885	0.71206	0.70495	0.69876	0.6932	0.68804	0.68177	0.67563	0.67434
567.5	0.74623	0.73791	0.73449	0.7293	0.72301	0.71597	0.70914	0.70216	0.69592	0.69028	0.68518	0.67886	0.67276	0.67139
567	0.7424	0.73349	0.73003	0.72482	0.71867	0.71148	0.70463	0.69776	0.69141	0.68575	0.68065	0.67431	0.66822	0.66682
566.5	0.73977	0.73046	0.72699	0.72171	0.71554	0.70846	0.7015	0.69472	0.68832	0.68269	0.67752	0.67122	0.66518	0.66366
566	0.73563	0.72567	0.72217	0.71669	0.71076	0.70365	0.69668	0.68982	0.68341	0.6779	0.6726	0.66638	0.66032	0.65887
565.5	0.73279	0.72231	0.71884	0.71328	0.70735	0.70028	0.69323	0.68632	0.67995	0.67454	0.66922	0.66298	0.65705	0.6555
565	0.72843	0.71705	0.71375	0.70816	0.70219	0.69502	0.688	0.68114	0.67483	0.66929	0.66409	0.65788	0.65198	0.65049
564.5	0.72522	0.71355	0.71022	0.70468	0.69866	0.69144	0.68449	0.67761	0.67126	0.66568	0.6606	0.65437	0.64847	0.64705
564	0.72038	0.70801	0.70472	0.69926	0.69312	0.68592	0.67907	0.67216	0.66594	0.66023	0.65517	0.64907	0.64318	0.64179
563.5	0.71701	0.70425	0.70092	0.6955	0.68933	0.68218	0.67535	0.66843	0.66228	0.65657	0.65142	0.64545	0.6396	0.63823
563	0.71194	0.69846	0.69512	0.68968	0.68361	0.6765	0.66965	0.66277	0.65674	0.65112	0.64597	0.64007	0.63421	0.63281
562.5	0.70838	0.69448	0.6911	0.6857	0.67965	0.67258	0.66578	0.65897	0.65282	0.64734	0.64219	0.63632	0.63052	0.62922
562	0.70287	0.68845	0.68503	0.67966	0.67384	0.66664	0.65995	0.65323	0.64697	0.64157	0.63649	0.63068	0.6249	0.62378
561.5	0.69891	0.68421	0.68076	0.67548	0.6696	0.66255	0.65576	0.64916	0.64285	0.63753	0.63252	0.6267	0.62108	0.62002
561	0.69281	0.6777	0.67427	0.66901	0.66318	0.65622	0.64935	0.64286	0.6367	0.63141	0.62638	0.62063	0.61513	0.61415
560.5	0.68864	0.67327	0.66979	0.66458	0.65869	0.65187	0.64496	0.63854	0.63252	0.62723	0.62226	0.61657	0.61128	0.61019
560	0.68214	0.66635	0.66291	0.65766	0.65187	0.64505	0.63847	0.63208	0.62609	0.62085	0.61592	0.61027	0.60518	0.60417
559.5	0.67793	0.66183	0.65828	0.65307	0.6474	0.64061	0.63412	0.62772	0.62183	0.61652	0.61178	0.6062	0.60123	0.60026
559	0.67121	0.65475	0.65128	0.6461	0.64047	0.63374	0.62741	0.62104	0.61512	0.61003	0.60537	0.59991	0.59505	0.59418
558.5	0.66678	0.65008	0.64665	0.64147	0.63593	0.62926	0.62292	0.61667	0.61085	0.60576	0.60119	0.59569	0.59098	0.59016
558	0.65986	0.64289	0.63967	0.63452	0.62899	0.62234	0.61602	0.60995	0.60425	0.59928	0.59472	0.58947	0.58484	0.58414
557.5	0.65519	0.63802	0.63483	0.62968	0.62428	0.61768	0.6115	0.60551	0.59985	0.5949	0.59043	0.58517	0.58066	0.58011
557	0.64808	0.63069	0.62758	0.62245	0.61715	0.61079	0.60465	0.59874	0.59318	0.58832	0.58394	0.57896	0.57468	0.57421
556.5	0.64338	0.62579	0.62262	0.61757	0.61241	0.60612	0.60008	0.59423	0.58871	0.58387	0.57971	0.57472	0.5706	0.57022
556	0.6361	0.61829	0.61524	0.61033	0.60519	0.59912	0.59315	0.5875	0.582	0.57729	0.5732	0.5685	0.56455	0.56422
555.5	0.63121	0.6133	0.61016	0.60539	0.60036	0.59437	0.58847	0.58293	0.57752	0.57286	0.56879	0.56426	0.5604	0.56009
555	0.62376	0.60568	0.60264	0.59802	0.59298	0.58723	0.58145	0.57603	0.57085	0.56631	0.56225	0.55781	0.55418	0.55397
554.5	0.61898	0.60084	0.5978	0.5932	0.58838	0.58258	0.57689	0.57155	0.56651	0.56206	0.55806	0.55372	0.55032	0.55009
554	0.61154	0.59341	0.59052	0.58597	0.58122	0.57554	0.57005	0.56478	0.55989	0.55557	0.55176	0.54756	0.54435	0.54432
553.5	0.60662	0.58856	0.58573	0.58115	0.57661	0.57087	0.56549	0.56034	0.55548	0.55126	0.54755	0.54351	0.54046	0.54054
553	0.59911	0.58108	0.57828	0.57382	0.5694	0.56389	0.55861	0.55361	0.54888	0.54481	0.54115	0.53738	0.53454	0.53484
552.5	0.59426	0.57617	0.57336	0.569	0.56471	0.55925	0.55408	0.54918	0.54459	0.54062	0.53699	0.53331	0.53062	0.53105
552	0.58682	0.56881	0.5659	0.56175	0.55752	0.55232	0.5472	0.54251	0.53797	0.5342	0.5307	0.52719	0.5247	0.5253
551.5	0.58188	0.56402	0.56114	0.55702	0.55271	0.54772	0.54267	0.53807	0.53359	0.52991	0.52657	0.52321	0.52083	0.52148
551	0.57439	0.55682	0.55387	0.54994	0.54574	0.54084	0.536	0.53143	0.5271	0.52359	0.52043	0.51724	0.51515	0.51585
550.5	0.56948	0.5519	0.54914	0.5452	0.54109	0.53625	0.53154	0.52713	0.52293	0.51945	0.51636	0.51329	0.5114	0.51224
550	0.56206	0.54464	0.54196	0.53816	0.53428	0.52946	0.52494	0.52058	0.5167	0.51322	0.51033	0.50742	0.50587	0.50681
549.5	0.55719	0.53987	0.53737	0.53347	0.52971	0.52495	0.52057	0.51629	0.51253	0.5091	0.50639	0.50358	0.50217	0.50323
549	0.54999	0.53295	0.53037	0.52657	0.523	0.51831	0.51409	0.51004	0.50631	0.50318	0.50045	0.4979	0.49672	0.49798
548.5	0.54512	0.52825	0.52569	0.52199	0.51843	0.5139	0.50978	0.50583	0.50216	0.49915	0.49641	0.49405	0.49302	0.49443
548	0.53785	0.52138	0.51873	0.51523	0.51179	0.50737	0.5034	0.49963	0.49602	0.49326	0.49065	0.4884	0.48764	0.48919
547.5	0.53303	0.51674	0.51417	0.51077	0.50737	0.50312	0.49928	0.49552	0.49208	0.48931	0.48685	0.48467	0.4841	0.48567
547	0.52601	0.50991	0.50739	0.50408	0.50087	0.49682	0.49305	0.48944	0.48616	0.48345	0.48114	0.4792	0.47885	0.48052
546.5	0.52145	0.50547	0.50305	0.49973	0.49664	0.4927	0.48903	0.48557	0.4823	0.47969	0.47742	0.47566	0.47545	0.47716
546	0.51467	0.49894	0.49665	0.4934	0.4904	0.48655	0.48308	0.47967	0.47658	0.47411	0.47188	0.47044	0.47037	0.4722
545.5	0.51018	0.49478	0.49246	0.48931	0.48629	0.48257	0.47923	0.47584	0.47289	0.47043	0.46832	0.46693	0.46704	0.46894
545	0.5036	0.48847	0.48609	0.48317	0.4802	0.4766	0.47333	0.46999	0.46727	0.46493	0.46299	0.4617	0.46205	0.46414
544.5	0.49925	0.48433	0.48196	0.47909	0.47616	0.47267	0.46942	0.46623	0.46368	0.46139	0.45949	0.45831	0.45873	0.46101
544	0.49279	0.47809	0.47588	0.47313	0.47023	0.46686	0.46376	0.46073	0.4582	0.45601	0.45427	0.45332	0.45395	0.45632
543.5	0.48848	0.47412	0.47192	0.46916	0.46636	0.4631	0.46008	0.45715	0.45468	0.45249	0.45081	0.45002	0.45081	0.45326
543	0.48214	0.46811	0.46597	0.46329	0.46067	0.45745	0.45458	0.45182	0.44937	0.4473	0.44577	0.44509	0.44619	0.44865
542.5	0.4779	0.46417	0.462	0.45935	0.45685	0.45371	0.45088	0.44828	0.44585	0.44387	0.44239	0.44182	0.44307	0.44555
542	0.47171	0.45824	0.45618	0.45367	0.45131	0.44827	0.4455	0.44309	0.44068	0.43892	0.43748	0.43705	0.43851	0.44113
541.5	0.46773	0.45441	0.45242	0.44997	0.44766	0.44471	0.44207	0.43962	0.43737	0.43565	0.43421	0.434	0.43549	0.43827
541	0.46191	0.44886	0.44688	0.44454	0.44235	0.43953	0.43693	0.43464	0.43249	0.43082	0.42951	0.42947	0.43111	0.43402
540.5	0.45804	0.44528	0.44325	0.44105	0.43885	0.43619	0.43364	0.43134	0.42928	0.42763	0.42642	0.42647	0.42821	0.43115
540	0.45234	0.43995	0.43792	0.43582	0.43361	0.43109	0.42865	0.42646	0.42453	0.423	0.42189	0.42195	0.42393	0.42693
539.5	0.44864	0.43643	0.43448	0.43243	0.43024	0.42778	0.42545	0.42333	0.42139	0.41995	0.41892	0.41901	0.42112	0.42419
539	0.44313	0.43111	0.42932	0.42719	0.42522	0.42269	0.42054	0.41853	0.4167	0.41537	0.4144	0.41454	0.41685	0.42011
538.5	0.43946	0.42767	0.42594	0.42382	0.42193	0.41945	0.41737	0.4154	0.41366	0.41233	0.41136	0.41164	0.41406	0.41738
538	0.43416	0.42258	0.42077	0.41883	0.41703	0.41467	0.41254	0.41064	0.40914	0.40788	0.40692	0.40739	0.40997	0.4134
537.5	0.43074	0.41935	0.41755	0.41567	0.41388	0.41158	0.40952	0.40759	0.40616	0.40501	0.40415	0.40467	0.40735	0.41074
537	0.42572	0.41454	0.41273	0.41094	0.40922	0.407	0.40505	0.40322	0.4018	0.40073	0.40003	0.40067	0.40338	0.40687
536.5	0.42231	0.4114	0.40964	0.40784	0.40623	0.40401	0.40215	0.40042	0.39898	0.39789	0.3973	0.39801	0.4008	0.40435
536	0.41738	0.40676	0.40497	0.40334	0.40166	0.39957	0.39779	0.39617	0.39476	0.39373	0.39317	0.39402	0.39694	0.40062
535.5	0.41419	0.40372	0.40197	0.40036	0.39871	0.39666	0.39493	0.39341	0.39195	0.391	0.39042	0.39141	0.39443	0.39814
535	0.40956	0.39919	0.39751	0.39593	0.39439	0.39237	0.39076	0.38923	0.38784	0.38699	0.38645	0.38755	0.3907	0.39455
534.5	0.40645	0.39619	0.39458	0.39293	0.39151	0.38951	0.38797	0.38648	0.3852	0.38436	0.38383	0.38496	0.38824	0.39205
534	0.40196	0.39178	0.39024	0.38863	0.38729	0.3854	0.3838	0.38244	0.38127	0.3804	0.38006	0.38119	0.38452	0.38846
533.5	0.39895	0.38889	0.38739	0.38581	0.38445	0.38266	0.38114	0.37975	0.37867	0.37777	0.37756	0.37873	0.38211	0.38606
533	0.39455	0.38472	0.38321	0.38164	0.38035	0.37865	0.37718	0.37581	0.37479	0.37401	0.37381	0.37508	0.37868	0.38269
532.5	0.39173	0.38201	0.38047	0.379	0.3777	0.37605	0.37464	0.37327	0.37225	0.37164	0.37145	0.37274	0.37645	0.38043
532	0.38755	0.37792	0.37631	0.37495	0.37369	0.37207	0.3707	0.36948	0.36849	0.36797	0.36772	0.36914	0.37305	0.37706
531.5	0.38485	0.37513	0.3736	0.37229	0.37109	0.36948	0.36815	0.36697	0.36597	0.3655	0.36526	0.36681	0.37073	0.37478
531	0.38077	0.37105	0.36958	0.36831	0.36711	0.36556	0.3643	0.36317	0.36231	0.36174	0.36156	0.36325	0.36734	0.37149
530.5	0.37813	0.36849	0.36703	0.36572	0.36457	0.36306	0.36182	0.36078	0.35993	0.35933	0.35928	0.36099	0.36516	0.36935
530	0.37408	0.36452	0.36313	0.3618	0.36075	0.35927	0.35806	0.35712	0.35637	0.35579	0.35589	0.35756	0.3618	0.36615
529.5	0.37137	0.36195	0.36058	0.35927	0.35828	0.35672	0.35565	0.35472	0.35403	0.35344	0.35358	0.35527	0.35957	0.36401
529	0.36749	0.35805	0.3567	0.35537	0.35446	0.35292	0.35198	0.35105	0.35042	0.34992	0.35015	0.35188	0.35627	0.36076
528.5	0.36496	0.35559	0.35416	0.35293	0.35202	0.35056	0.34969	0.34873	0.34807	0.34766	0.34792	0.34968	0.35425	0.35874
528	0.36123	0.35179	0.35041	0.3492	0.34833	0.34706	0.34614	0.34524	0.34455	0.34428	0.34458	0.34647	0.35119	0.35562
527.5	0.35867	0.34922	0.34792	0.34669	0.3459	0.34471	0.34383	0.34296	0.34227	0.34207	0.34238	0.34434	0.34909	0.35361
527	0.35488	0.34544	0.34425	0.34302	0.34223	0.34117	0.34032	0.33953	0.33896	0.33878	0.33909	0.34122	0.34592	0.35062
526.5	0.35241	0.343	0.3417	0.34056	0.33984	0.33877	0.33797	0.33723	0.33673	0.33657	0.3369	0.3391	0.34388	0.34872
526	0.34879	0.33939	0.33807	0.33701	0.33632	0.33527	0.33455	0.33383	0.33351	0.33339	0.33377	0.33602	0.34094	0.34587
525.5	0.34628	0.33693	0.33555	0.33459	0.33392	0.33292	0.33222	0.33161	0.33125	0.33125	0.33155	0.3339	0.33896	0.34391
525	0.34275	0.33332	0.33207	0.3311	0.33056	0.32958	0.32901	0.32844	0.32812	0.3282	0.32857	0.33098	0.33618	0.34114
524.5	0.34042	0.33093	0.32976	0.32878	0.32828	0.3273	0.32686	0.32637	0.32598	0.32614	0.32653	0.32903	0.33428	0.3393
524	0.33697	0.32754	0.32639	0.32556	0.32507	0.32408	0.32382	0.32328	0.32304	0.32325	0.32383	0.32626	0.33178	0.33684
523.5	0.33468	0.32532	0.32417	0.32337	0.32296	0.322	0.3218	0.32128	0.32115	0.32136	0.32197	0.32446	0.33005	0.3352
523	0.33133	0.32206	0.32084	0.32016	0.31977	0.31889	0.31876	0.31832	0.31824	0.31856	0.31931	0.32185	0.32759	0.33288
522.5	0.32912	0.31985	0.31871	0.31801	0.31769	0.31691	0.3168	0.31646	0.31635	0.31674	0.31754	0.32019	0.32599	0.33133
522	0.32589	0.31654	0.31546	0.31474	0.31452	0.3139	0.31383	0.31364	0.31362	0.31396	0.31495	0.31776	0.32367	0.32916
521.5	0.32384	0.3145	0.31341	0.31278	0.31257	0.31198	0.312	0.31188	0.31197	0.31236	0.31335	0.31634	0.32231	0.32783
521	0.32076	0.31139	0.31035	0.30984	0.30961	0.30916	0.3092	0.30922	0.30943	0.3099	0.31101	0.31409	0.32026	0.3258
520.5	0.31877	0.30946	0.30837	0.30798	0.3078	0.30741	0.30747	0.30753	0.30782	0.30845	0.30954	0.31274	0.319	0.32461
520	0.31584	0.30659	0.30557	0.30519	0.30512	0.30484	0.30494	0.30511	0.30558	0.30633	0.30739	0.31076	0.31718	0.3229
519.5	0.31384	0.30472	0.30374	0.30339	0.30343	0.30311	0.30336	0.3036	0.30403	0.3049	0.30603	0.30951	0.31606	0.32189
519	0.31119	0.30212	0.30117	0.30091	0.30102	0.30076	0.30123	0.3015	0.302	0.30295	0.30421	0.30789	0.31459	0.32046
518.5	0.30959	0.30052	0.29953	0.29933	0.29954	0.29935	0.29994	0.30023	0.30081	0.30172	0.30313	0.30687	0.31372	0.31978
518	0.30722	0.29816	0.29708	0.29703	0.29729	0.29729	0.29787	0.29828	0.29903	0.30003	0.30157	0.30549	0.31256	0.31873
517.5	0.30552	0.29658	0.29552	0.29551	0.29578	0.29596	0.29652	0.29704	0.29791	0.29893	0.30054	0.30455	0.31181	0.31815
517	0.30312	0.2944	0.29347	0.29345	0.29384	0.29418	0.29484	0.29545	0.2964	0.29764	0.29929	0.30345	0.31086	0.31732
516.5	0.30169	0.29314	0.29228	0.29224	0.29275	0.29309	0.29388	0.2946	0.29561	0.29687	0.29862	0.30286	0.3104	0.31692
516	0.29969	0.29141	0.2906	0.29066	0.29134	0.2916	0.29269	0.2935	0.2946	0.29601	0.29777	0.30229	0.31	0.31661
515.5	0.29849	0.29031	0.28956	0.28968	0.29038	0.29071	0.29191	0.29285	0.29404	0.29549	0.29737	0.30194	0.3099	0.31657
515	0.29681	0.28889	0.28817	0.2884	0.28917	0.28967	0.29092	0.29201	0.29329	0.29491	0.29692	0.30171	0.30991	0.31672
514.5	0.29589	0.28813	0.28739	0.28766	0.28849	0.28905	0.29039	0.29152	0.29298	0.29463	0.2968	0.30162	0.31002	0.31694
514	0.29464	0.2871	0.28641	0.28677	0.28773	0.28849	0.28985	0.2912	0.29262	0.29447	0.29678	0.30177	0.31036	0.31751
513.5	0.2939	0.28662	0.28588	0.28636	0.28745	0.28823	0.28966	0.29108	0.29259	0.29457	0.29703	0.30206	0.31082	0.31805
513	0.293	0.28603	0.28527	0.28587	0.28714	0.28803	0.28959	0.29119	0.29281	0.29494	0.29747	0.30274	0.31172	0.31908
512.5	0.29258	0.28586	0.28508	0.28577	0.28712	0.28804	0.28968	0.29134	0.29319	0.29534	0.2979	0.30331	0.31252	0.32001
512	0.29208	0.28565	0.28489	0.28574	0.2871	0.28827	0.29008	0.29179	0.29384	0.29611	0.29873	0.30439	0.31384	0.32146
511.5	0.29194	0.28576	0.28505	0.28595	0.28733	0.28863	0.29057	0.29236	0.29453	0.29683	0.29952	0.30532	0.31496	0.32271
511	0.29198	0.2861	0.28543	0.28641	0.28793	0.28938	0.29143	0.29343	0.29563	0.29817	0.30098	0.307	0.31682	0.32462
510.5	0.29223	0.28662	0.28595	0.28697	0.28863	0.29012	0.29224	0.29435	0.29662	0.29927	0.30219	0.30831	0.31829	0.32624
510	0.29306	0.28766	0.28725	0.28812	0.29002	0.29158	0.29395	0.29616	0.29863	0.30114	0.3044	0.3106	0.32095	0.32923
509.5	0.29375	0.28858	0.28816	0.28914	0.29106	0.29276	0.29514	0.29747	0.30009	0.30265	0.30601	0.31231	0.32288	0.33117
509	0.29508	0.29022	0.28985	0.29099	0.29288	0.29481	0.29729	0.29977	0.30242	0.30519	0.30874	0.3152	0.32605	0.33444
508.5	0.29617	0.29154	0.29116	0.29247	0.29438	0.29635	0.29892	0.30152	0.3042	0.30705	0.31074	0.31736	0.32832	0.33679
508	0.29818	0.29376	0.29346	0.2949	0.29692	0.29896	0.30173	0.30438	0.30721	0.31015	0.31396	0.32076	0.33199	0.34073
507.5	0.29981	0.29555	0.29526	0.29671	0.29887	0.30093	0.30381	0.30648	0.30951	0.31254	0.3163	0.3233	0.33471	0.34357
507	0.30256	0.29856	0.29826	0.29975	0.30207	0.30421	0.30724	0.31002	0.31324	0.31639	0.32017	0.32736	0.33899	0.34811
506.5	0.30466	0.30078	0.30051	0.30206	0.30448	0.30663	0.30973	0.31268	0.31584	0.31916	0.32301	0.33043	0.34212	0.35131
506	0.3082	0.30448	0.30425	0.30593	0.30839	0.31075	0.31401	0.31707	0.32033	0.32371	0.32772	0.33525	0.34717	0.3565
505.5	0.31079	0.30708	0.30693	0.30874	0.31126	0.31369	0.31694	0.32013	0.32346	0.32687	0.33096	0.33861	0.35076	0.36011
505	0.31519	0.31152	0.31139	0.31326	0.31594	0.31853	0.32185	0.32507	0.32858	0.33211	0.33627	0.34407	0.35657	0.36602
504.5	0.3184	0.31469	0.31463	0.31648	0.31925	0.32184	0.32519	0.32854	0.33212	0.33576	0.34001	0.34796	0.36056	0.37011
504	0.32365	0.31993	0.31983	0.32176	0.32455	0.32727	0.33076	0.33423	0.33792	0.34175	0.34607	0.35415	0.36681	0.37666
503.5	0.32733	0.32353	0.32347	0.32546	0.32825	0.33102	0.33462	0.33812	0.34201	0.34583	0.35015	0.3584	0.37118	0.38118
503	0.33337	0.32941	0.3293	0.3314	0.3342	0.33713	0.34088	0.34441	0.34849	0.35231	0.35672	0.36518	0.3782	0.3883
502.5	0.33768	0.33352	0.3334	0.33558	0.33833	0.34135	0.34526	0.34886	0.35294	0.35679	0.36124	0.36988	0.3831	0.39324
502	0.34455	0.34006	0.33997	0.34219	0.34514	0.34818	0.35218	0.35585	0.35996	0.36387	0.36857	0.37725	0.39065	0.40104
501.5	0.3495	0.34472	0.34467	0.34687	0.34995	0.35293	0.35696	0.36076	0.36488	0.36889	0.37369	0.38239	0.39586	0.40637
501	0.35713	0.35198	0.35197	0.35415	0.35737	0.36034	0.36448	0.36834	0.37257	0.37664	0.38163	0.39045	0.40394	0.41461
500.5	0.36258	0.35707	0.35701	0.35939	0.36246	0.36564	0.36979	0.37369	0.37788	0.38202	0.38715	0.396	0.40968	0.42038
500	0.37111	0.36495	0.36494	0.3674	0.3704	0.3737	0.37799	0.38191	0.38611	0.39044	0.39563	0.40446	0.4185	0.42928
499.5	0.37714	0.37054	0.37047	0.37298	0.37602	0.37936	0.38365	0.38761	0.39194	0.39634	0.40143	0.41041	0.42464	0.43542
499	0.38655	0.3793	0.37916	0.38166	0.3848	0.38813	0.39246	0.39653	0.4009	0.40543	0.41046	0.41953	0.43386	0.44487
498.5	0.3931	0.38535	0.38518	0.38767	0.3909	0.39424	0.3986	0.4026	0.40707	0.41164	0.41667	0.42588	0.44028	0.45142
498	0.40337	0.39467	0.39458	0.39701	0.40034	0.40366	0.40809	0.41217	0.41658	0.4213	0.42639	0.43562	0.45018	0.4615
497.5	0.41055	0.40113	0.40108	0.40344	0.40674	0.41018	0.41466	0.41876	0.42316	0.42798	0.43307	0.44237	0.45704	0.46834
497	0.4216	0.41112	0.41109	0.41341	0.41665	0.42026	0.42468	0.42888	0.4333	0.43805	0.4432	0.45262	0.46735	0.47883
496.5	0.42924	0.41807	0.41802	0.42027	0.42349	0.42716	0.43156	0.43575	0.44014	0.44494	0.45017	0.45966	0.47446	0.48592
496	0.44105	0.42872	0.42868	0.43096	0.43413	0.43779	0.44223	0.44631	0.45075	0.4556	0.46096	0.47036	0.48533	0.49701
495.5	0.44919	0.43603	0.43597	0.43824	0.44144	0.44508	0.44948	0.45354	0.45804	0.46299	0.46826	0.47776	0.49284	0.50449
495	0.46177	0.44736	0.44724	0.44965	0.45275	0.45635	0.46073	0.46467	0.46941	0.47412	0.47945	0.48895	0.50417	0.51592
494.5	0.47027	0.45504	0.4549	0.45734	0.46047	0.46401	0.46838	0.47233	0.47699	0.4817	0.48707	0.49666	0.51194	0.52366
494	0.48347	0.46701	0.46688	0.4691	0.47226	0.47567	0.48007	0.48401	0.48857	0.49333	0.49873	0.50835	0.52369	0.53554
493.5	0.49239	0.47507	0.47503	0.47707	0.48024	0.4836	0.48796	0.49205	0.49649	0.50129	0.50661	0.51626	0.53159	0.5436
493	0.5061	0.48767	0.48754	0.48951	0.49264	0.49582	0.50006	0.50424	0.50858	0.51345	0.51865	0.52822	0.54366	0.55581
492.5	0.51535	0.49631	0.49603	0.49809	0.50119	0.50424	0.50846	0.51258	0.51689	0.52174	0.52698	0.53651	0.55201	0.56416
492	0.52949	0.50941	0.50909	0.51111	0.51412	0.5171	0.5213	0.5252	0.52953	0.53427	0.53954	0.54908	0.56459	0.57672
491.5	0.53907	0.51838	0.5181	0.51995	0.52294	0.52593	0.53011	0.53389	0.5382	0.54291	0.5481	0.55766	0.5731	0.58528
491	0.55365	0.5321	0.53177	0.5336	0.53627	0.53941	0.54347	0.5471	0.55138	0.55589	0.56106	0.57064	0.58604	0.5983
490.5	0.56362	0.54144	0.541	0.54281	0.54546	0.54849	0.55249	0.55608	0.56023	0.56471	0.56992	0.57946	0.59485	0.60708
490	0.57828	0.55554	0.55497	0.55692	0.55922	0.56222	0.56612	0.56954	0.57368	0.57814	0.58329	0.59275	0.60809	0.62038
489.5	0.58816	0.56502	0.56433	0.5662	0.56856	0.57137	0.57521	0.57862	0.58276	0.5871	0.5922	0.60154	0.61694	0.62919
489	0.60306	0.57947	0.57876	0.58045	0.58281	0.58542	0.58909	0.59238	0.5964	0.60075	0.60568	0.61494	0.63049	0.64268
488.5	0.613	0.58916	0.58839	0.58993	0.59228	0.59479	0.59836	0.60168	0.6055	0.6098	0.61473	0.62394	0.63945	0.65158
488	0.62795	0.60374	0.60314	0.60442	0.60661	0.60902	0.61248	0.61561	0.61931	0.62353	0.62847	0.63751	0.65282	0.66513
487.5	0.63795	0.6136	0.61293	0.61424	0.61617	0.61845	0.62189	0.62496	0.62867	0.63271	0.63767	0.6465	0.6618	0.67417
487	0.65291	0.62833	0.62767	0.62889	0.63066	0.63272	0.63616	0.63903	0.6426	0.64643	0.65136	0.66014	0.67522	0.68778
486.5	0.66273	0.63826	0.63745	0.63873	0.6403	0.64234	0.64558	0.64833	0.65186	0.65567	0.66046	0.66928	0.68424	0.69676
486	0.67735	0.65296	0.65219	0.65328	0.65477	0.65657	0.65967	0.66233	0.66573	0.66952	0.67399	0.68279	0.69757	0.71024
485.5	0.6871	0.66294	0.66202	0.663	0.66446	0.66614	0.66919	0.67161	0.67499	0.67875	0.68313	0.69178	0.70658	0.71927
485	0.70165	0.67767	0.67669	0.67749	0.67894	0.6803	0.68322	0.68553	0.68866	0.69236	0.69667	0.70522	0.71985	0.73262
484.5	0.71121	0.68752	0.68638	0.6872	0.68847	0.68967	0.69245	0.69472	0.69779	0.70135	0.70566	0.71404	0.72869	0.74138
484	0.72549	0.70204	0.70075	0.70142	0.70251	0.70361	0.7062	0.70835	0.71117	0.71468	0.71883	0.72704	0.74171	0.75441
483.5	0.73482	0.71161	0.71034	0.71089	0.71187	0.71289	0.71531	0.7173	0.72003	0.72351	0.72749	0.73569	0.75042	0.76304
483	0.74865	0.72585	0.72459	0.72492	0.7257	0.72678	0.72892	0.7308	0.73334	0.73667	0.74054	0.74866	0.76331	0.77587
482.5	0.75784	0.73526	0.73409	0.73432	0.73489	0.73579	0.73777	0.73959	0.74214	0.74534	0.74917	0.75719	0.77169	0.78425
482	0.77138	0.74928	0.74804	0.74804	0.74842	0.74908	0.75094	0.75266	0.75502	0.75813	0.76173	0.76956	0.78402	0.79674
481.5	0.78026	0.75842	0.75713	0.75707	0.75728	0.75784	0.7596	0.76114	0.76342	0.76644	0.76996	0.7777	0.79208	0.80486
481	0.79329	0.77193	0.77052	0.77021	0.77038	0.77058	0.77236	0.77356	0.77571	0.77864	0.78195	0.78969	0.80384	0.81655
480.5	0.80177	0.78066	0.77928	0.77881	0.77892	0.77891	0.78059	0.78156	0.78376	0.78654	0.78976	0.79741	0.81141	0.82413
480	0.81415	0.79354	0.79213	0.79145	0.79146	0.79102	0.7925	0.79334	0.79534	0.798	0.80112	0.80855	0.82255	0.83531
479.5	0.82219	0.80191	0.80045	0.79978	0.79944	0.79894	0.80015	0.80094	0.80274	0.80539	0.80844	0.81564	0.82972	0.84256
479	0.83409	0.81444	0.81264	0.81192	0.8112	0.81067	0.81153	0.81225	0.81369	0.81621	0.81918	0.82614	0.84014	0.85299
478.5	0.84183	0.82245	0.82053	0.81976	0.81884	0.81822	0.81886	0.81947	0.82084	0.82317	0.82603	0.83284	0.84677	0.85957
478	0.85303	0.83402	0.83201	0.83087	0.82986	0.82909	0.82954	0.82999	0.83109	0.83312	0.8358	0.84253	0.85637	0.86908
477.5	0.86028	0.84135	0.83932	0.83811	0.83694	0.8361	0.83629	0.83654	0.83762	0.83947	0.84212	0.84865	0.86242	0.87509
477	0.87056	0.85199	0.85006	0.8484	0.8472	0.846	0.84601	0.8458	0.84681	0.84837	0.85085	0.85735	0.87092	0.88356
476.5	0.87717	0.85888	0.85684	0.85518	0.8537	0.85234	0.85223	0.85163	0.85247	0.85403	0.85647	0.86281	0.87618	0.88879
476	0.88643	0.86877	0.86665	0.86469	0.86308	0.86126	0.86097	0.86005	0.86079	0.86201	0.86437	0.87044	0.88346	0.89632
475.5	0.89233	0.87487	0.87281	0.87069	0.86888	0.867	0.86637	0.86536	0.8659	0.86704	0.86923	0.87505	0.88795	0.90092
475	0.90069	0.88356	0.88135	0.87892	0.87703	0.87474	0.87394	0.87273	0.87306	0.87401	0.87593	0.88157	0.89428	0.90722
474.5	0.90578	0.88892	0.88669	0.8842	0.88203	0.87965	0.87861	0.87723	0.87731	0.87816	0.87994	0.88538	0.89798	0.91086
474	0.91308	0.89639	0.89392	0.89133	0.88905	0.88621	0.88495	0.88342	0.88329	0.88383	0.88544	0.89074	0.90316	0.91576
473.5	0.91766	0.901	0.8985	0.89583	0.89339	0.8904	0.88887	0.88723	0.88695	0.88728	0.88875	0.8939	0.90617	0.91869
473	0.92386	0.90734	0.90462	0.90182	0.89917	0.89588	0.89405	0.89229	0.89175	0.89177	0.89311	0.89814	0.91032	0.92273
472.5	0.92747	0.9112	0.90839	0.90547	0.90254	0.89902	0.89707	0.89523	0.89453	0.89442	0.89567	0.90062	0.91258	0.92506
472	0.93235	0.91617	0.91335	0.91036	0.9071	0.90328	0.90117	0.89905	0.89815	0.89798	0.89899	0.90376	0.91548	0.92803
471.5	0.93512	0.91906	0.91631	0.91322	0.90968	0.9058	0.9035	0.90122	0.90015	0.90003	0.90089	0.90562	0.91702	0.92964
471	0.93885	0.92289	0.92004	0.91673	0.91312	0.90898	0.90642	0.904	0.90279	0.90234	0.90311	0.90768	0.91896	0.9317
470.5	0.94079	0.92499	0.92222	0.91852	0.915	0.91084	0.90786	0.90552	0.90414	0.90369	0.90429	0.9087	0.92016	0.93288
470	0.94336	0.92764	0.92472	0.921	0.91722	0.91282	0.90984	0.90727	0.90568	0.90514	0.90574	0.90991	0.92143	0.93415
469.5	0.94459	0.92896	0.92602	0.92227	0.91834	0.91391	0.91085	0.90804	0.9064	0.90599	0.90644	0.91065	0.92227	0.93492
469	0.94597	0.93042	0.92743	0.92372	0.91956	0.91493	0.91191	0.90887	0.90703	0.90656	0.90712	0.91125	0.9229	0.93569
468.5	0.9466	0.93101	0.92807	0.92417	0.91993	0.91525	0.91218	0.90902	0.90725	0.90659	0.90706	0.91147	0.92312	0.93616
468	0.94707	0.93139	0.92837	0.92427	0.92025	0.91535	0.91205	0.90892	0.90716	0.90632	0.90692	0.91129	0.92328	0.93662
467.5	0.94704	0.93122	0.92824	0.92413	0.91986	0.91508	0.91172	0.90841	0.90679	0.90589	0.90662	0.91111	0.92332	0.93675
467	0.94631	0.93045	0.92735	0.92331	0.91896	0.91422	0.91081	0.90763	0.90593	0.90515	0.90604	0.91058	0.92325	0.93684
466.5	0.94558	0.92966	0.92654	0.92249	0.91793	0.91328	0.90997	0.90677	0.90513	0.9044	0.90537	0.9101	0.92298	0.93689
466	0.94408	0.92809	0.92491	0.92087	0.91631	0.91181	0.90842	0.90538	0.90369	0.90319	0.90431	0.90922	0.92259	0.9371
465.5	0.9429	0.92682	0.92372	0.91964	0.91517	0.91061	0.90725	0.90421	0.90261	0.90221	0.90348	0.90852	0.9224	0.93719
465	0.94072	0.92443	0.92138	0.91707	0.91298	0.90849	0.90514	0.9021	0.90075	0.9005	0.90198	0.9074	0.92194	0.93751
464.5	0.93899	0.92255	0.91956	0.91505	0.91125	0.90658	0.90355	0.90063	0.89937	0.89921	0.90083	0.90666	0.9217	0.93761
464	0.93604	0.9192	0.91623	0.91191	0.90812	0.90365	0.90071	0.89803	0.89694	0.89705	0.89892	0.90546	0.92125	0.93774
463.5	0.93371	0.91684	0.91383	0.90955	0.90573	0.90143	0.89867	0.89609	0.89503	0.89544	0.89742	0.90452	0.92094	0.93782
463	0.92989	0.91301	0.90982	0.90594	0.9021	0.8979	0.89533	0.89302	0.89234	0.8931	0.89536	0.90316	0.92057	0.93831
462.5	0.92727	0.91032	0.90712	0.90316	0.89958	0.89536	0.893	0.89094	0.89058	0.89138	0.89397	0.9022	0.92048	0.93889
462	0.92313	0.9059	0.90283	0.89898	0.89565	0.89157	0.88949	0.88777	0.88785	0.88895	0.89204	0.90093	0.92052	0.94006
461.5	0.92006	0.90281	0.89984	0.89604	0.89269	0.88903	0.88704	0.88559	0.88578	0.88725	0.89062	0.90001	0.92062	0.94071
461	0.91511	0.89781	0.89506	0.89149	0.88812	0.88477	0.88305	0.88209	0.88262	0.88468	0.88847	0.8988	0.92085	0.94201
460.5	0.91169	0.89448	0.89172	0.88838	0.88515	0.88189	0.88042	0.87974	0.88049	0.88304	0.88712	0.89804	0.92112	0.94313
460	0.90677	0.88928	0.88667	0.88344	0.88065	0.87767	0.87635	0.87629	0.8776	0.88046	0.88527	0.89711	0.92182	0.94512
459.5	0.90326	0.88583	0.88328	0.88013	0.87765	0.87486	0.87385	0.87417	0.87572	0.8788	0.88413	0.89666	0.92261	0.94648
459	0.89794	0.88053	0.87802	0.87506	0.8729	0.87051	0.87002	0.87084	0.87291	0.8764	0.88249	0.89609	0.92355	0.94891
458.5	0.8942	0.87691	0.87443	0.87172	0.86959	0.86747	0.86737	0.86863	0.87101	0.87479	0.88132	0.89578	0.9245	0.95067
458	0.88862	0.87141	0.8691	0.86657	0.86461	0.86308	0.86348	0.86507	0.86814	0.8726	0.87956	0.89535	0.92587	0.95352
457.5	0.88457	0.86762	0.86542	0.86318	0.86131	0.86013	0.86068	0.86274	0.8661	0.87111	0.87845	0.8951	0.927	0.95534
457	0.87853	0.86202	0.85989	0.85795	0.85647	0.85568	0.85684	0.85929	0.86328	0.86918	0.87712	0.89488	0.92858	0.9585
456.5	0.8746	0.85827	0.85622	0.85439	0.85325	0.85274	0.85434	0.85708	0.86145	0.86776	0.87635	0.89489	0.92969	0.96075
456	0.86864	0.85282	0.85075	0.84915	0.84862	0.84847	0.85075	0.85396	0.85895	0.86581	0.87513	0.89484	0.93164	0.96426
455.5	0.86458	0.84914	0.84718	0.84574	0.84544	0.84575	0.84826	0.85192	0.85744	0.86466	0.87448	0.8949	0.93303	0.9666
455	0.85824	0.84374	0.84174	0.84077	0.84061	0.84159	0.84442	0.84884	0.85512	0.86287	0.87342	0.89515	0.93547	0.97027
454.5	0.85403	0.83997	0.83799	0.83744	0.83739	0.83865	0.842	0.84689	0.85349	0.86186	0.87276	0.89552	0.9372	0.97294
454	0.84775	0.83427	0.83239	0.83225	0.83251	0.83432	0.83845	0.84395	0.85118	0.8602	0.87206	0.89625	0.94016	0.97722
453.5	0.84367	0.83034	0.82867	0.82874	0.82938	0.83142	0.83611	0.84209	0.84979	0.85929	0.87182	0.89695	0.94209	0.98031
453	0.8373	0.82445	0.82329	0.82338	0.82463	0.82739	0.83266	0.83938	0.84781	0.85813	0.8717	0.89828	0.9456	0.98568
452.5	0.83308	0.82062	0.81958	0.81992	0.82157	0.82458	0.83048	0.83751	0.84663	0.85775	0.87173	0.89931	0.94818	0.98939
452	0.82646	0.81491	0.81392	0.81464	0.81688	0.82047	0.82713	0.83506	0.84504	0.85691	0.87191	0.90125	0.95283	0.99579
451.5	0.82215	0.81107	0.81007	0.81108	0.81379	0.81776	0.82506	0.83351	0.84404	0.8566	0.87225	0.90267	0.95619	1.00017
451	0.81527	0.8051	0.80412	0.80567	0.80892	0.81364	0.82166	0.83112	0.84257	0.85602	0.87291	0.90516	0.96145	1.00747
450.5	0.81088	0.80109	0.80013	0.80209	0.80571	0.81104	0.8195	0.82961	0.84166	0.85583	0.87328	0.90695	0.96504	1.0124
450	0.80376	0.79445	0.79389	0.79644	0.80045	0.80681	0.81589	0.82699	0.8402	0.8549	0.8738	0.90924	0.9705	1.01956
449.5	0.79915	0.79025	0.78987	0.7926	0.797	0.80398	0.81348	0.82532	0.839	0.85436	0.87407	0.91067	0.97366	1.02435
449	0.79212	0.7838	0.78366	0.7867	0.79172	0.79933	0.80971	0.82251	0.83686	0.85343	0.87409	0.91262	0.97812	1.0308
448.5	0.7872	0.77934	0.77933	0.7826	0.78809	0.79607	0.80701	0.82038	0.83535	0.85262	0.87375	0.91338	0.98059	1.03445
448	0.77999	0.77257	0.77258	0.77628	0.78261	0.79104	0.8028	0.81683	0.83259	0.85074	0.87262	0.91419	0.98373	1.03939
447.5	0.77503	0.76793	0.76808	0.772	0.77866	0.78748	0.7998	0.81423	0.83061	0.84922	0.87156	0.91411	0.98529	1.04191
447	0.76758	0.76071	0.761	0.76551	0.7724	0.78193	0.79493	0.8099	0.82704	0.84625	0.86974	0.91345	0.98664	1.04475
446.5	0.76234	0.75574	0.75616	0.7609	0.76796	0.77793	0.79128	0.80671	0.82444	0.84394	0.86804	0.91238	0.98699	1.04577
446	0.7545	0.74814	0.74878	0.75395	0.7614	0.77189	0.78557	0.80172	0.8201	0.84022	0.86521	0.91062	0.98699	1.04702
445.5	0.7491	0.74302	0.74375	0.74899	0.75689	0.76765	0.7817	0.79832	0.81705	0.83754	0.86292	0.90914	0.9866	1.04737
445	0.7408	0.73502	0.73586	0.74149	0.74976	0.76107	0.77565	0.79287	0.81218	0.83324	0.85919	0.90651	0.98573	1.0474
444.5	0.73512	0.72957	0.73046	0.7363	0.74476	0.75647	0.77152	0.78907	0.80877	0.83019	0.85656	0.9047	0.98491	1.04719
444	0.72631	0.721	0.72204	0.72827	0.73711	0.74933	0.76485	0.78318	0.8034	0.82539	0.85231	0.90161	0.98353	1.04675
443.5	0.72045	0.71523	0.71625	0.7227	0.73194	0.74436	0.76032	0.77903	0.79967	0.82207	0.84932	0.89947	0.98248	1.04636
443	0.71138	0.70624	0.70743	0.71438	0.72388	0.73684	0.75326	0.77262	0.79383	0.81687	0.84463	0.89608	0.98034	1.04543
442.5	0.70521	0.70016	0.70139	0.70853	0.71838	0.73162	0.74825	0.76805	0.78955	0.81301	0.84116	0.89328	0.97851	1.04414
442	0.69567	0.69075	0.69224	0.6996	0.70977	0.72348	0.7405	0.76072	0.7827	0.80679	0.83542	0.88841	0.97473	1.04137
441.5	0.68933	0.6844	0.68586	0.69335	0.70382	0.7177	0.73503	0.75553	0.77764	0.80195	0.83092	0.88427	0.97154	1.03837
441	0.67946	0.6744	0.67607	0.6837	0.69436	0.70864	0.72618	0.74678	0.76931	0.79368	0.8231	0.87685	0.96477	1.03209
440.5	0.6728	0.66777	0.66938	0.67708	0.68783	0.7023	0.72006	0.74053	0.76317	0.78758	0.81716	0.87099	0.95902	1.02651
440	0.66266	0.65755	0.65921	0.6669	0.67765	0.69221	0.71002	0.73047	0.75314	0.77737	0.80701	0.8609	0.94861	1.01604
439.5	0.65574	0.65066	0.65215	0.65986	0.67068	0.68502	0.70285	0.72342	0.7458	0.77011	0.79946	0.8531	0.94053	1.00779
439	0.64533	0.64002	0.64171	0.64929	0.65991	0.674	0.69172	0.71216	0.73429	0.75851	0.78743	0.84051	0.92718	0.99392
438.5	0.63817	0.63282	0.63452	0.64206	0.65255	0.66647	0.68404	0.70424	0.72607	0.75027	0.77884	0.83151	0.91763	0.98371
438	0.62749	0.62197	0.62373	0.63113	0.64151	0.65515	0.67235	0.69227	0.71378	0.73759	0.76568	0.81791	0.90279	0.96791
437.5	0.62014	0.61475	0.61636	0.62364	0.63394	0.64745	0.66434	0.68419	0.70531	0.7289	0.75682	0.80854	0.89267	0.95715
437	0.60933	0.60381	0.60544	0.61247	0.62268	0.63602	0.65254	0.67227	0.69298	0.71628	0.74367	0.79473	0.87777	0.94165
436.5	0.60211	0.59648	0.59817	0.60503	0.6151	0.62832	0.64475	0.66421	0.68478	0.70789	0.73517	0.78573	0.86821	0.93159
436	0.5912	0.58549	0.58729	0.59397	0.60388	0.6169	0.63317	0.65236	0.67291	0.69554	0.72258	0.77275	0.85461	0.91722
435.5	0.58396	0.57824	0.58002	0.58658	0.59653	0.60945	0.62571	0.64455	0.66517	0.68755	0.71465	0.76455	0.84596	0.90844
435	0.573	0.56737	0.56894	0.57563	0.58561	0.59834	0.61449	0.63325	0.65382	0.67597	0.70297	0.75239	0.8333	0.89588
434.5	0.56588	0.56018	0.5617	0.56851	0.57844	0.59106	0.60716	0.62583	0.64633	0.6684	0.69533	0.74455	0.8253	0.88802
434	0.55506	0.5494	0.55082	0.55765	0.56735	0.58003	0.59614	0.6147	0.63506	0.65719	0.68377	0.7331	0.81358	0.87611
433.5	0.54802	0.54225	0.54381	0.55044	0.56012	0.57284	0.58884	0.6074	0.62772	0.64986	0.67629	0.72566	0.80616	0.86855
433	0.53737	0.53162	0.53323	0.5397	0.54922	0.56199	0.57811	0.59657	0.61674	0.63881	0.66526	0.71455	0.79509	0.85722
432.5	0.53026	0.52447	0.5261	0.53257	0.54211	0.55483	0.57091	0.58935	0.60938	0.63152	0.65804	0.70719	0.78755	0.84978
432	0.5199	0.51413	0.51569	0.52224	0.53178	0.54437	0.56035	0.57858	0.59887	0.62074	0.64737	0.69636	0.77663	0.83891
431.5	0.51299	0.50735	0.50891	0.5154	0.52497	0.53739	0.55343	0.57164	0.5918	0.61382	0.64036	0.68931	0.76936	0.83178
431	0.50275	0.49728	0.49887	0.5053	0.51473	0.52714	0.54296	0.56107	0.5814	0.60318	0.62967	0.67863	0.75854	0.82103
430.5	0.49595	0.49062	0.49218	0.49859	0.50796	0.52035	0.5361	0.55421	0.57438	0.59626	0.62262	0.67158	0.75139	0.81393
430	0.48588	0.48078	0.48212	0.48873	0.498	0.51024	0.52593	0.54409	0.56415	0.58598	0.61221	0.66111	0.74067	0.80326
429.5	0.47911	0.47429	0.47552	0.48212	0.49146	0.50364	0.51933	0.53746	0.55747	0.57932	0.60553	0.65434	0.73385	0.79626
429	0.46923	0.46466	0.46584	0.47247	0.48178	0.49401	0.50975	0.52786	0.54778	0.56962	0.59593	0.64458	0.7241	0.78647
428.5	0.46281	0.4583	0.45965	0.46623	0.47556	0.48788	0.50358	0.52169	0.54162	0.56346	0.5899	0.63858	0.7182	0.78071
428	0.45334	0.44899	0.45044	0.4569	0.46636	0.47866	0.49444	0.51284	0.53271	0.55467	0.58131	0.62994	0.71004	0.77297
427.5	0.44717	0.44295	0.44433	0.45096	0.46046	0.47278	0.4887	0.50716	0.52721	0.54933	0.57608	0.62486	0.70549	0.76868
427	0.43792	0.43396	0.4354	0.442	0.45171	0.4642	0.48045	0.49899	0.51939	0.54174	0.56882	0.61797	0.69959	0.76327
426.5	0.43198	0.42812	0.42969	0.43639	0.44613	0.45885	0.47529	0.49397	0.51446	0.53717	0.56445	0.61418	0.69646	0.76068
426	0.42293	0.4194	0.42118	0.428	0.43785	0.45099	0.46771	0.48677	0.50779	0.53082	0.55856	0.60925	0.69284	0.75785
425.5	0.41702	0.41386	0.41559	0.42267	0.43259	0.44595	0.46296	0.48238	0.50369	0.52712	0.55516	0.60664	0.69119	0.75685
425	0.40836	0.40555	0.40741	0.41478	0.42501	0.43865	0.45616	0.47606	0.49798	0.52176	0.55057	0.60311	0.68948	0.7564
424.5	0.40282	0.40026	0.40217	0.4096	0.42021	0.43405	0.45181	0.47204	0.49448	0.51859	0.54786	0.60122	0.68879	0.75682
424	0.39462	0.39243	0.3944	0.40209	0.41309	0.42736	0.44564	0.46643	0.48948	0.51422	0.5442	0.59884	0.6884	0.75817
423.5	0.38925	0.38732	0.38924	0.3972	0.40842	0.42303	0.44171	0.4629	0.48643	0.51168	0.542	0.59763	0.68855	0.75947
423	0.38133	0.37979	0.38183	0.3902	0.40165	0.41677	0.43616	0.45799	0.48218	0.50814	0.53939	0.5963	0.68956	0.76229
422.5	0.37622	0.37487	0.37708	0.38571	0.39735	0.41281	0.4326	0.455	0.47959	0.50614	0.53804	0.59597	0.69084	0.76476
422	0.3684	0.36748	0.36993	0.37885	0.39103	0.40704	0.42745	0.45063	0.47605	0.50346	0.53636	0.59609	0.69366	0.76958
421.5	0.36346	0.36285	0.36544	0.37454	0.38706	0.40353	0.42436	0.44819	0.47403	0.50223	0.53569	0.59668	0.69611	0.77334
421	0.35612	0.35593	0.35864	0.36809	0.3813	0.39834	0.41995	0.44443	0.47125	0.50049	0.53496	0.59782	0.70024	0.77957
420.5	0.35148	0.3515	0.35431	0.36399	0.3776	0.39515	0.41721	0.44217	0.46962	0.49951	0.53465	0.59873	0.70312	0.7837
420	0.34452	0.34474	0.34773	0.35787	0.37208	0.39021	0.41305	0.43876	0.46716	0.4978	0.53406	0.59983	0.70692	0.78957
419.5	0.34009	0.3405	0.34349	0.35391	0.36847	0.38699	0.41032	0.43651	0.46553	0.49656	0.53357	0.60035	0.70928	0.79303
419	0.33348	0.3343	0.33733	0.34816	0.36319	0.38225	0.40637	0.43358	0.46309	0.49504	0.53294	0.60147	0.71305	0.79864
418.5	0.3292	0.33024	0.33335	0.34452	0.3598	0.37938	0.40391	0.43167	0.46172	0.49424	0.53282	0.60266	0.71606	0.80292
418	0.32303	0.32417	0.32757	0.33917	0.35497	0.37532	0.40063	0.42928	0.46016	0.4938	0.53333	0.60532	0.72182	0.81114
417.5	0.31901	0.3202	0.32379	0.33576	0.35189	0.3728	0.39855	0.42781	0.45952	0.49386	0.53423	0.60765	0.72642	0.81748
417	0.31307	0.31454	0.31841	0.3309	0.34758	0.36923	0.39588	0.42607	0.45881	0.49434	0.53601	0.61162	0.73403	0.82792
416.5	0.30907	0.31089	0.31484	0.32769	0.34469	0.36686	0.394	0.42496	0.45841	0.49454	0.53703	0.61401	0.73892	0.83451
416	0.30328	0.30545	0.3095	0.32282	0.34029	0.36315	0.39111	0.42283	0.45745	0.49431	0.53786	0.61695	0.74488	0.84303
415.5	0.29951	0.30184	0.30604	0.31954	0.33739	0.3605	0.389	0.4211	0.45628	0.49368	0.53796	0.61816	0.74803	0.84757
415	0.2941	0.29687	0.30113	0.31487	0.33314	0.3567	0.38581	0.41868	0.45447	0.49276	0.53782	0.6197	0.75218	0.85378
414.5	0.2907	0.29382	0.29804	0.31201	0.33057	0.35442	0.38398	0.41729	0.45345	0.49229	0.53802	0.62093	0.75526	0.85829
414	0.28577	0.28929	0.29376	0.30798	0.32702	0.35153	0.38179	0.41594	0.45291	0.49262	0.5392	0.62415	0.76158	0.86691
413.5	0.28254	0.2864	0.29093	0.30549	0.32494	0.34989	0.3807	0.41543	0.45311	0.49355	0.54109	0.62738	0.76722	0.8742
413	0.2777	0.28204	0.28688	0.30191	0.32211	0.3479	0.37978	0.41565	0.45449	0.49637	0.54538	0.63455	0.77874	0.88906
412.5	0.27466	0.27941	0.28438	0.29978	0.32056	0.34703	0.37971	0.41648	0.45636	0.49932	0.5497	0.64097	0.78866	0.90182
412	0.27023	0.27548	0.28093	0.2971	0.31862	0.34662	0.38069	0.41925	0.46095	0.50599	0.55848	0.65401	0.80793	0.92616
411.5	0.26745	0.27328	0.27894	0.29573	0.31791	0.34696	0.38235	0.42232	0.46554	0.5121	0.56654	0.66531	0.82451	0.94685
411	0.26336	0.27012	0.2763	0.29427	0.31788	0.34893	0.38665	0.42941	0.47537	0.52511	0.58291	0.68785	0.85686	0.98663
410.5	0.26094	0.26829	0.2748	0.29377	0.3188	0.35134	0.39113	0.43608	0.48442	0.53679	0.59755	0.70758	0.8848	1.02067
410	0.2569	0.26564	0.27299	0.29389	0.32131	0.35716	0.40079	0.44986	0.50303	0.56023	0.62694	0.74669	0.93989	1.08783
409.5	0.25466	0.26417	0.27219	0.29466	0.32396	0.36248	0.40937	0.46181	0.51895	0.58029	0.65165	0.77943	0.98565	1.14302
409	0.25148	0.26253	0.27164	0.29683	0.32984	0.37316	0.42563	0.48445	0.54834	0.61698	0.69678	0.83922	1.06878	1.24349
408.5	0.24949	0.26179	0.27158	0.29889	0.33455	0.38117	0.43787	0.50136	0.57031	0.6447	0.73054	0.88412	1.13116	1.31918
408	0.24649	0.26102	0.27197	0.30225	0.34185	0.39351	0.45602	0.52654	0.60255	0.68527	0.78018	0.9504	1.22401	1.43266
407.5	0.24456	0.26049	0.27208	0.30393	0.34545	0.39978	0.4656	0.53979	0.61987	0.70674	0.80658	0.98625	1.27496	1.49549
407	0.242	0.25998	0.27225	0.30548	0.34881	0.40529	0.474	0.5514	0.63503	0.72547	0.82976	1.01771	1.31972	1.55144
406.5	0.24047	0.2596	0.27213	0.30552	0.34918	0.406	0.47532	0.55322	0.63747	0.72829	0.83358	1.02309	1.3276	1.56126
406	0.2386	0.25978	0.27235	0.3055	0.34925	0.40563	0.47476	0.55209	0.63597	0.7263	0.83105	1.01937	1.32291	1.55617
405.5	0.23734	0.26003	0.2726	0.30582	0.3495	0.40601	0.47516	0.55249	0.63634	0.72661	0.83146	1.01955	1.32316	1.55637
405	0.23571	0.26093	0.27397	0.30829	0.35311	0.41131	0.48222	0.56155	0.64757	0.74028	0.84743	1.03941	1.34989	1.58799
404.5	0.23477	0.26185	0.27561	0.31153	0.35815	0.41902	0.49283	0.57573	0.66517	0.76162	0.87301	1.07172	1.39257	1.63827
404	0.23367	0.26394	0.27929	0.3191	0.37078	0.4379	0.51925	0.61058	0.70844	0.81438	0.93625	1.15209	1.49962	1.76412
403.5	0.23322	0.26575	0.28256	0.32584	0.38224	0.45521	0.54365	0.64284	0.74869	0.86327	0.99512	1.22709	1.59952	1.88204
403	0.23269	0.2688	0.28821	0.33861	0.40392	0.48828	0.58999	0.704	0.82545	0.95669	1.10684	1.37013	1.79022	2.10718
402.5	0.23266	0.27119	0.29284	0.34894	0.42157	0.5153	0.62782	0.75404	0.88841	1.03302	1.19766	1.48682	1.9445	2.28844
402	0.23276	0.27509	0.30096	0.36756	0.45341	0.56442	0.69661	0.84478	1.00197	1.17063	1.36126	1.69574	2.22076	2.6099
401.5	0.23314	0.27808	0.3074	0.38248	0.47907	0.60401	0.75211	0.91762	1.09304	1.28053	1.49197	1.86154	2.43853	2.85952
401	0.23383	0.28309	0.31857	0.40902	0.52528	0.67537	0.85218	1.04905	1.25661	1.47779	1.72537	2.15552	2.81551	3.28196
400.5	0.23447	0.28681	0.32713	0.42968	0.56137	0.73123	0.93073	1.15254	1.38569	1.63319	1.90862	2.38512	3.09916	3.58619
400	0.23575	0.29291	0.3412	0.46396	0.62234	0.82596	1.06462	1.3291	1.60705	1.89987	2.22262	2.77403	3.5523	4.00354

## Sheet: Fig. S28a
wavelength/concentration	0	0.000123044	0.000244641	0.000424379	0.000659198	0.001	0.00155	0.00226	0.0032	0.00443	0.00583	0.00802	0.01032
800	0.000185178	0.000153056	-0.000226045	-0.000158826	-0.000155852	0.00044507	0.000157993	0.00016067	0.000576771	0.000318663	0.000224855	0.000645893	0.000334189
799.5	0.000263461	0.000136162	-0.000148238	-0.000118971	-6.1389e-05	0.000457562	0.00017346	0.000191424	0.00060229	0.000465414	0.000266792	0.000741248	0.000456908
799	0.000116235	9.80915e-05	-0.000202726	-0.000252456	-7.41189e-05	0.000427284	1.01125e-05	5.77009e-05	0.000417231	0.000278749	0.00017685	0.000522461	0.000207128
798.5	0.000110405	0.00011332	-0.000187617	-0.000175244	-3.14083e-05	0.000463867	-1.8381e-05	0.000180895	0.000431567	0.000300045	0.000200406	0.000449948	0.000248471
798	5.54404e-05	0.000151926	-0.000236455	-0.000216884	-0.000186784	0.00054917	1.90948e-05	0.000188271	0.000398136	0.000211828	0.000189164	0.000219918	0.000138661
797.5	0.000152164	0.000287493	-0.000157993	-2.96237e-05	7.11446e-05	0.00068093	0.000251802	0.000341149	0.000632211	0.000411818	0.000350548	0.000310395	0.000215456
797	0.000226699	0.00021504	-0.000148535	-8.31012e-05	2.35562e-05	0.000615377	0.000229376	0.000365181	0.000580578	0.000292668	0.00031444	0.000410033	0.000207188
796.5	0.000176196	0.000162276	-0.00020344	-4.35433e-05	5.03247e-05	0.000692351	0.000184048	0.000320508	0.000611808	0.000376186	0.000383086	0.000463035	0.00024734
796	0.000187141	4.44356e-05	-0.000218014	-0.000109156	-9.07153e-05	0.00057112	-8.09002e-06	0.000268636	0.000476419	0.000255847	0.000288147	0.000464105	0.0001618
795.5	8.97635e-05	-4.7172e-05	-0.000305398	-0.000107312	-6.75755e-05	0.000538581	-1.27894e-05	0.000228246	0.000515263	0.000187617	0.000180181	0.000315987	0.000139791
795	0.000172567	-9.45818e-06	-0.000247638	-5.38938e-05	-0.000115164	0.000401705	7.04308e-05	0.000207366	0.000496822	0.000316403	0.00022664	0.000340673	9.87458e-05
794.5	0.000259832	6.48391e-06	-0.000160254	-9.54741e-05	-0.00010291	0.000408665	0.000115104	0.000199931	0.000557676	0.000437158	0.000370059	0.000381064	0.000212304
794	0.00033758	6.06157e-05	-0.00027167	-7.01928e-05	-0.000156982	0.000429544	0.000109334	0.000146334	0.000560829	0.000425321	0.000423953	0.000467258	0.000254955
793.5	0.000471303	0.000120517	-0.000308016	-9.95191e-05	-0.000188152	0.000453755	0.000149011	0.000164953	0.000491052	0.000456491	0.000418956	0.000493729	0.000292192
793	0.000362445	7.98889e-05	-0.000377911	-5.07411e-05	-0.000164894	0.000546909	0.000138006	0.00013063	0.000516393	0.000285887	0.000324969	0.000412472	0.000264829
792.5	0.00010053	5.82957e-06	-0.000524126	-0.000131106	-0.000288623	0.00037226	3.52154e-05	3.2717e-05	0.000367798	0.00013527	0.000169652	0.000306291	0.000126109
792	2.26045e-06	-5.38343e-05	-0.000405988	-0.000146751	-0.00022539	0.000391176	3.34903e-05	5.83552e-05	0.000451316	0.000117186	0.000140743	0.000244188	0.000207366
791.5	-9.45224e-05	-6.87057e-05	-0.000512526	-0.000214088	-0.000268458	0.00029713	-3.39067e-05	-4.19967e-05	0.000371427	2.78392e-05	5.63327e-05	0.000154603	0.000138898
791	7.83423e-05	0.000130392	-0.000310633	-0.000146453	-0.000102553	0.000476478	0.000178218	0.000164299	0.0005503	0.000271135	0.000288861	0.000340257	0.000322054
790.5	0.000134853	0.000284102	-0.000329549	-0.000107371	-5.87716e-05	0.000459406	0.000177088	0.000209627	0.000572964	0.000332821	0.00028904	0.000391176	0.000298736
790	0.000200644	0.000341625	-0.000290586	-8.92876e-05	2.51623e-05	0.000433589	0.000200228	0.000352392	0.00056761	0.000363397	0.000405334	0.00047398	0.000395221
789.5	0.000296416	0.000389094	-0.00021385	-3.00996e-05	0.000133069	0.000482903	0.000266792	0.000434006	0.000493491	0.000445189	0.00046476	0.000565528	0.000443404
789	0.000236514	0.000161979	-0.000242225	4.00337e-05	0.000116651	0.000562375	0.000212066	0.000445903	0.000486948	0.000339305	0.000486948	0.000517285	0.00041158
788.5	0.000233599	0.000172567	-0.000122124	7.9651e-05	8.14356e-05	0.000587954	0.000190948	0.000364884	0.00052603	0.000379041	0.000430615	0.000497715	0.000371843
788	0.000179468	0.00012022	-9.94596e-05	0.000161027	-1.93923e-05	0.000736013	0.000141754	0.00028672	0.000626263	0.000368631	0.000291003	0.000461072	0.000346384
787.5	0.000256204	0.000176315	-7.04308e-05	0.000111476	-3.62266e-05	0.000739642	0.000234016	0.000279522	0.000676528	0.000459763	0.000284459	0.000448342	0.000354712
787	0.000268041	0.000138304	-0.000131522	9.24404e-05	-2.11173e-05	0.000792941	0.000267328	0.000421276	0.000738393	0.000471125	0.00028666	0.000477609	0.000405393
786.5	0.000251921	4.81237e-05	-0.000195469	1.59421e-05	-7.35835e-05	0.000650711	0.000149606	0.000315451	0.000659931	0.00034912	0.000298141	0.000487364	0.00039647
786	0.000208496	-3.70594e-05	-0.000236336	-0.000147524	-1.59421e-05	0.00052942	9.91622e-05	0.000246151	0.000534774	0.000216349	0.000271789	0.000352749	0.000231339
785.5	0.000245496	-1.39196e-05	-0.000230744	-0.000183037	-3.18842e-05	0.000556784	6.07941e-05	0.000191186	0.000537689	0.000169652	0.000213434	0.000278273	0.000191841
785	0.000234016	0.000130987	-0.000181906	2.26045e-06	-1.07669e-05	0.000662608	0.000241392	0.000264532	0.00062424	0.000257572	0.000297963	0.00039308	0.000268101
784.5	0.000174471	0.000109632	-0.000110405	2.78987e-05	-6.43038e-05	0.00063233	0.000179408	0.000254836	0.000569692	0.000259119	0.000217122	0.000389451	0.000258167
784	2.2664e-05	2.06414e-05	-0.000274763	2.29019e-05	-0.000265127	0.00052133	0.000115818	0.000193447	0.000408427	0.000249125	0.000194993	0.00035257	0.000185595
783.5	3.6762e-05	-8.37555e-05	-0.000310217	-0.000123551	-0.000285233	0.000453338	0.000111714	7.58439e-05	0.000352094	0.000222595	0.000149011	0.000163823	0.000105706
783	0.0001665	1.95112e-05	-0.000339186	-7.22153e-05	-0.000208259	0.000605919	0.000122718	0.000151034	0.000414495	0.000363099	0.00025198	0.000186665	0.000151688
782.5	0.00024508	0.000164537	-0.000272146	-4.81237e-05	-0.000191424	0.00068093	0.000223546	0.00029136	0.000455599	0.000432043	0.000259	0.000283686	0.000211233
782	0.000196837	0.000163406	-0.000276667	-5.26446e-05	-6.76944e-05	0.000573618	0.000173697	0.000239488	0.000484092	0.000323184	0.000322946	0.000343171	0.000171675
781.5	0.000113558	8.95851e-05	-0.000125931	-1.68939e-05	-5.98423e-05	0.000636256	0.000274942	0.000213434	0.000549645	0.00019773	0.000370118	0.000322054	0.000306826
781	0.000164537	7.3643e-05	-0.000183988	-0.000120339	6.57909e-05	0.000594735	0.000229852	0.000157577	0.000568978	0.000214148	0.000332881	0.000224914	0.000345432
780.5	0.000333356	5.28231e-05	-9.78535e-05	-5.02057e-05	0.000145977	0.000672007	0.000259297	0.000248292	0.000574867	0.000317236	0.000290527	0.000319675	0.000432578
780	0.000293918	0.000180538	-9.2024e-05	0.000152937	0.000121291	0.000720309	0.000307837	0.000398731	0.000548634	0.000431269	0.000445605	0.000462202	0.000433708
779.5	0.000249839	0.000207188	-0.000101899	0.000129083	6.19838e-05	0.000702285	0.000299212	0.000400218	0.000417052	0.000445546	0.00046125	0.000532811	0.0004092
779	0.000333297	0.000343409	-3.03971e-05	0.000334606	4.93729e-06	0.000892519	0.000404204	0.000502474	0.000669687	0.000568026	0.000676409	0.000649938	0.000471779
778.5	0.000310871	0.000228543	-0.000113379	0.000160075	-4.99678e-05	0.000855341	0.000281485	0.000445784	0.000550359	0.000490219	0.0005387	0.00059771	0.000354652
778	0.000240797	8.54806e-05	-0.000187498	1.10048e-05	-0.000105587	0.000708055	0.00018381	0.000293739	0.000536142	0.000414732	0.000535904	0.000430913	0.000288802
777.5	0.00023925	5.59163e-06	-0.000279106	-5.34179e-05	-8.50642e-05	0.000584385	6.88841e-05	0.000197968	0.000371189	0.000434244	0.000438527	0.000319377	0.000216111
777	7.94131e-05	6.03777e-05	-0.000276786	-5.18713e-05	-3.18842e-05	0.000594914	0.000107014	4.03906e-05	0.000302067	0.000418956	0.000329192	0.000256977	0.000216111
776.5	9.9876e-05	9.71992e-05	-0.000273692	-9.80915e-05	5.22877e-05	0.000600327	0.000148119	0.000131522	0.000376364	0.000482308	0.000331036	0.00036762	0.000144966
776	0.000168344	0.000119625	-0.000243355	-3.72379e-05	-6.07941e-05	0.000616745	0.000208259	0.000200228	0.000420146	0.000355961	0.000279641	0.000386715	0.000228722
775.5	0.000198384	7.85208e-05	-0.000290824	-6.06751e-06	-0.00011564	0.000620076	0.000154603	0.000265662	0.000405036	0.000366014	0.000279582	0.000406642	0.00018268
775	0.00029826	3.23006e-05	-0.000237704	4.39597e-05	-8.02459e-05	0.000645833	0.000199038	0.000344897	0.000426392	0.000382848	0.000354533	0.000364884	0.000278689
774.5	0.000266197	1.07669e-05	-0.000178754	4.78263e-05	-2.40321e-05	0.000820066	0.000239905	0.000338234	0.000498428	0.000372081	0.000387369	0.000401943	0.000280771
774	0.000289516	7.54275e-05	-0.000211768	-5.32395e-05	-4.17588e-05	0.000731611	0.000218609	0.000275596	0.000526744	0.000329014	0.000337758	0.000318009	0.000311049
773.5	0.000363515	0.000146751	-0.000156685	-3.03376e-05	-7.23938e-05	0.00075719	0.000248887	0.000272205	0.000639825	0.000312596	0.000289278	0.000334844	0.000281604
773	0.000212304	7.00144e-05	-0.000250434	-0.000174411	-0.000179587	0.000591999	0.000115342	0.000102077	0.000563268	0.000260546	0.000149903	0.000258762	0.000127656
772.5	6.98359e-05	1.84405e-05	-0.000273157	-0.000135746	-0.000108145	0.00061383	0.000103029	7.29291e-05	0.000528766	0.000253824	0.000160492	0.0003537	9.89838e-05
772	0.000113141	6.15079e-05	-0.000207069	-3.63456e-05	-0.000103148	0.000808348	0.000171437	0.000261438	0.000652377	0.000421454	0.000325445	0.000462083	0.0002913
771.5	0.000282199	0.000142587	-0.000178397	3.21816e-05	-2.83746e-05	0.000846597	0.00024157	0.000393734	0.000614068	0.000434125	0.000373093	0.000494027	0.000305279
771	0.000401884	0.000130987	-8.72651e-05	2.49244e-05	-1.91543e-05	0.00081614	0.000259356	0.0004694	0.000659753	0.000466068	0.0004023	0.000455302	0.000284697
770.5	0.000302067	-5.17523e-06	-0.000107431	-8.92282e-05	-0.000143241	0.000661835	0.000222416	0.000357924	0.000524245	0.00033526	0.000313488	0.000330144	0.000135329
770	0.000263937	-3.72379e-05	-0.00020112	-0.000166678	-5.04437e-05	0.000607525	0.000214564	0.000216349	0.000466128	0.000278511	0.000270659	0.000347871	0.000135805
769.5	0.00023473	2.29019e-05	-0.000220453	-0.000124444	-9.63069e-05	0.000578139	0.000230922	0.000206712	0.000479155	0.00030861	0.000212779	0.000292906	0.000224676
769	0.000310157	0.000175304	-0.000251385	-8.60754e-05	2.46865e-05	0.00061853	0.000235622	0.000195469	0.000424607	0.000395459	0.000278749	0.000401289	0.000330561
768.5	0.000232112	0.000175779	-0.000215932	-5.26446e-05	-1.13022e-06	0.000679383	0.000281485	0.000271135	0.000509255	0.000394805	0.000336212	0.000366311	0.000383146
768	0.00027857	0.000137173	-0.000131344	-4.88375e-05	4.69935e-06	0.00072019	0.000246448	0.000344064	0.000599256	0.000482129	0.000360006	0.000480999	0.000354414
767.5	0.000197254	9.47008e-05	-0.000176255	-0.000113736	-6.62668e-05	0.000658206	0.000225985	0.000293323	0.000606157	0.000339959	0.00025894	0.000411818	0.000216111
767	0.000208259	1.99871e-05	-0.000283091	-0.000165251	-0.000156744	0.000584861	0.000118495	0.000233183	0.000556784	0.000263045	0.000162038	0.000309027	0.000106598
766.5	0.000185595	-2.11173e-05	-0.000309205	-0.000195172	-0.000127953	0.000533882	5.09195e-05	0.000205582	0.000472374	0.000195231	0.000158886	0.000271729	1.36816e-05
766	0.000276726	6.17459e-05	-0.000213136	-0.000205225	-0.000217598	0.0005456	7.54275e-05	0.000189461	0.00045316	0.000219739	0.00026013	0.000132653	7.3643e-05
765.5	0.000234254	2.6471e-05	-0.000148833	-0.000206593	-0.000200347	0.000579626	2.91479e-06	0.000111714	0.000496822	0.000231339	0.000230685	0.000169177	0.00010862
765	0.000269529	0.000187201	-1.79646e-05	-0.000115223	-0.000113855	0.000612938	0.00016989	0.00017459	0.000627512	0.000361315	0.000295107	0.000303911	0.000347871
764.5	0.000202905	1.59421e-05	-0.000146572	-0.000157161	-9.94002e-05	0.000601219	0.000116056	0.000166976	0.000622991	0.000312655	0.000231636	0.0003537	0.000402419
764	0.000251802	0.000123849	-0.000113201	-0.000136995	5.35369e-06	0.000632152	0.000214504	0.000291062	0.000650771	0.000419848	0.000330977	0.000415149	0.000309919
763.5	0.000288564	8.7741e-05	-0.00014794	-0.00018036	-9.9876e-05	0.000648986	0.000123432	0.000207366	0.000616269	0.000399683	0.000370297	0.000410687	0.000213434
763	0.000348347	0.000105051	-2.6471e-05	-0.000127775	-0.00017923	0.000642324	0.000223546	0.000228959	0.000577485	0.000468388	0.000419015	0.000439895	0.000115164
762.5	0.000305934	0.000130392	-6.3471e-05	-0.00015948	-0.000184464	0.000563565	0.00024395	0.000285054	0.000537748	0.000437218	0.000369642	0.000420622	0.000199514
762	0.000277619	1.16591e-05	-0.000179884	-0.000120755	-0.000159183	0.000508541	0.000149427	0.000315749	0.00047624	0.000385109	0.000297546	0.00033526	0.000177505
761.5	0.000151747	-3.40852e-05	-0.000299331	-0.000163823	-0.000144252	0.000491707	0.000105051	0.000298082	0.000468864	0.000313786	0.000202429	0.000283924	0.000130868
761	0.000209389	-3.21221e-05	-0.000205106	-0.000124325	-5.40723e-05	0.000612462	0.000110881	0.000264353	0.000548456	0.000335081	0.000370059	0.000387548	0.000148119
760.5	0.000212304	4.33054e-05	-0.000210103	-0.000178873	-0.0001248	0.000630129	0.000143181	0.000241035	0.000570882	0.000283448	0.000315094	0.000386417	0.000165845
760	0.00028208	8.86333e-05	-0.000180598	-8.07812e-05	-3.0516e-05	0.000683607	9.69613e-05	0.000118971	0.000528052	0.000324731	0.000362683	0.000405096	0.000316641
759.5	0.00023473	1.77267e-05	-0.000289991	-5.03247e-05	-5.88311e-05	0.000660645	4.69935e-06	0.000144252	0.000464284	0.000311228	0.000340852	0.000315035	0.00026007
759	0.000201477	4.9135e-05	-0.000290586	-4.73504e-05	-0.000135389	0.000637981	2.08199e-05	0.000197908	0.000533406	0.000360184	0.000229138	0.000307659	0.000200823
758.5	0.000197492	-1.82025e-05	-0.000350845	-0.000160254	-0.000215218	0.000603004	5.76414e-05	0.000186903	0.00053299	0.000363575	0.000181312	0.000217479	5.02652e-05
758	0.00031325	7.37619e-06	-0.000212185	-7.09066e-05	-0.000119209	0.000745055	0.000192971	0.000238299	0.000657314	0.000417409	0.000274228	0.000314856	0.000115759
757.5	0.00032717	-0.000108858	-0.000181133	-9.54146e-05	-0.000148833	0.000684023	0.000121588	0.000140267	0.000596282	0.000325147	0.000250672	0.000217419	8.66108e-05
757	0.000294631	-1.26109e-05	-0.000125931	-4.42572e-05	-6.70996e-05	0.000625013	0.000133307	0.000191662	0.000605264	0.000234967	0.00024508	0.000256739	0.000111535
756.5	0.00019773	9.87458e-06	-0.000273336	-8.1495e-05	-0.000159124	0.000532097	0.000128132	7.87587e-05	0.000466782	0.000173935	0.000282318	8.48262e-05	5.11575e-05
756	3.59292e-05	-1.95112e-05	-0.000296654	-5.56189e-05	-0.000285471	0.00046006	9.6069e-05	8.1733e-05	0.000390938	0.000105944	0.000250017	0.000153948	2.15337e-05
755.5	7.25127e-05	-8.34581e-05	-0.000331453	-5.11575e-05	-0.000267922	0.000518237	3.70594e-05	6.66832e-05	0.000371189	0.000135151	0.000314202	0.000151034	6.87057e-05
755	0.000152164	4.93729e-06	-0.000226223	-2.46865e-05	-0.00028208	0.000480047	5.45481e-05	0.000191662	0.000478917	0.000166976	0.000322292	0.000315987	0.000152164
754.5	0.000184286	8.5659e-06	-0.000201299	-2.21881e-05	-0.000159124	0.000528528	5.1217e-05	0.000180241	0.000518891	0.000223546	0.000311763	0.000304982	0.000256085
754	0.000206474	0.000102791	-0.000193209	-4.26511e-05	-0.000111773	0.000481178	3.12299e-05	0.000184286	0.000594973	0.000253586	0.000246627	0.000305874	0.000228246
753.5	0.000170545	7.42973e-05	-0.00018381	-9.47008e-05	-4.58038e-05	0.000537451	6.64452e-05	0.000195886	0.000625251	0.000246865	0.000251088	0.000359708	0.000259416
753	0.000119863	-1.09453e-05	-0.000188033	-0.000178159	-0.000133485	0.000481832	6.44227e-05	0.000204927	0.000600149	0.000172627	0.000131344	0.000327705	9.16076e-05
752.5	8.50642e-05	-2.80771e-05	-0.000268636	-0.000157339	-0.000164537	0.000481594	0.00014562	0.000170545	0.000580578	0.000200644	0.000175482	0.0003283	0.000144074
752	0.000232707	-3.36688e-05	-0.000202191	-7.09066e-05	-0.00019886	0.000548515	0.000154603	0.000270659	0.000611332	0.000260308	0.000180895	0.000349417	0.000231815
751.5	0.000318723	8.09002e-06	-0.000184881	-7.98889e-05	-4.68745e-05	0.000644108	0.000163169	0.000265721	0.000542924	0.000352154	0.000306112	0.000405988	0.000313548
751	0.000385585	7.31671e-05	-7.78664e-05	-1.13022e-06	2.08794e-05	0.000752907	0.000191186	0.000317117	0.000668973	0.000469697	0.000444118	0.000561067	0.000405096
750.5	0.000452446	0.000164477	-1.01125e-05	6.59693e-05	9.67233e-05	0.000889962	0.000348287	0.000349893	0.000694552	0.000574272	0.000596936	0.000637565	0.000441858
750	0.000369642	0.000108858	-0.000109929	-3.56913e-06	-1.25514e-05	0.000788955	0.000244426	0.000323601	0.000675993	0.000494621	0.00052942	0.000595866	0.00038154
749.5	0.000389154	7.22748e-05	-5.40723e-05	4.80047e-05	-1.36817e-06	0.000808169	0.000206712	0.000339781	0.000642978	0.000491945	0.000563506	0.000552501	0.000373866
749	0.000260308	5.25256e-05	-8.91092e-05	2.96237e-05	-8.73246e-05	0.000722629	8.05433e-05	0.000263045	0.000643573	0.000378803	0.000421216	0.000461429	0.000209389
748.5	0.000333297	0.000108858	-7.00144e-05	0.000145204	-0.00012837	0.000785029	0.000152402	0.000318723	0.00067397	0.000407594	0.000413424	0.000410687	0.000294691
748	0.000240797	0.000155733	-0.000134675	0.000140683	-3.77138e-05	0.000702345	0.000184048	0.000284102	0.000625489	0.000424607	0.000296475	0.000379696	0.000299152
747.5	0.000232707	5.58568e-05	-0.000108858	8.14356e-05	-4.02122e-05	0.000649224	0.000162217	0.000320924	0.000644049	0.000389154	0.000309027	0.000310157	0.000307659
747	0.000238537	4.26511e-05	-9.92217e-05	7.06687e-05	3.25385e-05	0.000594022	0.000199752	0.00030409	0.000644763	0.000436742	0.000371427	0.000357507	0.000273811
746.5	0.00029017	7.87587e-05	-8.21494e-05	8.26848e-06	-2.6709e-05	0.000581232	0.000284995	0.000354355	0.000707222	0.000360839	0.000409319	0.000365776	0.000212066
746	0.0003584	0.000207545	-4.42572e-05	8.95256e-05	-7.43568e-06	0.000770753	0.000413126	0.000386417	0.000729529	0.000499559	0.000468805	0.000512764	0.000223308
745.5	0.000364705	0.000249363	-4.57443e-05	8.12571e-05	1.82025e-05	0.000742081	0.000402657	0.000324553	0.000674862	0.000467496	0.000452922	0.00055839	0.00020112
745	0.000472433	0.000264353	5.58568e-05	0.000202191	7.81044e-05	0.000894839	0.000388499	0.000454885	0.000708472	0.000578079	0.000491945	0.00053751	0.000282794
744.5	0.000383741	7.49516e-05	-3.70594e-05	0.000173876	2.21881e-05	0.000825122	0.000309681	0.000341565	0.00060116	0.000535904	0.000417826	0.000470589	0.000209567
744	0.000403311	7.47732e-05	-5.58568e-05	0.000155971	7.27507e-05	0.000778069	0.000288861	0.000428652	0.000645714	0.000629594	0.000401527	0.000455837	0.000284578
743.5	0.000365181	6.32925e-05	-7.17989e-05	0.000143895	2.78392e-05	0.000752193	0.000304982	0.000331512	0.000646726	0.000644941	0.000363337	0.000400813	0.000326754
743	0.000379696	0.000184464	6.23407e-05	0.0001364	3.69999e-05	0.000773965	0.000338175	0.000455123	0.000733158	0.000705438	0.000416517	0.000413602	0.000399028
742.5	0.000321995	7.5368e-05	2.87315e-05	3.65835e-05	-0.000120101	0.000737857	0.000250672	0.000358578	0.000659218	0.00052597	0.000307183	0.000331215	0.000326932
742	0.000344004	5.92475e-05	6.06751e-06	9.51172e-05	-4.73504e-05	0.000793655	0.000276012	0.000391593	0.000688128	0.000543043	0.000356794	0.000414495	0.000307897
741.5	0.000283448	9.26783e-05	-0.000125217	9.96381e-05	-2.80771e-05	0.000791573	0.000274704	0.000375413	0.000700857	0.000496346	0.000402062	0.000460774	0.000328538
741	0.000315749	0.000125455	-0.000175958	0.000197492	0.00010749	0.000821375	0.000303852	0.00034561	0.00069824	0.000506518	0.000454112	0.000546374	0.000343826
740.5	0.000331274	0.000166738	-9.69613e-05	0.000239488	0.000136222	0.000898944	0.00029017	0.000363813	0.000717751	0.000521985	0.000540604	0.000547088	0.000389808
740	0.000533227	0.00023812	0.000150141	0.000225331	0.000278749	0.000896981	0.000424369	0.000419908	0.000769087	0.000525613	0.000555653	0.000453993	0.000464343
739.5	0.000496228	0.000162931	7.81044e-05	0.000163644	0.000218193	0.000925296	0.000335081	0.00037571	0.000744163	0.000489506	0.000524959	0.000338234	0.000413424
739	0.000501581	0.000193447	3.18842e-05	0.000132415	0.000191662	0.000900312	0.000334844	0.000276964	0.000607525	0.000475348	0.000505388	0.000309027	0.000368274
738.5	0.0005202	0.000179943	-2.84935e-05	1.61206e-05	0.000120934	0.000835651	0.000246151	0.000272443	0.000563743	0.000469281	0.000453101	0.000266852	0.000325385
738	0.000616507	0.000181787	7.31671e-05	3.18842e-05	0.000250672	0.00088211	0.000305636	0.00034561	0.000626382	0.000598959	0.000476895	0.000333951	0.000381718
737.5	0.000507411	0.000118495	8.12571e-05	-2.49839e-06	0.000273336	0.000829643	0.000275358	0.000402181	0.000732028	0.000606395	0.000588192	0.000322708	0.00035144
737	0.000509671	0.00020225	0.000241035	0.000193268	0.000377733	0.000929519	0.000382015	0.000524721	0.000851594	0.000660705	0.000726615	0.00054447	0.000497774
736.5	0.000413602	0.000166262	0.000229316	0.000185357	0.000259832	0.000876042	0.000326278	0.000422763	0.000838388	0.000553393	0.000690804	0.000536321	0.00042663
736	0.000570941	0.000303197	0.000335914	0.000336152	0.000288802	0.000954146	0.000522223	0.000618292	0.000961047	0.000671888	0.000706627	0.000712695	0.000569097
735.5	0.000615377	0.000312893	0.00037458	0.000377257	0.000376602	0.001	0.000587121	0.00061383	0.00102	0.000662965	0.00074791	0.000706509	0.000617875
735	0.000706211	0.000350786	0.000400575	0.000444356	0.000331929	0.00102	0.000594735	0.000636673	0.000954146	0.000676647	0.00066701	0.000738452	0.000619184
734.5	0.000679324	0.000331929	0.000414732	0.000443048	0.000333951	0.00102	0.000528112	0.000645476	0.000953433	0.000602171	0.000723878	0.000712695	0.000591821
734	0.000664631	0.00033752	0.000364051	0.000424191	0.000286601	0.00107	0.000471065	0.000630605	0.00093291	0.000519784	0.00069598	0.000664393	0.000573618
733.5	0.000628642	0.000386239	0.000468388	0.000505626	0.000443048	0.00115	0.000569811	0.000795558	0.00106	0.000651068	0.000852902	0.000768254	0.000625013
733	0.000631022	0.000383741	0.000451732	0.000496644	0.000413364	0.00111	0.000627036	0.000771229	0.00104	0.00073875	0.000829465	0.000744163	0.000609964
732.5	0.000575641	0.000405334	0.000359292	0.000422168	0.000360422	0.00104	0.000598007	0.000708412	0.00103	0.000762603	0.000809418	0.000698121	0.000572488
732	0.000702345	0.000507411	0.000347395	0.000468805	0.000349417	0.00111	0.000599137	0.000693422	0.00109	0.000774917	0.000780508	0.000675933	0.000610083
731.5	0.0006983	0.000511694	0.000331036	0.000427046	0.000381718	0.00117	0.000572904	0.000703475	0.00106	0.000711089	0.000795737	0.000698121	0.000649521
731	0.000763079	0.000471065	0.000348525	0.000441441	0.000392961	0.00121	0.000642145	0.000705319	0.00107	0.000830476	0.000836544	0.000734645	0.000674624
730.5	0.000836306	0.00050515	0.000341327	0.000411104	0.000446141	0.00127	0.000738928	0.000761295	0.00108	0.000950994	0.000862301	0.000789312	0.000765994
730	0.000889605	0.000519962	0.000374758	0.000467437	0.000498428	0.00125	0.000705973	0.00077224	0.00111	0.000978773	0.000896565	0.000747851	0.000794666
729.5	0.000797462	0.000464522	0.000335022	0.000438051	0.000483855	0.00127	0.000622515	0.000743925	0.00109	0.000881634	0.000874495	0.000710078	0.000775928
729	0.000795142	0.000463689	0.000426867	0.000480047	0.000528647	0.00123	0.000603004	0.000755703	0.00109	0.000806979	0.000891211	0.000732682	0.000762246
728.5	0.000743508	0.000422168	0.000373688	0.000482189	0.000474099	0.00115	0.00061383	0.000702285	0.00104	0.000817865	0.000868249	0.000759867	0.000724057
728	0.000761354	0.000415744	0.000380826	0.000501105	0.000443999	0.00113	0.000678669	0.000770098	0.00098258	0.000820899	0.000718346	0.000719476	0.000776999
727.5	0.000811857	0.000543102	0.0003954	0.00059194	0.00053751	0.00124	0.000769979	0.000808467	0.00103	0.000912863	0.000832439	0.000879909	0.000837139
727	0.000819293	0.000658028	0.000500154	0.000633401	0.000595985	0.00139	0.000784791	0.000915124	0.0012	0.00103	0.000896327	0.000908402	0.000907093
726.5	0.000841124	0.000714777	0.000601041	0.000652972	0.000730898	0.00145	0.000817389	0.000953552	0.00131	0.00113	0.00105	0.000999653	0.000932256
726	0.000815426	0.000642562	0.000530551	0.000578258	0.00067052	0.00143	0.000773787	0.00101	0.00133	0.0011	0.00108	0.00102	0.00091554
725.5	0.000829049	0.00058492	0.00053876	0.000623407	0.000682774	0.00137	0.000810668	0.001	0.00132	0.00103	0.00112	0.00102	0.000953552
725	0.00091792	0.000689496	0.00053519	0.000701333	0.000619362	0.00142	0.000864383	0.00106	0.00138	0.00106	0.00114	0.00116	0.00105
724.5	0.000890973	0.000684261	0.000588192	0.000743865	0.000631616	0.00142	0.000851534	0.00105	0.00136	0.00104	0.00114	0.00112	0.00102
724	0.001	0.000752312	0.000648213	0.000778545	0.000744698	0.00151	0.000846835	0.00106	0.0014	0.00118	0.00115	0.00121	0.00105
723.5	0.00104	0.000819769	0.000690328	0.000802994	0.000833867	0.00156	0.000964913	0.0011	0.00144	0.00118	0.00121	0.00122	0.00109
723	0.00109	0.00078955	0.000694374	0.000828275	0.000880028	0.00155	0.00103	0.00111	0.00154	0.00125	0.00122	0.00128	0.00111
722.5	0.00116	0.000911971	0.00083113	0.000854151	0.000930769	0.00163	0.00118	0.00128	0.00162	0.00138	0.00131	0.00136	0.00128
722	0.00118	0.00090864	0.000862301	0.00082893	0.000948971	0.00163	0.00112	0.00133	0.00157	0.00133	0.00132	0.0014	0.00132
721.5	0.00123	0.00096182	0.000952659	0.000892163	0.00104	0.00172	0.00115	0.00138	0.00165	0.00146	0.00143	0.00153	0.00147
721	0.00128	0.000938502	0.000904892	0.000974788	0.00103	0.00175	0.0012	0.00139	0.00171	0.00147	0.00151	0.00153	0.00143
720.5	0.00126	0.000995846	0.000973003	0.000966519	0.00106	0.00177	0.00127	0.00143	0.00174	0.00156	0.00159	0.00157	0.00151
720	0.00133	0.00104	0.00103	0.000968661	0.00108	0.00179	0.00136	0.00143	0.00179	0.00152	0.00162	0.00159	0.00144
719.5	0.00139	0.00111	0.00106	0.00103	0.00112	0.00192	0.0014	0.00149	0.00183	0.00158	0.00169	0.0017	0.00152
719	0.00151	0.00125	0.00118	0.0011	0.00117	0.00198	0.00139	0.00153	0.00186	0.00167	0.00181	0.0017	0.00161
718.5	0.00155	0.00119	0.00124	0.00117	0.00122	0.00201	0.00135	0.00158	0.00193	0.0018	0.00186	0.00179	0.0017
718	0.00159	0.00123	0.00133	0.0013	0.00125	0.00196	0.00154	0.00162	0.00195	0.00191	0.00195	0.00181	0.00176
717.5	0.00164	0.0014	0.00147	0.00146	0.00134	0.0021	0.00168	0.00178	0.0021	0.00201	0.002	0.002	0.00187
717	0.00166	0.00147	0.00154	0.0015	0.00144	0.00227	0.00181	0.00188	0.00214	0.00209	0.00209	0.0021	0.00199
716.5	0.00167	0.00154	0.00156	0.00153	0.0015	0.00243	0.00179	0.00188	0.0022	0.00211	0.00213	0.00216	0.00202
716	0.00163	0.00149	0.00149	0.00147	0.00157	0.00242	0.00182	0.00193	0.00225	0.00208	0.00216	0.00215	0.0021
715.5	0.00166	0.0016	0.00157	0.00151	0.00163	0.00239	0.0019	0.00201	0.00239	0.00218	0.00221	0.00224	0.00213
715	0.00187	0.00166	0.00163	0.00166	0.00171	0.00244	0.00205	0.00214	0.0025	0.00231	0.00233	0.00239	0.00223
714.5	0.00191	0.00174	0.00171	0.00174	0.00177	0.00246	0.0021	0.00221	0.00258	0.00242	0.00246	0.00252	0.00234
714	0.00205	0.00174	0.00182	0.00184	0.00191	0.00262	0.00226	0.00236	0.0027	0.00255	0.00266	0.00266	0.00259
713.5	0.00203	0.00179	0.00192	0.00189	0.00193	0.00264	0.00231	0.00241	0.00275	0.00261	0.00276	0.00277	0.0027
713	0.00211	0.00187	0.00203	0.00197	0.00205	0.00277	0.00234	0.0025	0.00286	0.0027	0.0028	0.00291	0.00281
712.5	0.00214	0.00191	0.00207	0.00199	0.00207	0.0028	0.00231	0.00255	0.00285	0.00276	0.00284	0.00294	0.00278
712	0.00234	0.00217	0.0022	0.0021	0.00227	0.00294	0.00244	0.0027	0.00305	0.00293	0.003	0.00308	0.00291
711.5	0.00244	0.00225	0.00225	0.0022	0.00235	0.00304	0.00252	0.00286	0.00323	0.00305	0.00312	0.0032	0.003
711	0.00265	0.00244	0.00238	0.00245	0.00255	0.00326	0.00287	0.00308	0.00342	0.00331	0.00337	0.00337	0.00321
710.5	0.00272	0.00249	0.00243	0.0026	0.00263	0.00338	0.00297	0.00323	0.00355	0.00341	0.00346	0.00352	0.00339
710	0.00276	0.00257	0.00257	0.00263	0.00268	0.00348	0.0031	0.00331	0.00359	0.00355	0.0036	0.00365	0.00355
709.5	0.00289	0.00268	0.00266	0.00274	0.00283	0.00363	0.00322	0.00347	0.0038	0.00369	0.00375	0.0038	0.00378
709	0.00291	0.00275	0.00281	0.00283	0.00291	0.00376	0.00332	0.00358	0.004	0.00383	0.00395	0.00395	0.00396
708.5	0.00305	0.0029	0.00291	0.00294	0.00303	0.00391	0.00344	0.00374	0.00414	0.004	0.0041	0.0041	0.00413
708	0.00319	0.00311	0.00309	0.00319	0.00324	0.00407	0.00369	0.00394	0.00431	0.0042	0.00438	0.00434	0.00435
707.5	0.00326	0.00317	0.00314	0.00327	0.00338	0.00418	0.00376	0.00405	0.00441	0.00426	0.00453	0.00446	0.00444
707	0.00343	0.00334	0.00336	0.00346	0.00361	0.00444	0.00399	0.00424	0.00464	0.00448	0.0048	0.00471	0.00463
706.5	0.0035	0.00342	0.00348	0.00352	0.00369	0.00457	0.00408	0.00433	0.00481	0.00465	0.00496	0.00486	0.00474
706	0.00368	0.00368	0.00377	0.00371	0.00391	0.00476	0.00438	0.00459	0.00507	0.005	0.00512	0.00517	0.00509
705.5	0.00385	0.00388	0.00399	0.00386	0.00418	0.00497	0.00457	0.00477	0.0053	0.00519	0.00532	0.00546	0.00535
705	0.00423	0.0042	0.00428	0.00423	0.00447	0.00533	0.00492	0.00516	0.00564	0.00561	0.00572	0.00582	0.0058
704.5	0.00432	0.00434	0.0044	0.00437	0.00455	0.00547	0.00504	0.00533	0.0058	0.00578	0.00593	0.00605	0.00604
704	0.00444	0.0044	0.00449	0.00454	0.00465	0.0056	0.00517	0.00556	0.00595	0.00601	0.00621	0.0062	0.00626
703.5	0.00445	0.00448	0.00457	0.00462	0.00475	0.00565	0.00531	0.00571	0.00609	0.00615	0.00635	0.00638	0.00642
703	0.0048	0.00481	0.00488	0.00501	0.00518	0.00605	0.00574	0.00612	0.00653	0.0066	0.00677	0.00681	0.00682
702.5	0.00503	0.005	0.00507	0.00523	0.00542	0.00628	0.00607	0.00639	0.00682	0.00685	0.00703	0.00707	0.00708
702	0.00534	0.00538	0.00533	0.00559	0.00576	0.00662	0.0064	0.00668	0.00716	0.0072	0.00743	0.00749	0.00753
701.5	0.00547	0.00552	0.00546	0.00574	0.00599	0.00681	0.00659	0.00693	0.00738	0.00744	0.00769	0.00773	0.00781
701	0.00572	0.00588	0.00584	0.00609	0.00631	0.00714	0.00691	0.00721	0.00774	0.00782	0.00809	0.00811	0.00827
700.5	0.00594	0.00614	0.00613	0.00637	0.00665	0.00742	0.00722	0.00749	0.00813	0.00819	0.00841	0.00851	0.00868
700	0.00629	0.00647	0.00655	0.00669	0.00696	0.00787	0.00761	0.00789	0.00861	0.00865	0.00883	0.00896	0.0091
699.5	0.00662	0.00676	0.00683	0.00698	0.00728	0.0082	0.00794	0.00829	0.00897	0.00907	0.00922	0.00938	0.00949
699	0.00699	0.00709	0.00717	0.00736	0.0077	0.00868	0.00839	0.0088	0.00942	0.00958	0.00972	0.00988	0.00995
698.5	0.00727	0.00741	0.00751	0.00765	0.008	0.00894	0.00872	0.00911	0.00974	0.0099	0.01003	0.01022	0.01035
698	0.00754	0.0077	0.00782	0.00807	0.00833	0.0093	0.00911	0.00957	0.01018	0.01037	0.01052	0.01065	0.01085
697.5	0.00782	0.00804	0.00817	0.00844	0.00859	0.00969	0.0095	0.00998	0.01056	0.01075	0.01088	0.01114	0.01133
697	0.0083	0.00847	0.00863	0.00899	0.00909	0.01027	0.01	0.01063	0.01118	0.01144	0.01154	0.01183	0.01194
696.5	0.00865	0.00877	0.00903	0.00935	0.00945	0.01064	0.01039	0.01105	0.01164	0.01185	0.01201	0.01235	0.01248
696	0.00918	0.00931	0.00952	0.00982	0.01004	0.01115	0.01099	0.01161	0.01227	0.01252	0.01272	0.01306	0.01316
695.5	0.00953	0.00971	0.00992	0.01022	0.01041	0.01156	0.01148	0.01204	0.01276	0.01302	0.01325	0.01358	0.01368
695	0.01	0.0103	0.01047	0.01077	0.01099	0.01211	0.01214	0.01268	0.01342	0.01375	0.01399	0.01427	0.01443
694.5	0.01042	0.0107	0.01092	0.01119	0.01145	0.01263	0.01261	0.01322	0.01402	0.01431	0.01453	0.01483	0.01502
694	0.01094	0.01131	0.01159	0.01182	0.0122	0.01338	0.01333	0.014	0.01486	0.01507	0.0154	0.01569	0.01595
693.5	0.01137	0.0118	0.01201	0.01226	0.01263	0.01391	0.01386	0.0145	0.01541	0.01564	0.01595	0.01627	0.01652
693	0.01193	0.01247	0.01268	0.01299	0.01336	0.01464	0.01467	0.0153	0.01619	0.01658	0.01685	0.01717	0.01749
692.5	0.01241	0.01292	0.01316	0.01347	0.01389	0.01518	0.01525	0.01587	0.01673	0.0172	0.01744	0.01783	0.01807
692	0.01314	0.01369	0.01386	0.01426	0.01473	0.01602	0.01608	0.01683	0.01768	0.01814	0.01845	0.01889	0.0191
691.5	0.01357	0.01412	0.01435	0.0147	0.0152	0.01654	0.01663	0.0174	0.0183	0.01865	0.01908	0.01958	0.01974
691	0.0143	0.01496	0.01515	0.01558	0.01603	0.01742	0.01754	0.01833	0.01929	0.01967	0.0202	0.02067	0.02088
690.5	0.01479	0.01547	0.01572	0.01618	0.01662	0.01803	0.01821	0.01896	0.01998	0.02038	0.02095	0.02142	0.02166
690	0.01567	0.01637	0.01664	0.0171	0.01761	0.019	0.01925	0.02005	0.02107	0.02157	0.0221	0.02261	0.02292
689.5	0.0163	0.017	0.01728	0.01779	0.01829	0.01974	0.01999	0.02081	0.0219	0.0224	0.0229	0.02341	0.02376
689	0.01728	0.01802	0.01834	0.01882	0.01942	0.0209	0.02116	0.02203	0.02318	0.02368	0.0242	0.02472	0.0251
688.5	0.01795	0.01871	0.01908	0.01954	0.02021	0.02172	0.02196	0.02286	0.02403	0.02458	0.02512	0.02563	0.02605
688	0.01893	0.01976	0.02016	0.02058	0.02134	0.02284	0.02318	0.02412	0.02529	0.02588	0.02649	0.02703	0.02743
687.5	0.01963	0.0205	0.02092	0.02135	0.02209	0.02365	0.02405	0.02501	0.02614	0.0268	0.02738	0.02801	0.02839
687	0.0207	0.02158	0.02207	0.02253	0.02323	0.02485	0.02534	0.02641	0.02749	0.02821	0.02882	0.02954	0.02993
686.5	0.02155	0.02242	0.02293	0.02344	0.02414	0.0258	0.02628	0.02737	0.02853	0.02932	0.02992	0.03062	0.03107
686	0.02273	0.02362	0.02415	0.02476	0.02556	0.02714	0.02768	0.02888	0.03005	0.0309	0.03151	0.03224	0.03277
685.5	0.0235	0.0245	0.02501	0.0257	0.02649	0.02808	0.02869	0.02984	0.03107	0.03199	0.03264	0.03343	0.03392
685	0.02467	0.02576	0.0263	0.02703	0.02784	0.02951	0.03016	0.03137	0.03256	0.03356	0.0343	0.0351	0.03566
684.5	0.02558	0.02672	0.02727	0.02802	0.02884	0.03058	0.03127	0.03249	0.03369	0.03474	0.03552	0.03637	0.03696
684	0.02696	0.02815	0.02871	0.02943	0.03033	0.03216	0.03282	0.03413	0.03548	0.03648	0.03736	0.03818	0.03882
683.5	0.02791	0.02923	0.02985	0.03052	0.03146	0.03333	0.03396	0.03539	0.03685	0.03778	0.03872	0.03954	0.0402
683	0.02941	0.03077	0.0315	0.03214	0.03308	0.03509	0.0358	0.03717	0.03878	0.03979	0.04071	0.04156	0.04227
682.5	0.0305	0.03194	0.03266	0.03333	0.03427	0.0363	0.03714	0.03854	0.04016	0.04124	0.04211	0.04305	0.04381
682	0.03217	0.03364	0.03435	0.03511	0.03612	0.0381	0.03914	0.04057	0.04216	0.04332	0.04429	0.04528	0.04605
681.5	0.03329	0.03487	0.03553	0.03631	0.03737	0.03938	0.04045	0.04197	0.04354	0.04475	0.04575	0.04685	0.04758
681	0.03511	0.03678	0.03746	0.03831	0.03939	0.04152	0.04255	0.04414	0.04578	0.04708	0.04813	0.04931	0.05003
680.5	0.03629	0.03804	0.03872	0.03962	0.04069	0.04291	0.04394	0.04557	0.04731	0.0487	0.0497	0.05093	0.05168
680	0.03817	0.03996	0.04072	0.04169	0.04285	0.04503	0.04621	0.04783	0.04967	0.05112	0.05223	0.05341	0.05428
679.5	0.03948	0.04128	0.04212	0.04308	0.04429	0.04658	0.04778	0.04944	0.05129	0.05275	0.05396	0.05512	0.05607
679	0.04158	0.0434	0.04436	0.04528	0.04656	0.04892	0.05016	0.05194	0.05386	0.05524	0.05657	0.05785	0.05879
678.5	0.04306	0.04492	0.04591	0.04689	0.04817	0.05062	0.05186	0.05374	0.05571	0.05718	0.05846	0.05984	0.06077
678	0.04538	0.04734	0.04835	0.04945	0.05069	0.05326	0.05456	0.05663	0.0587	0.06024	0.06154	0.06301	0.06397
677.5	0.04692	0.04899	0.05004	0.05118	0.05249	0.05502	0.05645	0.05856	0.06071	0.06234	0.06363	0.06514	0.06616
677	0.04935	0.05152	0.05256	0.05379	0.0551	0.05773	0.05933	0.06148	0.06373	0.06542	0.06681	0.06837	0.06943
676.5	0.05104	0.05331	0.05435	0.0556	0.05699	0.05957	0.06128	0.06347	0.06581	0.06757	0.06895	0.07053	0.07165
676	0.05356	0.05603	0.05705	0.05831	0.05983	0.06251	0.06426	0.06656	0.0689	0.07081	0.0723	0.07385	0.07507
675.5	0.05531	0.05792	0.05897	0.06024	0.06178	0.0646	0.06637	0.06868	0.07108	0.07311	0.0746	0.07621	0.07745
675	0.05804	0.06084	0.06186	0.06326	0.06482	0.06778	0.0696	0.07202	0.07444	0.0766	0.07818	0.07991	0.08112
674.5	0.06	0.06284	0.06389	0.06528	0.06692	0.06994	0.07184	0.07427	0.07682	0.07897	0.08062	0.08244	0.08367
674	0.06306	0.0659	0.06709	0.06851	0.07033	0.07335	0.07531	0.07783	0.08053	0.08272	0.08449	0.08638	0.08758
673.5	0.06516	0.06807	0.06938	0.07079	0.07266	0.07569	0.07775	0.08031	0.08312	0.08536	0.08714	0.08907	0.09037
673	0.06832	0.07147	0.07282	0.07429	0.07609	0.07931	0.08147	0.08418	0.08698	0.08931	0.09118	0.09317	0.09452
672.5	0.07049	0.07371	0.07516	0.07661	0.07845	0.08173	0.08401	0.08678	0.0896	0.09201	0.09391	0.09598	0.09743
672	0.07392	0.0772	0.07869	0.08027	0.08214	0.08546	0.08786	0.0908	0.09368	0.09621	0.09818	0.10033	0.10181
671.5	0.07633	0.07963	0.08117	0.08277	0.0848	0.08805	0.09057	0.09359	0.09652	0.09916	0.10119	0.10335	0.1049
671	0.08002	0.08347	0.08505	0.08668	0.08878	0.09225	0.09479	0.09793	0.10095	0.10368	0.10579	0.10808	0.10965
670.5	0.08254	0.08617	0.08776	0.0894	0.09155	0.09519	0.0977	0.10091	0.10402	0.10679	0.10895	0.11127	0.11294
670	0.08642	0.09028	0.09186	0.09355	0.09579	0.09956	0.10216	0.10548	0.1087	0.11156	0.1138	0.1162	0.11792
669.5	0.08915	0.09317	0.09476	0.09648	0.09881	0.10252	0.10523	0.10862	0.11203	0.11486	0.11713	0.11957	0.12133
669	0.09348	0.09758	0.09924	0.10103	0.10346	0.10719	0.11009	0.11356	0.11708	0.12	0.12235	0.1249	0.12666
668.5	0.09645	0.10058	0.10234	0.10412	0.10662	0.1104	0.11342	0.11693	0.12049	0.1235	0.12593	0.12847	0.13033
668	0.1009	0.10521	0.10701	0.10882	0.11142	0.11535	0.11851	0.12203	0.12566	0.12886	0.13138	0.13395	0.13592
667.5	0.10396	0.1083	0.11019	0.11201	0.11465	0.11868	0.12189	0.12558	0.12921	0.13245	0.13505	0.1377	0.13972
667	0.10862	0.11324	0.1151	0.11707	0.11965	0.12391	0.12718	0.13096	0.13481	0.13811	0.14063	0.14348	0.1455
666.5	0.11188	0.11657	0.11849	0.12053	0.12321	0.12752	0.13081	0.1347	0.13865	0.14196	0.14452	0.14745	0.14959
666	0.11687	0.12168	0.12364	0.12578	0.12851	0.13289	0.13643	0.14038	0.14446	0.14785	0.15055	0.15349	0.15574
665.5	0.1203	0.12518	0.12717	0.12934	0.13217	0.13663	0.14017	0.14423	0.14839	0.15186	0.15467	0.15765	0.15998
665	0.1255	0.13058	0.13269	0.13484	0.13779	0.14233	0.146	0.15031	0.15441	0.15807	0.16098	0.16409	0.16642
664.5	0.12918	0.13435	0.13653	0.1387	0.14172	0.14632	0.15001	0.15445	0.15865	0.16236	0.16536	0.16844	0.17093
664	0.13481	0.14008	0.14237	0.1446	0.14761	0.15235	0.15635	0.16081	0.16507	0.16887	0.17199	0.1751	0.17773
663.5	0.13872	0.14417	0.14642	0.14874	0.15179	0.15666	0.16064	0.16522	0.16957	0.17345	0.17663	0.17974	0.18245
663	0.14478	0.15034	0.15256	0.15509	0.15819	0.16316	0.1673	0.17196	0.17642	0.18043	0.18367	0.18694	0.18961
662.5	0.14895	0.15466	0.15683	0.15949	0.16265	0.16764	0.1718	0.17662	0.18108	0.18529	0.18861	0.19191	0.19463
662	0.15519	0.16105	0.16333	0.166	0.1693	0.17437	0.17866	0.18361	0.18818	0.19246	0.19588	0.19935	0.20205
661.5	0.15954	0.16555	0.16785	0.17057	0.17386	0.17895	0.18335	0.18838	0.19311	0.19743	0.20095	0.20447	0.20725
661	0.16621	0.17232	0.17475	0.17753	0.18084	0.18604	0.19063	0.19568	0.20058	0.20496	0.20856	0.21226	0.21511
660.5	0.17077	0.17705	0.17946	0.1822	0.18562	0.19088	0.19558	0.20067	0.20568	0.2101	0.21375	0.2175	0.22046
660	0.17768	0.1841	0.18664	0.18938	0.19283	0.19834	0.20309	0.20831	0.21342	0.21797	0.22169	0.22558	0.22851
659.5	0.1825	0.1891	0.19159	0.19437	0.19785	0.20347	0.20831	0.21361	0.21876	0.22344	0.22711	0.2311	0.23406
659	0.18977	0.19652	0.19903	0.20195	0.20549	0.21125	0.21611	0.22159	0.22681	0.23164	0.23542	0.23951	0.24258
658.5	0.19478	0.20158	0.20416	0.20711	0.21075	0.21657	0.22151	0.22701	0.23226	0.23727	0.24106	0.24517	0.2483
658	0.20252	0.20934	0.21203	0.21497	0.21878	0.22453	0.22974	0.2353	0.24069	0.24573	0.24967	0.25378	0.25708
657.5	0.20783	0.21478	0.21743	0.22041	0.22423	0.23006	0.23542	0.24104	0.24647	0.2515	0.25549	0.25969	0.26302
657	0.2159	0.22288	0.22562	0.22869	0.23248	0.23843	0.24397	0.24963	0.25513	0.26024	0.26445	0.26865	0.27208
656.5	0.22131	0.22839	0.23118	0.2343	0.23809	0.24415	0.24971	0.25545	0.26099	0.26625	0.27047	0.27473	0.27821
656	0.22968	0.23682	0.23973	0.24287	0.24676	0.25286	0.25844	0.26431	0.26992	0.27536	0.27959	0.28395	0.28744
655.5	0.23537	0.24253	0.24544	0.24865	0.25253	0.25872	0.26438	0.27031	0.27607	0.28149	0.28573	0.29015	0.29367
655	0.24404	0.25128	0.25418	0.25747	0.26136	0.26768	0.27353	0.27943	0.28532	0.29082	0.29514	0.29962	0.30318
654.5	0.24981	0.25712	0.26004	0.26339	0.26727	0.27365	0.2796	0.28551	0.29147	0.29709	0.30134	0.30597	0.30957
654	0.25854	0.26603	0.26902	0.27229	0.27626	0.28268	0.28877	0.29485	0.30073	0.3066	0.31083	0.31544	0.31918
653.5	0.26446	0.27208	0.27516	0.27838	0.28245	0.2889	0.29503	0.3012	0.30712	0.31301	0.31731	0.32192	0.32573
653	0.2736	0.2814	0.28444	0.2877	0.29192	0.2985	0.3045	0.31084	0.31685	0.32272	0.32714	0.33182	0.33563
652.5	0.2798	0.28776	0.29073	0.2941	0.29838	0.305	0.31095	0.3173	0.32345	0.32925	0.33378	0.33849	0.34232
652	0.28932	0.29728	0.30023	0.30376	0.30807	0.31471	0.32069	0.32716	0.33336	0.33918	0.3437	0.34855	0.35239
651.5	0.29564	0.3037	0.30665	0.31019	0.31451	0.32118	0.32727	0.33375	0.33992	0.34583	0.35035	0.35528	0.35927
651	0.30517	0.3132	0.31629	0.31963	0.32411	0.33082	0.33703	0.34361	0.34981	0.3558	0.36033	0.36527	0.36932
650.5	0.31164	0.31965	0.32278	0.3261	0.33059	0.33733	0.34356	0.35014	0.35639	0.36243	0.36703	0.37188	0.37604
650	0.32138	0.32939	0.33257	0.33588	0.34034	0.34714	0.35359	0.36017	0.36636	0.37254	0.37718	0.38201	0.38618
649.5	0.3279	0.33601	0.33908	0.34255	0.34696	0.35383	0.36034	0.36687	0.37305	0.37934	0.384	0.38882	0.39301
649	0.33789	0.34612	0.34922	0.35274	0.35715	0.36405	0.3705	0.37716	0.38337	0.38974	0.39437	0.39924	0.40353
648.5	0.34467	0.35291	0.35605	0.3596	0.36401	0.37091	0.37736	0.38408	0.3903	0.3967	0.40132	0.40625	0.41056
648	0.35505	0.36332	0.36653	0.37008	0.37451	0.38139	0.38775	0.39467	0.40091	0.40721	0.4119	0.41688	0.42127
647.5	0.36203	0.37026	0.37345	0.37704	0.38151	0.38838	0.39489	0.40171	0.40792	0.4143	0.41898	0.42409	0.42836
647	0.37266	0.38093	0.38409	0.38775	0.39225	0.39916	0.40556	0.41239	0.41865	0.42509	0.42974	0.43487	0.43915
646.5	0.37974	0.38806	0.39119	0.39482	0.39931	0.40628	0.41271	0.41947	0.42577	0.43226	0.43689	0.44208	0.44637
646	0.3905	0.39876	0.40193	0.40548	0.40991	0.41685	0.42336	0.43014	0.43644	0.44291	0.44746	0.45271	0.45706
645.5	0.3978	0.40598	0.40917	0.4126	0.41706	0.42403	0.43052	0.43735	0.44357	0.45001	0.45457	0.45997	0.46426
645	0.40875	0.41694	0.42011	0.42361	0.42805	0.43494	0.44134	0.44808	0.45429	0.46091	0.46541	0.47071	0.47509
644.5	0.41617	0.42439	0.42741	0.43103	0.43543	0.44225	0.44861	0.45534	0.46153	0.46808	0.4727	0.47797	0.48234
644	0.42735	0.43543	0.43843	0.44205	0.44645	0.45314	0.45955	0.46627	0.47239	0.47881	0.48356	0.48861	0.49311
643.5	0.4348	0.44281	0.44584	0.44933	0.45375	0.46038	0.46681	0.47366	0.47965	0.48596	0.4907	0.49583	0.50037
643	0.44614	0.45405	0.45703	0.4604	0.46478	0.47144	0.47777	0.4846	0.4905	0.49688	0.50147	0.50662	0.51115
642.5	0.45372	0.46158	0.46455	0.4678	0.47224	0.47885	0.48512	0.49187	0.49778	0.50426	0.50861	0.51385	0.51836
642	0.46519	0.47287	0.47586	0.479	0.48338	0.49001	0.49623	0.50284	0.5087	0.5151	0.51948	0.52452	0.52914
641.5	0.4728	0.48029	0.48329	0.48658	0.49086	0.49738	0.50355	0.51012	0.51597	0.52224	0.52662	0.53169	0.53629
641	0.48421	0.49164	0.49441	0.49772	0.50193	0.50832	0.51447	0.52093	0.52666	0.53281	0.53733	0.54219	0.54683
640.5	0.49178	0.49915	0.50183	0.50521	0.50931	0.51572	0.52168	0.52805	0.53379	0.53982	0.54436	0.54923	0.55382
640	0.50311	0.51045	0.51311	0.51628	0.52024	0.52667	0.53249	0.53877	0.5443	0.55038	0.55489	0.55948	0.56405
639.5	0.51072	0.51795	0.52061	0.52372	0.52762	0.53401	0.53974	0.54591	0.55137	0.55738	0.56179	0.56634	0.57092
639	0.52234	0.52934	0.5318	0.53486	0.53871	0.54491	0.55063	0.55666	0.56192	0.56783	0.57205	0.57653	0.58106
638.5	0.5301	0.53699	0.53929	0.54237	0.54618	0.55232	0.55785	0.56374	0.569	0.57475	0.5788	0.58347	0.58791
638	0.54181	0.5484	0.55064	0.55356	0.55743	0.56334	0.56862	0.57438	0.57949	0.58521	0.5891	0.59377	0.59817
637.5	0.54954	0.55586	0.55816	0.56101	0.56477	0.57053	0.57568	0.58123	0.58633	0.59209	0.59575	0.60043	0.60481
637	0.56102	0.56701	0.5693	0.57195	0.57561	0.5812	0.58623	0.59171	0.59648	0.60213	0.60576	0.61018	0.61455
636.5	0.56862	0.57436	0.57655	0.57925	0.58278	0.58824	0.59309	0.59852	0.60317	0.60871	0.61233	0.61652	0.62087
636	0.57977	0.58542	0.58742	0.58991	0.59337	0.59865	0.60335	0.60862	0.61322	0.61835	0.62204	0.62611	0.63033
635.5	0.58723	0.59273	0.59458	0.59697	0.60038	0.60547	0.61009	0.61524	0.61975	0.62479	0.62834	0.63244	0.63655
635	0.5984	0.60357	0.60534	0.60767	0.61093	0.61585	0.62025	0.62508	0.62944	0.63424	0.63771	0.64169	0.64577
634.5	0.60578	0.61067	0.61237	0.61466	0.61788	0.62269	0.6269	0.63165	0.63565	0.64051	0.64382	0.64766	0.65172
634	0.61671	0.62117	0.6228	0.6251	0.6281	0.63271	0.63668	0.64111	0.64489	0.64954	0.65283	0.6565	0.66048
633.5	0.62388	0.62821	0.62971	0.63188	0.63488	0.63928	0.64314	0.64737	0.65103	0.65557	0.65878	0.66233	0.66627
633	0.63446	0.63851	0.63994	0.64194	0.64477	0.64887	0.65259	0.65641	0.66005	0.6644	0.66743	0.67078	0.67459
632.5	0.6414	0.64537	0.64667	0.64852	0.65121	0.65518	0.65873	0.66243	0.66602	0.67021	0.67308	0.67629	0.6801
632	0.65183	0.65546	0.65664	0.65829	0.66082	0.66446	0.66782	0.67134	0.67461	0.67855	0.68121	0.68441	0.688
631.5	0.6588	0.66219	0.66326	0.66473	0.66703	0.67067	0.67369	0.6772	0.68028	0.68403	0.68654	0.68972	0.69318
631	0.66899	0.67199	0.67292	0.6743	0.67646	0.67992	0.68266	0.68575	0.68851	0.69202	0.69448	0.69746	0.70078
630.5	0.67574	0.6785	0.67921	0.68052	0.68249	0.68586	0.68854	0.69139	0.69392	0.6973	0.69959	0.7024	0.70568
630	0.68565	0.68805	0.68852	0.6897	0.69165	0.69457	0.69702	0.69954	0.70191	0.70491	0.70698	0.70963	0.71283
629.5	0.69228	0.69436	0.69472	0.69576	0.69763	0.70031	0.70248	0.70494	0.70709	0.70987	0.71179	0.71435	0.71748
629	0.70177	0.70348	0.7038	0.70463	0.70627	0.70871	0.71042	0.71273	0.71448	0.71696	0.71871	0.72108	0.72413
628.5	0.70803	0.70951	0.70962	0.71036	0.71185	0.71416	0.71563	0.71776	0.71924	0.72161	0.72322	0.72539	0.7284
628	0.71725	0.71824	0.71834	0.71881	0.72	0.7221	0.72319	0.72499	0.72613	0.72844	0.72986	0.73162	0.73443
627.5	0.72339	0.72406	0.72397	0.7244	0.72539	0.72722	0.72815	0.72969	0.73064	0.73284	0.73409	0.73572	0.73834
627	0.73229	0.73248	0.73239	0.73254	0.73329	0.73484	0.73546	0.73649	0.7372	0.73921	0.7401	0.7416	0.74399
626.5	0.73808	0.73801	0.73771	0.73771	0.73836	0.73975	0.74009	0.74092	0.74152	0.74322	0.744	0.74525	0.74767
626	0.74656	0.74595	0.74546	0.7453	0.74563	0.74689	0.74685	0.74733	0.74765	0.7489	0.74944	0.7505	0.75286
625.5	0.75213	0.75118	0.75053	0.75036	0.75033	0.75144	0.75106	0.75142	0.7516	0.75261	0.75301	0.75381	0.7562
625	0.76016	0.75862	0.75781	0.75738	0.75729	0.75791	0.75723	0.75725	0.75703	0.75775	0.75795	0.75855	0.76074
624.5	0.76539	0.76357	0.76259	0.76203	0.76186	0.76214	0.76132	0.76094	0.76051	0.76107	0.76113	0.76162	0.76365
624	0.77289	0.77059	0.76936	0.76855	0.76826	0.76813	0.7671	0.76623	0.76545	0.76574	0.76558	0.76577	0.76764
623.5	0.77779	0.77522	0.77385	0.77295	0.77251	0.7721	0.77087	0.76972	0.76876	0.76872	0.76845	0.76841	0.77014
623	0.78477	0.78168	0.78026	0.77913	0.77845	0.7777	0.77607	0.77462	0.77331	0.77292	0.77235	0.77194	0.77359
622.5	0.7893	0.78591	0.78434	0.78309	0.78223	0.78119	0.77931	0.77765	0.77613	0.77548	0.7747	0.77423	0.77565
622	0.79564	0.79174	0.79003	0.78859	0.78748	0.78612	0.78378	0.78185	0.77995	0.77894	0.77785	0.7773	0.77832
621.5	0.79975	0.79552	0.79367	0.79207	0.7908	0.78936	0.78659	0.78454	0.78238	0.78105	0.77991	0.77917	0.78009
621	0.80584	0.80099	0.79887	0.79721	0.7956	0.79381	0.79063	0.78827	0.78569	0.78395	0.78275	0.78169	0.78245
620.5	0.80968	0.80453	0.80219	0.80041	0.79861	0.79662	0.79308	0.79051	0.78768	0.78582	0.7844	0.78313	0.78392
620	0.81475	0.80936	0.80692	0.8048	0.80293	0.80044	0.79687	0.7937	0.7906	0.78846	0.78655	0.7851	0.78581
619.5	0.81815	0.81235	0.80978	0.80751	0.80556	0.80284	0.79898	0.79565	0.79222	0.78985	0.78777	0.78609	0.78678
619	0.82277	0.81637	0.81382	0.81121	0.80912	0.80621	0.8018	0.79796	0.7943	0.79177	0.78954	0.78747	0.78798
618.5	0.82564	0.81893	0.81626	0.81356	0.81123	0.80815	0.80356	0.79945	0.79555	0.79275	0.79047	0.78827	0.78856
618	0.82961	0.82254	0.81962	0.81677	0.81417	0.81074	0.80573	0.80136	0.79721	0.79399	0.79165	0.78911	0.78922
617.5	0.83208	0.8247	0.82173	0.81875	0.81597	0.81216	0.80699	0.80252	0.7981	0.79471	0.79208	0.78951	0.78946
617	0.83548	0.82762	0.82454	0.82123	0.81843	0.81422	0.80864	0.80391	0.79925	0.79543	0.79266	0.78987	0.78968
616.5	0.83749	0.82942	0.82618	0.82277	0.81976	0.81541	0.80968	0.80461	0.79981	0.79588	0.79285	0.79003	0.7896
616	0.84028	0.83184	0.82821	0.82479	0.82161	0.81697	0.81097	0.80551	0.80044	0.79614	0.79302	0.78991	0.78927
615.5	0.84181	0.83325	0.8294	0.82592	0.82257	0.81779	0.81166	0.80601	0.80064	0.79631	0.79287	0.78965	0.78886
615	0.84389	0.83489	0.83098	0.82726	0.82379	0.81875	0.81233	0.8063	0.80067	0.79608	0.79247	0.78892	0.78821
614.5	0.84511	0.83582	0.83192	0.82803	0.82443	0.81919	0.8126	0.80633	0.80057	0.79584	0.79196	0.78841	0.78761
614	0.84664	0.83693	0.83288	0.82893	0.82512	0.8197	0.81273	0.80622	0.80017	0.7951	0.79112	0.78726	0.78652
613.5	0.84743	0.83745	0.83337	0.8293	0.82532	0.81972	0.8126	0.80604	0.79967	0.79449	0.79042	0.78647	0.78561
613	0.84837	0.83801	0.83391	0.82973	0.82551	0.81951	0.81218	0.80547	0.79886	0.79329	0.78923	0.78499	0.78405
612.5	0.84883	0.83825	0.83405	0.8299	0.82555	0.81926	0.81189	0.80496	0.79814	0.7925	0.78819	0.78389	0.78288
612	0.84919	0.83835	0.83408	0.82973	0.8254	0.81896	0.81116	0.80391	0.7971	0.79126	0.78662	0.78216	0.78099
611.5	0.84931	0.83833	0.83398	0.8295	0.82506	0.81855	0.81064	0.80313	0.7961	0.79037	0.78544	0.78094	0.77962
611	0.84912	0.83809	0.8336	0.82887	0.82441	0.81769	0.80952	0.8018	0.79463	0.78868	0.78375	0.77914	0.77757
610.5	0.84882	0.83774	0.8331	0.82837	0.82377	0.81688	0.80863	0.80083	0.79339	0.78737	0.78238	0.77772	0.77606
610	0.84813	0.83689	0.8321	0.82726	0.82256	0.81556	0.80716	0.79908	0.79157	0.78526	0.78027	0.77533	0.77366
609.5	0.84761	0.83615	0.83137	0.82642	0.82167	0.81462	0.80604	0.79783	0.79019	0.78382	0.77871	0.7737	0.77197
609	0.8465	0.83491	0.82996	0.82504	0.82011	0.81287	0.80405	0.79582	0.78805	0.78146	0.77628	0.77115	0.76946
608.5	0.8456	0.83393	0.82895	0.8241	0.81904	0.81169	0.80279	0.79442	0.78667	0.77997	0.7746	0.76954	0.76767
608	0.84404	0.83244	0.82733	0.82238	0.81721	0.80981	0.80078	0.7923	0.78443	0.7775	0.77205	0.76686	0.76508
607.5	0.8429	0.83118	0.82611	0.82111	0.81589	0.80849	0.7993	0.79069	0.78281	0.77578	0.77035	0.76505	0.76313
607	0.84103	0.82938	0.82412	0.81907	0.81384	0.80634	0.79703	0.7883	0.78027	0.77328	0.76779	0.76241	0.76046
606.5	0.83967	0.82802	0.82271	0.81763	0.81239	0.80473	0.79543	0.7866	0.77857	0.77158	0.76612	0.76066	0.75865
606	0.83747	0.82581	0.82057	0.81547	0.81009	0.80248	0.7932	0.78426	0.77599	0.76896	0.76338	0.75799	0.75594
605.5	0.83601	0.82438	0.81912	0.8139	0.80848	0.8009	0.7915	0.78263	0.7743	0.76719	0.7616	0.75614	0.75406
605	0.83353	0.82189	0.81675	0.8115	0.806	0.79846	0.78899	0.7801	0.77165	0.76435	0.75884	0.7534	0.75128
604.5	0.83185	0.82028	0.81519	0.80983	0.80435	0.79675	0.78717	0.77832	0.76989	0.76264	0.75704	0.7516	0.74934
604	0.82911	0.81768	0.81273	0.80736	0.80203	0.79422	0.78461	0.77568	0.76725	0.76007	0.75432	0.74882	0.74669
603.5	0.82729	0.81603	0.81117	0.80577	0.80041	0.79255	0.78284	0.77394	0.76559	0.75837	0.75262	0.74708	0.7449
603	0.82448	0.81343	0.80849	0.80316	0.79784	0.78991	0.78035	0.77138	0.76301	0.75578	0.75001	0.74444	0.74232
602.5	0.82266	0.81185	0.80677	0.80159	0.79608	0.78823	0.77877	0.76984	0.76142	0.75414	0.74843	0.74282	0.74069
602	0.8198	0.80911	0.80404	0.79881	0.79344	0.78556	0.77613	0.76723	0.75885	0.75153	0.74591	0.74031	0.7382
601.5	0.81796	0.80734	0.80237	0.79712	0.7918	0.78396	0.77449	0.76562	0.75733	0.7499	0.74441	0.73879	0.73672
601	0.81509	0.80464	0.79985	0.79456	0.78918	0.78152	0.77199	0.76311	0.75488	0.7475	0.74209	0.73656	0.73442
600.5	0.81324	0.80306	0.7982	0.79298	0.78751	0.78012	0.77052	0.76173	0.75339	0.74607	0.74066	0.73514	0.73303
600	0.81032	0.80035	0.79563	0.7904	0.78495	0.77758	0.76806	0.75933	0.75103	0.74385	0.73846	0.73298	0.73074
599.5	0.80835	0.79864	0.79386	0.78865	0.78334	0.77608	0.76652	0.75784	0.74955	0.74241	0.73701	0.73159	0.72941
599	0.8053	0.79603	0.79141	0.78614	0.78087	0.77355	0.76414	0.75559	0.74743	0.74039	0.73499	0.72959	0.7274
598.5	0.80336	0.7945	0.78976	0.78463	0.77932	0.77206	0.76266	0.75414	0.74611	0.7391	0.73368	0.72832	0.7263
598	0.80061	0.79215	0.78747	0.78239	0.77718	0.76986	0.76058	0.75219	0.74429	0.73733	0.73191	0.72655	0.72465
597.5	0.79891	0.79065	0.78594	0.78097	0.77579	0.76861	0.75935	0.75088	0.74308	0.73623	0.73072	0.72554	0.72362
597	0.79628	0.78836	0.78383	0.77891	0.77373	0.76664	0.75744	0.74926	0.74136	0.73467	0.72916	0.72404	0.72212
596.5	0.79455	0.78686	0.78244	0.77754	0.77246	0.7655	0.75632	0.74818	0.74029	0.73368	0.72813	0.72302	0.72128
596	0.7921	0.78492	0.78045	0.77556	0.77064	0.76368	0.75469	0.74663	0.73885	0.7322	0.72695	0.72176	0.72006
595.5	0.79048	0.78351	0.77915	0.77429	0.76939	0.76244	0.75354	0.74554	0.73787	0.73131	0.72606	0.7209	0.71928
595	0.78808	0.78163	0.77726	0.77245	0.76761	0.76073	0.75197	0.74396	0.73652	0.72997	0.72485	0.71983	0.71808
594.5	0.78665	0.78039	0.77613	0.7714	0.7665	0.75972	0.75103	0.74311	0.73574	0.72929	0.72416	0.7192	0.71747
594	0.78462	0.77876	0.77449	0.76988	0.76512	0.75842	0.74985	0.74201	0.7348	0.72824	0.72317	0.7184	0.71674
593.5	0.78325	0.7777	0.77347	0.76899	0.76414	0.75751	0.74916	0.74137	0.73406	0.7277	0.72271	0.71802	0.71629
593	0.78148	0.7763	0.77216	0.76764	0.76299	0.75637	0.7482	0.7405	0.73321	0.72697	0.72204	0.71741	0.7157
592.5	0.78028	0.77542	0.77129	0.76682	0.76213	0.75562	0.74753	0.73993	0.73268	0.72652	0.72159	0.71706	0.71529
592	0.77854	0.77433	0.77009	0.76558	0.76108	0.75475	0.74663	0.73918	0.73203	0.72589	0.72112	0.71654	0.7149
591.5	0.77747	0.77359	0.76938	0.765	0.76048	0.75421	0.74611	0.73867	0.73163	0.7255	0.72086	0.71624	0.71466
591	0.77594	0.77257	0.76842	0.76408	0.75965	0.75343	0.74539	0.73806	0.73113	0.72506	0.7205	0.7159	0.71439
590.5	0.77511	0.77189	0.76789	0.76359	0.75922	0.75294	0.745	0.73763	0.73082	0.72483	0.72019	0.7158	0.71417
590	0.77371	0.77114	0.76715	0.76287	0.75857	0.75231	0.74445	0.73721	0.7305	0.72456	0.71993	0.71551	0.71412
589.5	0.77296	0.77066	0.76672	0.76244	0.75824	0.75204	0.74413	0.73704	0.73024	0.72443	0.71981	0.71539	0.71403
589	0.77191	0.77008	0.76615	0.76187	0.75767	0.75169	0.74378	0.7368	0.73009	0.7242	0.71975	0.71521	0.71399
588.5	0.77123	0.76965	0.76589	0.76157	0.75735	0.75144	0.74356	0.73664	0.72993	0.72405	0.7197	0.71528	0.71402
588	0.77049	0.76929	0.76555	0.76128	0.75713	0.75122	0.74348	0.73654	0.72999	0.72413	0.71982	0.71545	0.71418
587.5	0.77009	0.76915	0.76529	0.76119	0.75707	0.75118	0.74348	0.73652	0.72996	0.7242	0.71988	0.71562	0.71439
587	0.76967	0.76885	0.76503	0.76101	0.75691	0.75113	0.74352	0.73654	0.73008	0.72429	0.72006	0.71577	0.71455
586.5	0.76935	0.76878	0.7649	0.761	0.75685	0.75103	0.74347	0.73648	0.73005	0.72433	0.72	0.71591	0.71462
586	0.76886	0.76858	0.76487	0.76082	0.75661	0.7509	0.74347	0.73651	0.73004	0.72441	0.71999	0.71595	0.71467
585.5	0.76843	0.76852	0.76486	0.76072	0.7566	0.75085	0.74345	0.73647	0.73003	0.72447	0.72005	0.71593	0.71473
585	0.7681	0.76856	0.76475	0.76074	0.75658	0.75089	0.74353	0.73665	0.73015	0.72465	0.72016	0.71602	0.71482
584.5	0.76795	0.76861	0.76467	0.76064	0.75668	0.75092	0.74355	0.73667	0.73018	0.72464	0.72031	0.71615	0.71486
584	0.76788	0.76878	0.76476	0.7607	0.75671	0.75113	0.74367	0.73685	0.73025	0.72466	0.72039	0.7163	0.71497
583.5	0.76788	0.76877	0.7648	0.76069	0.75674	0.75117	0.74371	0.73686	0.73016	0.72469	0.72053	0.71628	0.71497
583	0.76785	0.76878	0.76495	0.76081	0.75686	0.75102	0.7436	0.73675	0.73008	0.72463	0.72038	0.7162	0.7149
582.5	0.76782	0.76875	0.765	0.7608	0.75697	0.75098	0.74351	0.73667	0.72999	0.72464	0.72027	0.71609	0.71473
582	0.76771	0.76883	0.76505	0.76093	0.75699	0.75092	0.74341	0.7366	0.72998	0.72455	0.72012	0.71591	0.71468
581.5	0.76761	0.76889	0.76515	0.76103	0.75697	0.75103	0.74337	0.73665	0.7299	0.72453	0.72006	0.71573	0.71458
581	0.76754	0.7689	0.7651	0.76091	0.75677	0.7509	0.74336	0.73651	0.72974	0.72431	0.71982	0.71545	0.71431
580.5	0.76746	0.76889	0.76498	0.76074	0.75668	0.75077	0.74313	0.73624	0.72951	0.72402	0.71962	0.71514	0.71398
580	0.76743	0.76879	0.7647	0.76056	0.75648	0.75042	0.74285	0.73577	0.72915	0.72345	0.71891	0.7147	0.71326
579.5	0.76738	0.76872	0.76469	0.76051	0.75638	0.75022	0.74259	0.73553	0.72884	0.72303	0.71863	0.7143	0.71284
579	0.76724	0.76847	0.76438	0.76023	0.75596	0.74979	0.74203	0.73506	0.72814	0.72231	0.7178	0.71358	0.712
578.5	0.76714	0.76809	0.76418	0.75989	0.75568	0.74942	0.74157	0.73458	0.72767	0.72181	0.71727	0.71297	0.71141
578	0.7668	0.7677	0.76369	0.75927	0.75491	0.74877	0.7408	0.73364	0.72669	0.72085	0.71624	0.71177	0.71038
577.5	0.7667	0.76743	0.76344	0.7589	0.75451	0.74829	0.74035	0.73302	0.72608	0.72024	0.71558	0.71104	0.70962
577	0.76625	0.76676	0.76268	0.75804	0.75361	0.74737	0.73933	0.73194	0.72484	0.71892	0.71421	0.7096	0.70808
576.5	0.76583	0.76621	0.7621	0.75741	0.75303	0.74668	0.73859	0.73116	0.72394	0.71795	0.71319	0.70863	0.70709
576	0.76529	0.76537	0.76107	0.75627	0.75201	0.74549	0.73734	0.72979	0.72255	0.71643	0.71159	0.70687	0.70526
575.5	0.76475	0.76476	0.76028	0.75554	0.75117	0.74465	0.73638	0.72882	0.72145	0.71532	0.71044	0.70573	0.70402
575	0.76404	0.76373	0.75893	0.75431	0.74973	0.74315	0.73482	0.727	0.71971	0.71345	0.70843	0.70359	0.70188
574.5	0.76341	0.76281	0.75801	0.75342	0.74873	0.74217	0.73371	0.72583	0.71845	0.71211	0.70692	0.70208	0.70043
574	0.76237	0.76125	0.75652	0.75164	0.74688	0.74027	0.73172	0.7237	0.71632	0.70981	0.70458	0.69955	0.69794
573.5	0.7615	0.76002	0.75537	0.75039	0.74552	0.73899	0.73022	0.72222	0.71474	0.70823	0.70293	0.69784	0.69613
573	0.76025	0.7581	0.75345	0.74838	0.74344	0.73662	0.72782	0.71973	0.71218	0.70553	0.70025	0.69514	0.69334
572.5	0.7592	0.7567	0.75202	0.74679	0.74192	0.73497	0.72613	0.71797	0.7103	0.70352	0.6982	0.69315	0.6913
572	0.75755	0.75448	0.74966	0.74438	0.73945	0.73233	0.72345	0.71522	0.70732	0.70045	0.6951	0.68997	0.68806
571.5	0.75641	0.75288	0.748	0.74264	0.73773	0.73061	0.72157	0.71324	0.70527	0.6983	0.69295	0.68772	0.68575
571	0.75437	0.75014	0.74515	0.73991	0.73481	0.72762	0.71846	0.71	0.702	0.69499	0.68953	0.68407	0.68206
570.5	0.75294	0.74813	0.74317	0.73787	0.73282	0.72553	0.71627	0.70775	0.69969	0.69266	0.68701	0.68147	0.67946
570	0.75045	0.74503	0.73984	0.73472	0.72948	0.722	0.71277	0.70403	0.6959	0.68875	0.68303	0.67743	0.67536
569.5	0.74872	0.74288	0.73767	0.73245	0.7272	0.7196	0.71028	0.70151	0.69329	0.68609	0.68028	0.67466	0.67252
569	0.74605	0.73958	0.73421	0.72891	0.72355	0.71577	0.70638	0.69762	0.68918	0.6819	0.67612	0.67049	0.66818
568.5	0.74418	0.73709	0.73192	0.72637	0.721	0.71308	0.70358	0.69487	0.68628	0.67905	0.67314	0.66755	0.66508
568	0.74124	0.73321	0.72797	0.72226	0.71685	0.70891	0.6994	0.69048	0.68196	0.6745	0.66854	0.66294	0.66033
567.5	0.73911	0.73037	0.72515	0.71944	0.71398	0.70604	0.69641	0.6874	0.67885	0.67125	0.66532	0.65967	0.65704
567	0.73563	0.72595	0.72062	0.71486	0.70949	0.70153	0.69177	0.68257	0.67404	0.66623	0.66036	0.65455	0.65198
566.5	0.73307	0.72289	0.71742	0.71167	0.70632	0.69827	0.68846	0.67927	0.67054	0.66274	0.65689	0.65103	0.64834
566	0.72913	0.7182	0.71258	0.70664	0.70123	0.69316	0.68329	0.67399	0.66528	0.65746	0.65139	0.64547	0.64275
565.5	0.72628	0.71481	0.70919	0.70324	0.69779	0.68964	0.6797	0.67036	0.66157	0.65388	0.64759	0.64167	0.6389
565	0.72197	0.70959	0.70391	0.698	0.69232	0.68416	0.67421	0.66477	0.656	0.64826	0.64183	0.63593	0.63312
564.5	0.71888	0.70582	0.70026	0.69424	0.68863	0.68039	0.67037	0.66091	0.65208	0.64434	0.63793	0.632	0.62917
564	0.71409	0.70026	0.6945	0.68852	0.68277	0.67459	0.66458	0.65505	0.64606	0.63824	0.63197	0.62602	0.62309
563.5	0.71078	0.69634	0.6905	0.68455	0.67877	0.67058	0.66049	0.651	0.64197	0.63407	0.6278	0.62184	0.61899
563	0.70576	0.69034	0.68445	0.67846	0.67261	0.66445	0.65418	0.64473	0.63567	0.62778	0.62153	0.61548	0.61255
562.5	0.70232	0.68611	0.6804	0.67442	0.66854	0.66027	0.64999	0.64053	0.63144	0.62357	0.61725	0.61119	0.60829
562	0.69694	0.6798	0.67409	0.66799	0.66212	0.65383	0.64368	0.63402	0.62505	0.61705	0.61075	0.60471	0.60173
561.5	0.69309	0.67544	0.66968	0.66358	0.65777	0.64938	0.63928	0.62957	0.62061	0.61266	0.60626	0.60028	0.59731
561	0.68732	0.66891	0.66286	0.65671	0.65095	0.64263	0.6325	0.62284	0.61392	0.60594	0.59936	0.59343	0.59041
560.5	0.68338	0.66438	0.65826	0.65218	0.64642	0.63793	0.62785	0.61826	0.60939	0.60139	0.59481	0.58887	0.58572
560	0.67728	0.65733	0.65129	0.6452	0.63935	0.63096	0.62088	0.61134	0.60247	0.59429	0.58786	0.58178	0.57872
559.5	0.67294	0.65248	0.64656	0.64041	0.63458	0.62617	0.61619	0.6066	0.59773	0.58955	0.58317	0.5771	0.57399
559	0.66631	0.64507	0.6392	0.63311	0.62726	0.61907	0.60893	0.59923	0.59043	0.58238	0.57599	0.56999	0.56694
558.5	0.6619	0.6402	0.63429	0.62822	0.62241	0.61416	0.6041	0.59443	0.58559	0.57764	0.57124	0.5653	0.56223
558	0.65513	0.63271	0.62677	0.62074	0.61495	0.60681	0.59675	0.58711	0.57838	0.57044	0.56405	0.55807	0.55509
557.5	0.65055	0.62776	0.62178	0.61568	0.60994	0.60182	0.59182	0.58225	0.57354	0.56559	0.55922	0.55325	0.55028
557	0.64374	0.62015	0.61426	0.60826	0.60244	0.59441	0.58447	0.57492	0.56635	0.55832	0.55204	0.54612	0.54313
556.5	0.63914	0.61505	0.60923	0.60326	0.59747	0.58941	0.57957	0.57002	0.56145	0.5536	0.54732	0.54143	0.53842
556	0.63202	0.60743	0.60168	0.59569	0.59003	0.58189	0.57211	0.56278	0.55426	0.5464	0.54026	0.53435	0.53134
555.5	0.62727	0.60223	0.59653	0.59051	0.58498	0.57688	0.56712	0.55791	0.54947	0.54164	0.53551	0.52966	0.52663
555	0.61988	0.59452	0.58875	0.58272	0.5772	0.56934	0.55963	0.55051	0.54216	0.53432	0.52832	0.5225	0.51953
554.5	0.61504	0.58929	0.58357	0.57758	0.57212	0.5643	0.55471	0.54565	0.53735	0.52958	0.52363	0.51782	0.51488
554	0.60765	0.58161	0.57595	0.57004	0.56452	0.55677	0.54733	0.53842	0.53013	0.52247	0.51656	0.51084	0.50795
553.5	0.60284	0.57653	0.57085	0.56507	0.55969	0.55185	0.54244	0.53369	0.52551	0.51785	0.51198	0.50631	0.50349
553	0.59562	0.56899	0.56337	0.55766	0.55224	0.54462	0.53528	0.52658	0.51853	0.51097	0.50521	0.49967	0.49686
552.5	0.59076	0.56388	0.55834	0.55271	0.54732	0.53985	0.53052	0.52187	0.51397	0.50644	0.50077	0.49524	0.49246
552	0.58349	0.55642	0.55097	0.54538	0.53997	0.53269	0.52345	0.51498	0.50713	0.49973	0.49418	0.4887	0.4859
551.5	0.57862	0.55142	0.54604	0.54052	0.5352	0.52788	0.51869	0.51041	0.50264	0.49531	0.48975	0.48437	0.4815
551	0.57136	0.54402	0.53873	0.53312	0.52798	0.52071	0.51173	0.50361	0.49599	0.48872	0.48331	0.47794	0.47507
550.5	0.56644	0.53901	0.53391	0.52827	0.52316	0.516	0.50716	0.49905	0.49148	0.48442	0.47899	0.47366	0.47085
550	0.55921	0.53166	0.52656	0.5211	0.51605	0.50911	0.50045	0.49244	0.48498	0.47803	0.47273	0.4674	0.46481
549.5	0.55433	0.52677	0.5218	0.51642	0.51142	0.50459	0.49602	0.48806	0.4806	0.47388	0.46853	0.46327	0.46075
549	0.54727	0.5196	0.51467	0.50948	0.50457	0.49783	0.48936	0.48165	0.47424	0.46764	0.4625	0.45726	0.45487
548.5	0.54248	0.51493	0.51004	0.50488	0.50005	0.49338	0.48492	0.47732	0.47006	0.46352	0.45849	0.45334	0.45087
548	0.53538	0.50797	0.50315	0.49808	0.49333	0.48688	0.4785	0.47103	0.46394	0.45744	0.45261	0.44762	0.44514
547.5	0.53077	0.50345	0.49873	0.49364	0.48902	0.48262	0.4743	0.46693	0.45997	0.45358	0.4487	0.44389	0.44134
547	0.52388	0.49675	0.49204	0.48706	0.48254	0.47625	0.4682	0.46091	0.45406	0.44784	0.44293	0.43823	0.43583
546.5	0.51929	0.49232	0.48761	0.48273	0.47835	0.47197	0.46414	0.45695	0.45022	0.44405	0.43921	0.43456	0.43225
546	0.51249	0.48578	0.48115	0.47644	0.47198	0.46579	0.45809	0.45119	0.44451	0.43844	0.43369	0.42917	0.427
545.5	0.50799	0.48141	0.47691	0.47232	0.46789	0.46187	0.45416	0.44746	0.44074	0.43477	0.43015	0.42568	0.42355
545	0.50127	0.47511	0.47074	0.46612	0.46179	0.45604	0.44839	0.44178	0.43529	0.42935	0.42484	0.42052	0.41833
544.5	0.49682	0.47093	0.46663	0.46203	0.4578	0.45217	0.44461	0.43802	0.43174	0.4258	0.42138	0.41707	0.41501
544	0.49034	0.46494	0.46058	0.45618	0.45204	0.44643	0.43911	0.43259	0.42647	0.42069	0.41638	0.41213	0.41005
543.5	0.48614	0.46095	0.4566	0.45233	0.44831	0.44269	0.43552	0.42911	0.42312	0.41743	0.41311	0.40893	0.40688
543	0.48001	0.45515	0.45087	0.44675	0.44282	0.43729	0.43031	0.42395	0.41816	0.41253	0.40837	0.4043	0.40226
542.5	0.47581	0.45126	0.44712	0.443	0.43917	0.43369	0.42682	0.42053	0.41486	0.40933	0.40521	0.40126	0.39927
542	0.4697	0.44564	0.44153	0.4376	0.43382	0.42849	0.42174	0.41565	0.41007	0.40463	0.40064	0.39669	0.39482
541.5	0.46562	0.44197	0.43791	0.43395	0.43025	0.42499	0.41836	0.41236	0.40688	0.40156	0.39757	0.3937	0.39189
541	0.45975	0.43665	0.43267	0.42875	0.42508	0.42002	0.41352	0.40764	0.40234	0.39706	0.39313	0.38936	0.38755
540.5	0.45589	0.43317	0.42924	0.4253	0.42172	0.41674	0.41034	0.40453	0.3993	0.39416	0.39028	0.38655	0.38476
540	0.45015	0.42798	0.42418	0.42035	0.41676	0.41197	0.40572	0.40002	0.39489	0.38983	0.38601	0.38247	0.38064
539.5	0.44646	0.42463	0.42083	0.41714	0.41358	0.40884	0.40268	0.39704	0.39194	0.38704	0.38324	0.37974	0.378
539	0.44105	0.41964	0.41608	0.41244	0.40896	0.40425	0.39829	0.3927	0.38771	0.38296	0.37924	0.37584	0.37415
538.5	0.43757	0.41647	0.41294	0.40934	0.40591	0.40132	0.39539	0.38984	0.38496	0.38027	0.37663	0.37323	0.37159
538	0.43229	0.41173	0.40833	0.40475	0.40145	0.39695	0.39115	0.38573	0.38094	0.37636	0.37282	0.36947	0.36792
537.5	0.42886	0.40866	0.40529	0.4018	0.39848	0.39411	0.38839	0.38304	0.37836	0.37377	0.37037	0.36702	0.36548
537	0.42383	0.40418	0.40079	0.39746	0.39425	0.38997	0.38432	0.37916	0.37447	0.37005	0.36672	0.36346	0.36199
536.5	0.42055	0.40126	0.39786	0.39462	0.39144	0.38722	0.3816	0.37656	0.37206	0.3676	0.36435	0.36118	0.35967
536	0.41567	0.39696	0.39358	0.39034	0.38726	0.38318	0.37763	0.37273	0.36834	0.36402	0.36071	0.35771	0.35623
535.5	0.41253	0.39412	0.39087	0.38766	0.38467	0.38052	0.37509	0.37029	0.366	0.3617	0.35844	0.3555	0.35409
535	0.40776	0.38991	0.38671	0.38357	0.3807	0.37664	0.37131	0.3667	0.36244	0.35827	0.35507	0.35215	0.35081
534.5	0.40477	0.38722	0.3841	0.38105	0.37819	0.37419	0.36888	0.36442	0.36013	0.35605	0.353	0.35005	0.3487
534	0.40035	0.38319	0.38018	0.37718	0.37434	0.37055	0.36539	0.36093	0.35671	0.35274	0.34976	0.34691	0.34563
533.5	0.39742	0.38064	0.37766	0.37468	0.37188	0.36818	0.36306	0.35859	0.35444	0.3506	0.34761	0.34478	0.34363
533	0.39319	0.37688	0.37395	0.371	0.36831	0.36461	0.35968	0.35527	0.35127	0.34744	0.34446	0.34174	0.34062
532.5	0.39034	0.37444	0.37141	0.36852	0.36589	0.36223	0.35737	0.35304	0.34916	0.34535	0.34238	0.33972	0.33864
532	0.3861	0.37061	0.36768	0.3649	0.3623	0.35868	0.35401	0.34977	0.346	0.34214	0.33934	0.33674	0.3356
531.5	0.38337	0.36812	0.36526	0.36246	0.35993	0.35643	0.35182	0.34765	0.34393	0.34013	0.33739	0.33479	0.33369
531	0.37924	0.36439	0.36164	0.35893	0.35637	0.35296	0.34847	0.34447	0.34082	0.33714	0.33446	0.33189	0.33085
530.5	0.37654	0.36203	0.35928	0.35652	0.35406	0.35069	0.34626	0.34235	0.3388	0.33515	0.33251	0.33	0.32902
530	0.37249	0.35839	0.35568	0.35308	0.35064	0.34734	0.34299	0.33922	0.33576	0.33222	0.32958	0.32719	0.32623
529.5	0.36993	0.35598	0.35337	0.35082	0.34844	0.34528	0.34096	0.33717	0.33381	0.33038	0.3278	0.32542	0.32446
529	0.36609	0.35247	0.34994	0.34752	0.34519	0.34213	0.33787	0.33426	0.33094	0.32759	0.32507	0.32278	0.32185
528.5	0.36365	0.35023	0.34767	0.34538	0.34305	0.34013	0.33591	0.33234	0.32905	0.32578	0.32343	0.32109	0.32019
528	0.35992	0.34697	0.34438	0.34212	0.33986	0.33702	0.33296	0.32948	0.32628	0.32313	0.32076	0.31851	0.31768
527.5	0.35737	0.34466	0.3421	0.33992	0.33769	0.3349	0.33095	0.32752	0.32435	0.32132	0.31898	0.31676	0.31602
527	0.35365	0.34128	0.33887	0.3367	0.33465	0.33187	0.32801	0.3247	0.32165	0.31867	0.3164	0.31425	0.31358
526.5	0.35118	0.339	0.33668	0.33458	0.33259	0.32985	0.32603	0.32289	0.3199	0.317	0.31472	0.31261	0.31202
526	0.34758	0.33568	0.33356	0.3314	0.32954	0.32687	0.32318	0.32011	0.31726	0.31437	0.31224	0.31026	0.30969
525.5	0.34518	0.33359	0.33147	0.32934	0.3275	0.32488	0.32136	0.31836	0.31558	0.31282	0.31068	0.30877	0.30822
525	0.34177	0.33045	0.32837	0.32636	0.32452	0.32202	0.31867	0.31573	0.31304	0.31044	0.30843	0.30659	0.30609
524.5	0.3395	0.32836	0.32624	0.32442	0.32261	0.32018	0.31697	0.31403	0.31146	0.30896	0.30701	0.30521	0.30476
524	0.33609	0.32513	0.32323	0.32143	0.31964	0.31745	0.3143	0.31155	0.30906	0.30663	0.30489	0.30309	0.3027
523.5	0.33386	0.32319	0.32134	0.31953	0.31779	0.31572	0.31272	0.31002	0.30768	0.30524	0.30354	0.30182	0.30145
523	0.33058	0.32023	0.31854	0.31677	0.31511	0.31311	0.3103	0.30772	0.30555	0.30318	0.30156	0.30008	0.29973
522.5	0.32845	0.31833	0.31663	0.315	0.3134	0.31149	0.30878	0.30627	0.30427	0.30193	0.30036	0.29904	0.29865
522	0.32526	0.31538	0.31377	0.31235	0.31088	0.30897	0.30646	0.30413	0.30224	0.30005	0.29867	0.29747	0.29712
521.5	0.32317	0.31355	0.31196	0.31063	0.30929	0.30738	0.30506	0.30285	0.301	0.29894	0.29763	0.29644	0.29613
521	0.31994	0.31068	0.30931	0.30798	0.30677	0.3051	0.30285	0.30093	0.29915	0.29731	0.29605	0.29499	0.29481
520.5	0.31794	0.30895	0.30769	0.30638	0.30522	0.30372	0.30159	0.29974	0.29808	0.2964	0.29511	0.29419	0.29403
520	0.31506	0.30638	0.30526	0.30409	0.30288	0.3018	0.2997	0.29806	0.29663	0.29509	0.29391	0.2931	0.29303
519.5	0.31333	0.30483	0.30378	0.30275	0.30153	0.30057	0.29864	0.29708	0.29578	0.29437	0.29323	0.29252	0.29249
519	0.31063	0.30245	0.30144	0.30058	0.29959	0.29872	0.29698	0.29568	0.29459	0.29321	0.29228	0.29165	0.29173
518.5	0.30893	0.30097	0.30004	0.29927	0.29839	0.29761	0.29606	0.29484	0.29393	0.29257	0.29179	0.29126	0.29135
518	0.30632	0.2989	0.29799	0.29735	0.29674	0.29601	0.29464	0.29369	0.29295	0.29182	0.29123	0.29084	0.29098
517.5	0.30477	0.29768	0.29678	0.29621	0.29566	0.29512	0.29385	0.29305	0.29237	0.29145	0.29094	0.29062	0.29086
517	0.30257	0.29588	0.29509	0.29477	0.2943	0.29386	0.29282	0.29222	0.29175	0.29112	0.29068	0.29054	0.29095
516.5	0.30119	0.29485	0.29413	0.29392	0.29356	0.29325	0.29237	0.2919	0.29159	0.29105	0.29068	0.29068	0.29113
516	0.29912	0.2933	0.2927	0.29265	0.29253	0.29239	0.29175	0.29156	0.29142	0.29105	0.29086	0.291	0.29155
515.5	0.29785	0.29246	0.29192	0.29192	0.2919	0.29199	0.29146	0.29143	0.29144	0.29117	0.29113	0.29135	0.292
515	0.29618	0.29137	0.29089	0.29108	0.29107	0.29148	0.29121	0.29139	0.29163	0.29156	0.29171	0.29207	0.2929
514.5	0.29527	0.29067	0.29044	0.29075	0.29072	0.29127	0.29126	0.29149	0.29192	0.29204	0.29229	0.29276	0.29369
514	0.29398	0.28989	0.28986	0.29029	0.29043	0.29118	0.2915	0.29201	0.29261	0.29299	0.29341	0.29399	0.2951
513.5	0.29322	0.28948	0.2896	0.29008	0.29043	0.29126	0.29177	0.29251	0.29323	0.29374	0.29437	0.29501	0.29623
513	0.29216	0.28912	0.28928	0.28993	0.29052	0.29161	0.29238	0.29338	0.29432	0.29505	0.29583	0.29667	0.29799
512.5	0.29172	0.28913	0.28938	0.2901	0.29084	0.29209	0.29305	0.29421	0.29533	0.29617	0.29706	0.29806	0.29941
512	0.29129	0.28923	0.28968	0.29059	0.29138	0.29295	0.29421	0.2956	0.29694	0.29812	0.29903	0.3004	0.30182
511.5	0.29121	0.28954	0.2901	0.29115	0.29202	0.29373	0.29517	0.29678	0.29825	0.29962	0.30067	0.3022	0.30364
511	0.29113	0.29011	0.29086	0.29214	0.29309	0.2951	0.29673	0.29875	0.3005	0.30206	0.30331	0.30492	0.30659
510.5	0.29127	0.29076	0.29151	0.29297	0.29406	0.29619	0.29799	0.3002	0.30222	0.30388	0.3053	0.30701	0.30873
510	0.29169	0.29194	0.29288	0.29436	0.29583	0.29792	0.30012	0.30262	0.30494	0.30684	0.30859	0.31037	0.31232
509.5	0.29239	0.29295	0.29405	0.29568	0.29725	0.29948	0.30188	0.30451	0.30706	0.30916	0.31101	0.31293	0.31493
509	0.29356	0.29472	0.29593	0.29777	0.29943	0.30204	0.30475	0.30763	0.31041	0.31286	0.3148	0.31694	0.31914
508.5	0.29473	0.29622	0.29747	0.29942	0.3012	0.30401	0.30688	0.30995	0.31285	0.31547	0.31756	0.31984	0.32213
508	0.29659	0.29861	0.29994	0.30211	0.304	0.30712	0.31028	0.3136	0.31678	0.31964	0.3219	0.32443	0.32686
507.5	0.29809	0.3004	0.30187	0.3041	0.30621	0.30939	0.31271	0.31625	0.31959	0.32261	0.32497	0.32775	0.33018
507	0.3007	0.30338	0.30501	0.30742	0.30966	0.31316	0.31661	0.3205	0.32405	0.32726	0.32989	0.3329	0.33552
506.5	0.30268	0.30569	0.30728	0.30981	0.31215	0.31581	0.31944	0.3235	0.32721	0.33056	0.3334	0.33647	0.33917
506	0.30613	0.30945	0.31107	0.31383	0.31626	0.32012	0.32402	0.32839	0.33228	0.33598	0.33903	0.3422	0.34507
505.5	0.30863	0.31218	0.31386	0.31668	0.31925	0.3232	0.32734	0.33184	0.33591	0.3398	0.34288	0.34617	0.34908
505	0.31277	0.31649	0.3182	0.3212	0.32396	0.32811	0.33247	0.33721	0.34152	0.34567	0.34884	0.3523	0.35537
504.5	0.31586	0.31961	0.32136	0.32448	0.3273	0.3316	0.33617	0.34106	0.34552	0.34977	0.35302	0.3566	0.35976
504	0.32087	0.32462	0.32647	0.32972	0.33261	0.33714	0.34209	0.34708	0.35176	0.35624	0.35968	0.36338	0.36676
503.5	0.32454	0.32822	0.33021	0.33351	0.33648	0.34106	0.34626	0.35143	0.35622	0.36084	0.3643	0.36812	0.37155
503	0.33037	0.33381	0.336	0.3394	0.34248	0.34726	0.3526	0.35805	0.36297	0.36781	0.37147	0.37541	0.37893
502.5	0.33463	0.33781	0.34005	0.34356	0.34674	0.35161	0.35698	0.36266	0.36774	0.37259	0.37635	0.38045	0.38397
502	0.34131	0.34416	0.34637	0.35005	0.35342	0.35843	0.3639	0.36981	0.37498	0.38004	0.38397	0.38819	0.39184
501.5	0.34606	0.34865	0.35076	0.35459	0.3581	0.36316	0.3688	0.37479	0.38007	0.38516	0.38926	0.39359	0.39733
501	0.35361	0.35551	0.35775	0.36161	0.36528	0.37043	0.37625	0.38241	0.38786	0.39318	0.39733	0.4018	0.40563
500.5	0.35885	0.36027	0.36255	0.36653	0.37025	0.3754	0.38139	0.38762	0.39319	0.39866	0.4028	0.40736	0.41126
500	0.36728	0.36775	0.37014	0.37415	0.37793	0.38323	0.38941	0.39568	0.40141	0.40701	0.41123	0.41583	0.41984
499.5	0.3732	0.37308	0.37548	0.37946	0.38324	0.38872	0.39499	0.40132	0.40714	0.41271	0.41702	0.42169	0.4257
499	0.38244	0.38129	0.38373	0.38766	0.39145	0.39709	0.40355	0.40985	0.41585	0.4215	0.42587	0.43066	0.4347
498.5	0.38892	0.38704	0.3894	0.39341	0.39721	0.4029	0.40945	0.4159	0.42189	0.42767	0.43201	0.43684	0.44095
498	0.39902	0.39583	0.3982	0.4023	0.40614	0.41189	0.41849	0.42506	0.43097	0.43691	0.44134	0.44626	0.45033
497.5	0.40604	0.40189	0.40427	0.40836	0.4123	0.41805	0.42466	0.4313	0.43726	0.44322	0.44767	0.45264	0.45669
497	0.41688	0.41132	0.41374	0.41786	0.42179	0.42758	0.43409	0.44081	0.44688	0.45282	0.45731	0.46234	0.46637
496.5	0.42424	0.41776	0.42021	0.4243	0.42825	0.43406	0.44056	0.44724	0.45332	0.4593	0.46375	0.46874	0.47284
496	0.43576	0.42777	0.43025	0.43433	0.4383	0.44404	0.45059	0.45725	0.46333	0.46924	0.47366	0.47861	0.48282
495.5	0.44366	0.43469	0.43707	0.44108	0.44514	0.45081	0.45738	0.46403	0.47009	0.47599	0.48038	0.48522	0.48954
495	0.456	0.44533	0.4476	0.45165	0.45563	0.46119	0.46771	0.47434	0.48037	0.48617	0.49061	0.49547	0.49981
494.5	0.46438	0.45264	0.45492	0.4589	0.46286	0.46836	0.4748	0.4814	0.4873	0.49319	0.49759	0.50231	0.50672
494	0.47721	0.46379	0.46614	0.47006	0.47391	0.4794	0.48569	0.49205	0.49791	0.50369	0.50803	0.51281	0.51721
493.5	0.48595	0.47147	0.47378	0.47761	0.48146	0.48687	0.49307	0.49936	0.5051	0.51086	0.51504	0.51984	0.52412
493	0.49942	0.48341	0.4854	0.48921	0.49284	0.49818	0.50419	0.51044	0.51596	0.52156	0.52574	0.5304	0.53465
492.5	0.50855	0.49146	0.49336	0.49713	0.50068	0.50579	0.51187	0.51797	0.52335	0.52886	0.533	0.53759	0.54173
492	0.52244	0.50386	0.50567	0.50934	0.51268	0.51769	0.52358	0.52947	0.53459	0.54004	0.54405	0.54841	0.55258
491.5	0.53172	0.51224	0.51402	0.51751	0.52088	0.52584	0.53144	0.5372	0.54213	0.54754	0.55151	0.55563	0.5598
491	0.54594	0.52518	0.52681	0.53016	0.53335	0.53814	0.54354	0.54895	0.55364	0.55875	0.56254	0.56654	0.57073
490.5	0.55555	0.53395	0.53553	0.53879	0.54186	0.54644	0.55162	0.5568	0.56141	0.56637	0.56993	0.57392	0.57796
490	0.57011	0.5474	0.54878	0.55186	0.55481	0.55899	0.56392	0.56891	0.57327	0.57791	0.58118	0.5851	0.58878
489.5	0.57987	0.5566	0.55782	0.56066	0.5635	0.5676	0.57223	0.57696	0.58117	0.5856	0.58876	0.59255	0.59607
489	0.59461	0.57038	0.57146	0.57402	0.57664	0.58039	0.58465	0.58907	0.59301	0.59702	0.60004	0.60354	0.60686
488.5	0.60447	0.57969	0.58074	0.58304	0.5855	0.58901	0.59298	0.59701	0.60083	0.60465	0.60757	0.61073	0.61396
488	0.61923	0.59378	0.59461	0.59673	0.59887	0.60201	0.60553	0.6092	0.61252	0.61603	0.6186	0.62155	0.62468
487.5	0.62902	0.60325	0.60385	0.60577	0.60774	0.61077	0.61386	0.61723	0.62025	0.62353	0.62583	0.62863	0.63169
487	0.64354	0.61741	0.61781	0.61945	0.62119	0.62367	0.62635	0.62938	0.63187	0.63474	0.63672	0.63924	0.64207
486.5	0.65311	0.62687	0.62715	0.62838	0.63003	0.63223	0.63465	0.63735	0.63941	0.64218	0.64391	0.64609	0.64883
486	0.66747	0.6411	0.6411	0.64204	0.6433	0.64516	0.64706	0.64914	0.65085	0.65318	0.65459	0.65646	0.65904
485.5	0.677	0.65058	0.65039	0.65115	0.65212	0.65386	0.65528	0.65705	0.65839	0.66049	0.66169	0.66333	0.66568
485	0.69145	0.66475	0.6643	0.66477	0.66545	0.66673	0.66746	0.66882	0.66968	0.67116	0.67225	0.67349	0.67563
484.5	0.70089	0.67417	0.67352	0.67372	0.67419	0.67518	0.67564	0.67663	0.67709	0.67827	0.67909	0.68005	0.68204
484	0.71493	0.68827	0.68719	0.68716	0.68721	0.68772	0.68769	0.68802	0.68802	0.68868	0.68919	0.68966	0.69147
483.5	0.72417	0.6975	0.69628	0.69603	0.69576	0.69588	0.69558	0.69539	0.69512	0.69552	0.69561	0.69585	0.69757
483	0.73781	0.71134	0.70976	0.70907	0.7086	0.70814	0.70718	0.70639	0.70561	0.70546	0.70519	0.70505	0.70653
482.5	0.74668	0.72038	0.71865	0.71759	0.7169	0.71612	0.71481	0.71354	0.7125	0.71187	0.71131	0.71102	0.71231
482	0.75994	0.73382	0.73183	0.73033	0.72944	0.72813	0.72605	0.72417	0.72274	0.72145	0.72049	0.71976	0.72068
481.5	0.76877	0.74265	0.74055	0.73873	0.73753	0.73596	0.73347	0.73116	0.72928	0.72778	0.72648	0.72536	0.72613
481	0.78166	0.75559	0.75322	0.75107	0.7496	0.74735	0.74424	0.74137	0.73889	0.73685	0.73511	0.73354	0.73411
480.5	0.79007	0.76411	0.7616	0.75926	0.75733	0.75483	0.7512	0.74796	0.74511	0.74272	0.74064	0.73894	0.73934
480	0.80236	0.77677	0.77372	0.77106	0.76869	0.76559	0.76142	0.75755	0.75407	0.75113	0.74866	0.74658	0.74676
479.5	0.81031	0.78492	0.78165	0.77875	0.77609	0.77262	0.768	0.7638	0.75991	0.75649	0.75387	0.75143	0.75154
479	0.8221	0.79685	0.79319	0.78992	0.78679	0.78282	0.77759	0.7729	0.76824	0.76439	0.7614	0.7584	0.75824
478.5	0.82968	0.80444	0.80057	0.79711	0.79378	0.78942	0.78374	0.77865	0.77363	0.76939	0.76611	0.76282	0.76243
478	0.84065	0.81564	0.81152	0.80753	0.80382	0.79903	0.7928	0.78697	0.78128	0.77669	0.77287	0.76922	0.76844
477.5	0.84763	0.82279	0.81855	0.81418	0.81034	0.8052	0.79843	0.79225	0.78621	0.78126	0.77712	0.77324	0.77227
477	0.85757	0.83319	0.82867	0.82383	0.81958	0.81397	0.80666	0.79986	0.7932	0.78774	0.78327	0.77902	0.77775
476.5	0.86398	0.83972	0.83519	0.82995	0.82552	0.81943	0.81176	0.80466	0.79771	0.79183	0.78715	0.78255	0.78113
476	0.87309	0.84906	0.84432	0.83887	0.83387	0.8273	0.81897	0.81138	0.80389	0.79762	0.79251	0.78758	0.7859
475.5	0.87902	0.85497	0.85007	0.84436	0.83917	0.83229	0.82362	0.81554	0.80786	0.80113	0.79587	0.79075	0.78876
475	0.88722	0.86342	0.85811	0.85231	0.8466	0.83939	0.83001	0.82145	0.81318	0.80591	0.80018	0.7947	0.79273
474.5	0.8924	0.86871	0.86319	0.85708	0.85127	0.84366	0.83403	0.82515	0.81653	0.80889	0.803	0.79729	0.79517
474	0.89957	0.87615	0.87025	0.86387	0.85778	0.84985	0.83962	0.83015	0.82108	0.81307	0.80684	0.80071	0.79841
473.5	0.90399	0.8807	0.87475	0.86799	0.86175	0.85359	0.84301	0.83316	0.82378	0.81558	0.80915	0.80287	0.8003
473	0.91008	0.887	0.88082	0.87371	0.86717	0.85874	0.8477	0.83734	0.8275	0.81887	0.81224	0.80569	0.80276
472.5	0.9138	0.89076	0.88447	0.87718	0.87037	0.86183	0.85035	0.83978	0.82982	0.82092	0.81407	0.80738	0.80426
472	0.91889	0.89586	0.88912	0.88187	0.87474	0.86578	0.85406	0.84312	0.83273	0.82347	0.81639	0.80938	0.80624
471.5	0.92181	0.89888	0.892	0.88451	0.87729	0.86825	0.85606	0.84494	0.83441	0.82496	0.81765	0.8105	0.80735
471	0.92559	0.90272	0.89573	0.88795	0.88061	0.87123	0.85876	0.84723	0.83634	0.8267	0.81916	0.81176	0.80852
470.5	0.92778	0.90488	0.89791	0.88985	0.88246	0.87292	0.86019	0.84842	0.83739	0.82757	0.82006	0.81242	0.80907
470	0.93049	0.90757	0.9005	0.89217	0.88459	0.87484	0.862	0.8499	0.83864	0.82853	0.82091	0.81302	0.80948
469.5	0.9318	0.90898	0.90184	0.89337	0.88577	0.87576	0.86284	0.85058	0.83923	0.82896	0.82114	0.81331	0.80971
469	0.93323	0.91041	0.90317	0.89468	0.88692	0.87688	0.8637	0.85127	0.83969	0.82932	0.82133	0.81332	0.80968
468.5	0.93378	0.91099	0.90377	0.89531	0.88742	0.87719	0.86384	0.85139	0.83967	0.82932	0.82117	0.81314	0.80947
468	0.93421	0.9115	0.9041	0.89569	0.8876	0.87731	0.86382	0.85132	0.83939	0.82891	0.8208	0.81257	0.80891
467.5	0.93416	0.91149	0.90396	0.89553	0.88737	0.87697	0.86348	0.85086	0.83902	0.82829	0.82019	0.81207	0.80834
467	0.93377	0.91086	0.90338	0.89485	0.88651	0.87628	0.8627	0.8501	0.83815	0.82728	0.81918	0.81105	0.80736
466.5	0.93323	0.91026	0.9027	0.89408	0.88579	0.87567	0.86195	0.84918	0.83741	0.82639	0.81838	0.81024	0.80661
466	0.93192	0.90862	0.90119	0.89243	0.88428	0.87394	0.86036	0.84756	0.8358	0.82498	0.81693	0.8087	0.80504
465.5	0.93078	0.90723	0.89996	0.89117	0.88306	0.87269	0.85916	0.84636	0.83453	0.8238	0.81572	0.80764	0.80381
465	0.92857	0.90464	0.89755	0.8888	0.88072	0.87037	0.85676	0.8442	0.83242	0.82173	0.81359	0.80562	0.80172
464.5	0.92691	0.90277	0.89582	0.88714	0.87908	0.86874	0.85523	0.84272	0.83085	0.82027	0.81197	0.80425	0.80034
464	0.92403	0.89975	0.89269	0.88426	0.87606	0.86585	0.85245	0.84003	0.82837	0.81774	0.80949	0.80194	0.7982
463.5	0.92185	0.89744	0.89039	0.88209	0.87393	0.86373	0.85056	0.83811	0.82645	0.81607	0.80777	0.80031	0.79663
463	0.91837	0.89367	0.8867	0.87851	0.87043	0.86038	0.84724	0.83496	0.8235	0.81323	0.80515	0.79766	0.7941
462.5	0.91574	0.89082	0.88396	0.87578	0.86796	0.85789	0.84491	0.83267	0.82127	0.81121	0.80314	0.79577	0.79214
462	0.91157	0.88653	0.87979	0.87159	0.86405	0.85402	0.84124	0.82916	0.818	0.80795	0.80006	0.79279	0.78927
461.5	0.90871	0.88347	0.87678	0.86865	0.86124	0.85127	0.83863	0.82665	0.81565	0.80562	0.79785	0.79066	0.78728
461	0.90405	0.87878	0.87203	0.86406	0.85679	0.84716	0.83456	0.82284	0.81202	0.80214	0.79464	0.78739	0.78436
460.5	0.90077	0.8755	0.86878	0.86099	0.85364	0.84421	0.83174	0.82025	0.80956	0.7998	0.7924	0.78518	0.78233
460	0.89591	0.87057	0.864	0.85633	0.84898	0.83982	0.82752	0.81632	0.80571	0.79624	0.78902	0.78206	0.7791
459.5	0.89256	0.86729	0.86076	0.8532	0.84582	0.83681	0.82462	0.81368	0.80312	0.79384	0.78662	0.77984	0.7769
459	0.8872	0.86209	0.85559	0.84825	0.84106	0.83223	0.8203	0.80945	0.79903	0.78997	0.78309	0.77649	0.77356
458.5	0.88353	0.85856	0.85213	0.84493	0.83787	0.82899	0.81725	0.80653	0.79635	0.78742	0.7806	0.77405	0.77139
458	0.8777	0.85306	0.84683	0.83955	0.83285	0.82417	0.81265	0.80211	0.79227	0.78353	0.77691	0.77049	0.76788
457.5	0.87394	0.84944	0.84339	0.83607	0.82952	0.82093	0.80947	0.7992	0.78943	0.78084	0.77428	0.76793	0.7655
457	0.86809	0.84387	0.83795	0.83077	0.82441	0.81593	0.80485	0.79471	0.78505	0.77671	0.77033	0.76407	0.76179
456.5	0.86412	0.84015	0.8343	0.82731	0.82102	0.81266	0.80162	0.7916	0.78211	0.77388	0.76763	0.76148	0.75921
456	0.85799	0.83453	0.8288	0.82215	0.81563	0.80771	0.79691	0.78697	0.77775	0.7697	0.76345	0.75748	0.75541
455.5	0.85401	0.83089	0.82523	0.81856	0.81213	0.80441	0.79373	0.78387	0.77473	0.76678	0.76077	0.75489	0.75289
455	0.84783	0.82539	0.81986	0.81341	0.80685	0.79929	0.78881	0.77926	0.77023	0.76235	0.75651	0.75088	0.74887
454.5	0.84379	0.82173	0.81634	0.80986	0.80336	0.79588	0.78562	0.77614	0.7672	0.75941	0.75373	0.74822	0.74614
454	0.83764	0.81616	0.81092	0.80453	0.79824	0.79086	0.78072	0.7714	0.76272	0.75514	0.7493	0.74415	0.74213
453.5	0.83343	0.81239	0.80714	0.80082	0.7947	0.78747	0.77733	0.76812	0.7596	0.7521	0.74629	0.74125	0.73933
453	0.82703	0.80653	0.80135	0.79526	0.78922	0.78208	0.77196	0.76315	0.75469	0.74747	0.74173	0.73673	0.73498
452.5	0.82285	0.80261	0.79747	0.79148	0.78534	0.77842	0.76839	0.75969	0.75135	0.74418	0.7386	0.73362	0.73201
452	0.81644	0.79679	0.79183	0.78586	0.78001	0.77289	0.76321	0.75448	0.74641	0.73943	0.73386	0.72901	0.72754
451.5	0.81221	0.79295	0.78798	0.7821	0.77634	0.76922	0.75986	0.75107	0.743	0.73624	0.73072	0.7259	0.72461
451	0.80548	0.78689	0.78211	0.77644	0.77077	0.76375	0.75432	0.74581	0.738	0.73117	0.72579	0.72113	0.71978
450.5	0.80104	0.78289	0.77818	0.77249	0.76686	0.75995	0.75073	0.74227	0.73447	0.72768	0.72244	0.71782	0.7165
450	0.79443	0.77695	0.772	0.76635	0.76068	0.75407	0.74502	0.7368	0.72886	0.72219	0.71717	0.71252	0.71129
449.5	0.78992	0.7728	0.76794	0.76218	0.75667	0.75014	0.74119	0.73305	0.72514	0.71857	0.71362	0.70899	0.70787
449	0.78298	0.76643	0.76157	0.75604	0.75045	0.74411	0.73525	0.72723	0.71947	0.7132	0.70828	0.70365	0.70268
448.5	0.77823	0.76209	0.7573	0.75181	0.74626	0.74005	0.73116	0.72328	0.71564	0.70939	0.70455	0.69992	0.69902
448	0.77101	0.75536	0.75065	0.74536	0.73972	0.73366	0.72486	0.7171	0.70959	0.70341	0.69877	0.69424	0.69337
447.5	0.76612	0.75069	0.74618	0.7409	0.73525	0.7293	0.72055	0.71274	0.70554	0.69927	0.6947	0.69029	0.6894
447	0.75876	0.74373	0.73913	0.73414	0.72849	0.72272	0.71405	0.70645	0.69932	0.69315	0.68859	0.68433	0.68347
446.5	0.75374	0.73905	0.73435	0.72948	0.72404	0.71813	0.70958	0.70219	0.69507	0.68897	0.68439	0.68023	0.6794
446	0.7458	0.73183	0.72705	0.72214	0.71697	0.71107	0.70284	0.69567	0.68837	0.68249	0.67801	0.67395	0.67311
445.5	0.74047	0.72683	0.72215	0.71718	0.71204	0.70619	0.69809	0.69105	0.68385	0.67796	0.67369	0.66968	0.66874
445	0.73235	0.71898	0.71458	0.70962	0.70446	0.69872	0.69093	0.68389	0.67674	0.67113	0.66688	0.66307	0.6622
444.5	0.72683	0.71349	0.70921	0.70426	0.69938	0.69364	0.68584	0.67892	0.67202	0.66653	0.6621	0.65855	0.65756
444	0.71826	0.70503	0.70098	0.69609	0.69144	0.68587	0.67813	0.67131	0.66463	0.65931	0.65481	0.65151	0.65069
443.5	0.71249	0.69934	0.69536	0.69052	0.68597	0.6805	0.67289	0.66611	0.65959	0.65425	0.64989	0.64669	0.64592
443	0.70348	0.69063	0.68684	0.6821	0.67751	0.67226	0.66482	0.65819	0.65188	0.64665	0.64258	0.63931	0.63883
442.5	0.69742	0.68471	0.68094	0.67634	0.67186	0.66656	0.6593	0.65275	0.64655	0.64137	0.63756	0.63423	0.63391
442	0.68795	0.67568	0.67183	0.66744	0.66302	0.65784	0.65068	0.64442	0.63844	0.63337	0.62984	0.62645	0.62641
441.5	0.68163	0.66948	0.66571	0.66128	0.65697	0.65189	0.64487	0.63873	0.63282	0.62795	0.6244	0.62124	0.62122
441	0.67202	0.66001	0.65632	0.65193	0.64774	0.64292	0.63601	0.63007	0.62439	0.61982	0.61621	0.61321	0.61329
440.5	0.66543	0.65345	0.64993	0.64555	0.64155	0.63688	0.63005	0.6243	0.61856	0.61426	0.61073	0.60775	0.60792
440	0.65536	0.64344	0.64006	0.63583	0.63195	0.62748	0.62086	0.61528	0.60973	0.60557	0.60238	0.59943	0.59967
439.5	0.64851	0.63661	0.63338	0.62924	0.62541	0.62099	0.61454	0.60916	0.60367	0.59973	0.59656	0.59385	0.59408
439	0.63803	0.6263	0.62311	0.6191	0.61541	0.61131	0.60502	0.59985	0.59473	0.59091	0.58789	0.58538	0.58568
438.5	0.63111	0.61951	0.61633	0.61254	0.6089	0.60483	0.59875	0.59368	0.58872	0.58511	0.58214	0.57972	0.58002
438	0.62061	0.60919	0.60602	0.60249	0.59896	0.59501	0.58917	0.58437	0.57971	0.57622	0.57347	0.57113	0.5716
437.5	0.61349	0.60214	0.59913	0.59577	0.59229	0.58836	0.58272	0.57812	0.57349	0.57011	0.56743	0.5654	0.56578
437	0.60272	0.59158	0.58878	0.58546	0.5819	0.5783	0.57316	0.56857	0.56422	0.5611	0.55849	0.55671	0.55728
436.5	0.59553	0.58462	0.58184	0.57866	0.57518	0.57174	0.56678	0.56233	0.55814	0.55507	0.55251	0.55095	0.55153
436	0.58492	0.57398	0.57131	0.56824	0.56507	0.56177	0.55703	0.55278	0.54879	0.54597	0.5436	0.54213	0.54305
435.5	0.57783	0.56692	0.56429	0.56141	0.55843	0.5552	0.5505	0.54655	0.5426	0.53998	0.53761	0.53621	0.53721
435	0.56718	0.55639	0.55383	0.55111	0.54829	0.54542	0.54071	0.53704	0.53342	0.53089	0.52882	0.52746	0.52875
434.5	0.55995	0.54943	0.54698	0.54434	0.54143	0.53883	0.53429	0.5307	0.52734	0.52493	0.52303	0.52175	0.52293
434	0.5494	0.53904	0.53667	0.53416	0.53147	0.52893	0.52483	0.52143	0.51845	0.51609	0.5143	0.51324	0.51444
433.5	0.54242	0.53207	0.52982	0.52743	0.52491	0.52238	0.51847	0.51515	0.51241	0.51009	0.50854	0.50753	0.5087
433	0.53205	0.52179	0.51967	0.51744	0.51509	0.51274	0.50889	0.50594	0.50334	0.50142	0.49978	0.4991	0.50032
432.5	0.52514	0.51505	0.51296	0.51095	0.50862	0.50638	0.50263	0.49984	0.49734	0.49564	0.49408	0.49353	0.49489
432	0.51467	0.5049	0.50309	0.50102	0.49891	0.49688	0.49341	0.49098	0.48854	0.48714	0.48556	0.48525	0.48674
431.5	0.5078	0.49832	0.49657	0.4946	0.49258	0.49063	0.48736	0.48511	0.48283	0.48134	0.48002	0.47971	0.48125
431	0.49764	0.48859	0.48676	0.48487	0.48307	0.48132	0.47824	0.47616	0.47408	0.47272	0.47171	0.47161	0.47312
430.5	0.49094	0.48221	0.48021	0.47859	0.47688	0.47518	0.47231	0.47028	0.46833	0.46706	0.46614	0.4662	0.46776
430	0.48109	0.47274	0.4708	0.46934	0.46774	0.46625	0.46348	0.46163	0.4599	0.4589	0.45809	0.45823	0.45994
429.5	0.47452	0.46636	0.46455	0.46326	0.46167	0.46029	0.45773	0.45597	0.4543	0.45342	0.45268	0.4529	0.45467
429	0.46484	0.45694	0.45548	0.45424	0.45269	0.45152	0.44915	0.4475	0.44604	0.44542	0.4448	0.44518	0.447
428.5	0.45838	0.45072	0.44941	0.44822	0.44678	0.44561	0.44351	0.44195	0.44063	0.44001	0.43956	0.44008	0.44185
428	0.44896	0.44163	0.44059	0.43944	0.43815	0.43712	0.43526	0.43387	0.43273	0.43221	0.43181	0.43256	0.43448
427.5	0.44277	0.43581	0.43478	0.43367	0.43252	0.43158	0.42978	0.42855	0.42749	0.42704	0.42675	0.4275	0.42962
427	0.43357	0.42715	0.42619	0.42533	0.42411	0.42347	0.42167	0.42064	0.41964	0.41947	0.41925	0.4201	0.42241
426.5	0.42755	0.42153	0.42052	0.41972	0.41859	0.41814	0.41639	0.41547	0.41456	0.41447	0.41443	0.41527	0.41756
426	0.41867	0.41319	0.41206	0.41145	0.41041	0.41011	0.40855	0.40774	0.40693	0.40699	0.40705	0.40819	0.41028
425.5	0.41288	0.40762	0.40657	0.40606	0.40511	0.40485	0.40338	0.40277	0.40196	0.40216	0.40228	0.40359	0.40569
425	0.4044	0.39956	0.39864	0.39817	0.39726	0.39712	0.39575	0.39538	0.39464	0.39506	0.39516	0.39657	0.39897
424.5	0.39888	0.39437	0.39353	0.39307	0.39221	0.39208	0.39086	0.39057	0.39001	0.39043	0.39065	0.39206	0.39453
424	0.39061	0.38652	0.38578	0.38537	0.38469	0.38469	0.38352	0.38337	0.38286	0.38351	0.38394	0.38522	0.3879
423.5	0.38524	0.38135	0.38064	0.38032	0.3798	0.37971	0.37873	0.37856	0.37819	0.37887	0.37941	0.38076	0.38352
423	0.37729	0.37379	0.37325	0.37291	0.37252	0.37258	0.37164	0.37154	0.37135	0.37219	0.37274	0.37427	0.37706
422.5	0.37211	0.36893	0.36841	0.36811	0.36774	0.36774	0.36696	0.36701	0.36686	0.36783	0.36835	0.37005	0.37278
422	0.36454	0.36161	0.36121	0.36101	0.3607	0.36067	0.36021	0.36034	0.36037	0.36136	0.36195	0.36379	0.36654
421.5	0.35958	0.3569	0.35643	0.35633	0.35603	0.356	0.35571	0.35593	0.35604	0.35707	0.35775	0.35962	0.36248
421	0.35254	0.34997	0.34961	0.34966	0.34941	0.34951	0.34933	0.34962	0.34995	0.3509	0.3518	0.35362	0.35659
420.5	0.34781	0.34555	0.34517	0.34527	0.34499	0.3452	0.34499	0.34543	0.34577	0.3468	0.34775	0.34969	0.35286
420	0.34112	0.33906	0.33875	0.33893	0.33871	0.33906	0.33887	0.33939	0.3397	0.34102	0.34193	0.34408	0.3473
419.5	0.33655	0.33477	0.3345	0.33459	0.33449	0.33496	0.33481	0.33532	0.33579	0.33719	0.33808	0.34035	0.34367
419	0.33007	0.32847	0.32821	0.32831	0.32831	0.32891	0.32883	0.32941	0.33007	0.33156	0.33253	0.33484	0.33822
418.5	0.32592	0.32435	0.32418	0.32426	0.32434	0.32507	0.32503	0.32567	0.32633	0.32787	0.32893	0.33137	0.33469
418	0.31974	0.31823	0.31814	0.31845	0.3185	0.3192	0.3194	0.32001	0.32081	0.3224	0.32364	0.32619	0.32962
417.5	0.31571	0.31431	0.31432	0.31456	0.31477	0.31541	0.31577	0.3165	0.31726	0.31887	0.32023	0.32288	0.32649
417	0.30973	0.30853	0.30852	0.30887	0.30909	0.30999	0.3103	0.31115	0.31211	0.31382	0.31539	0.31786	0.32167
416.5	0.30583	0.30483	0.30473	0.30506	0.3054	0.30634	0.30663	0.30768	0.30869	0.31046	0.3121	0.31465	0.31856
416	0.30028	0.29938	0.29917	0.29959	0.29998	0.30107	0.3014	0.30261	0.30363	0.30562	0.30737	0.30999	0.31391
415.5	0.29659	0.2958	0.29561	0.29601	0.29641	0.29757	0.29806	0.29922	0.3004	0.30234	0.30419	0.30694	0.311
415	0.29122	0.29045	0.29036	0.29095	0.29133	0.2926	0.29318	0.29443	0.2958	0.2978	0.29975	0.30274	0.30682
414.5	0.28768	0.28679	0.28691	0.28757	0.28797	0.28931	0.29002	0.29125	0.29272	0.29484	0.29675	0.29997	0.30406
414	0.28274	0.2819	0.28214	0.28285	0.28318	0.28462	0.28538	0.28684	0.28841	0.29077	0.29275	0.29622	0.30038
413.5	0.27957	0.27872	0.27903	0.27976	0.28014	0.2816	0.28231	0.28386	0.28561	0.28798	0.29008	0.29375	0.29797
413	0.27485	0.27414	0.27433	0.27522	0.27552	0.27713	0.27794	0.27965	0.28153	0.28391	0.28635	0.29003	0.29457
412.5	0.27177	0.27108	0.27122	0.27214	0.27263	0.27424	0.27504	0.27686	0.27879	0.28131	0.28391	0.28767	0.29236
412	0.26744	0.2667	0.2669	0.26779	0.2684	0.27005	0.27098	0.27301	0.27497	0.27767	0.28046	0.28427	0.28927
411.5	0.2648	0.26397	0.26416	0.26511	0.26578	0.26744	0.26845	0.27056	0.27267	0.27553	0.27831	0.28227	0.2874
411	0.26063	0.2598	0.26005	0.26108	0.26172	0.26345	0.26464	0.26692	0.26909	0.27218	0.27506	0.27931	0.28464
410.5	0.25799	0.2572	0.25737	0.25856	0.25929	0.26105	0.26238	0.26455	0.26686	0.27016	0.27308	0.27754	0.28296
410	0.25429	0.25354	0.25355	0.25471	0.25563	0.25753	0.25883	0.26095	0.26362	0.26702	0.26987	0.27501	0.28076
409.5	0.2519	0.25121	0.25127	0.25236	0.2535	0.25517	0.2567	0.25893	0.2617	0.26509	0.2681	0.27341	0.27924
409	0.24856	0.2478	0.24797	0.2491	0.25021	0.25216	0.2537	0.25602	0.25884	0.26242	0.26552	0.2712	0.27715
408.5	0.24645	0.24563	0.24596	0.24708	0.24817	0.25027	0.25181	0.25422	0.25719	0.26076	0.26405	0.26963	0.27581
408	0.2436	0.2426	0.24303	0.24426	0.24536	0.24747	0.2492	0.25166	0.25462	0.25835	0.26192	0.26755	0.27385
407.5	0.24181	0.24081	0.2413	0.24265	0.24374	0.24577	0.24762	0.24998	0.25311	0.25694	0.26051	0.26628	0.27253
407	0.23941	0.23841	0.23888	0.24032	0.24137	0.24351	0.24538	0.24794	0.25099	0.25506	0.2587	0.26467	0.2711
406.5	0.23782	0.237	0.23743	0.23895	0.23985	0.2421	0.24407	0.2466	0.24983	0.254	0.25757	0.2636	0.2702
406	0.23581	0.23497	0.23547	0.23691	0.2379	0.24028	0.24217	0.24503	0.24811	0.25246	0.25626	0.26244	0.26928
405.5	0.23456	0.23381	0.23425	0.23571	0.23673	0.23916	0.24109	0.24404	0.24724	0.25145	0.25554	0.26179	0.26879
405	0.23301	0.23208	0.23263	0.23411	0.23545	0.23794	0.23983	0.24288	0.24619	0.25055	0.25491	0.26132	0.26862
404.5	0.23213	0.23125	0.23183	0.23332	0.23466	0.23726	0.23921	0.24236	0.24575	0.25026	0.2547	0.26125	0.26869
404	0.23089	0.23013	0.23075	0.23234	0.23375	0.2364	0.23855	0.24175	0.24536	0.25018	0.25453	0.26151	0.26927
403.5	0.23035	0.22965	0.23033	0.23194	0.23338	0.23584	0.23831	0.2417	0.24526	0.25029	0.25475	0.26203	0.26998
403	0.22967	0.2292	0.22989	0.23146	0.23294	0.23554	0.23816	0.24158	0.24549	0.25077	0.25531	0.26308	0.27147
402.5	0.22944	0.22905	0.22991	0.23137	0.23289	0.2355	0.23827	0.2417	0.24582	0.25124	0.25613	0.26423	0.27283
402	0.22955	0.22914	0.22998	0.23151	0.23313	0.23607	0.23868	0.2424	0.24685	0.25244	0.25784	0.26634	0.27542
401.5	0.22984	0.22935	0.23017	0.23197	0.23368	0.23661	0.23926	0.24326	0.24785	0.25362	0.25935	0.26822	0.2777
401	0.23048	0.23011	0.23094	0.23282	0.23464	0.23772	0.24066	0.24493	0.24974	0.25581	0.26213	0.27157	0.28183
400.5	0.2311	0.23065	0.23168	0.23354	0.23539	0.23864	0.24186	0.24617	0.25114	0.25757	0.26428	0.27419	0.2851
400	0.23227	0.23207	0.23316	0.235	0.23707	0.24029	0.2439	0.24843	0.2538	0.26084	0.26805	0.27887	0.2907

## Sheet: Fig. S29a
wavelength/concentration	0	1.60573e-05	9.60696e-05	0.000254737	0.00056675	0.000871863	0.00117	0.00146	0.00175	0.00217	0.0027	0.00334	0.00395	0.00464	0.00551	0.0065	0.00825	0.01101
850	0.00104	0.00106	0.00192	0.000727236	0.00203	0.00158	0.00194	0.00151	0.00162	0.00161	0.00171	0.00136	0.00182	0.00163	0.0018	0.00159	0.00090801	0.00157
849.5	0.0013	0.0011	0.00186	0.000922287	0.00194	0.00175	0.00176	0.00173	0.00209	0.00171	0.00173	0.0015	0.00197	0.00178	0.00197	0.00172	0.000991927	0.0018
849	0.00144	0.00108	0.00174	0.000948698	0.00199	0.00159	0.00171	0.00171	0.00209	0.0017	0.00169	0.00142	0.00191	0.0016	0.00193	0.00161	0.00112	0.00191
848.5	0.00141	0.0012	0.0018	0.00102	0.00203	0.0016	0.00168	0.00166	0.00218	0.00185	0.00181	0.00142	0.00185	0.00155	0.00194	0.00162	0.00124	0.00207
848	0.00162	0.00132	0.0019	0.00106	0.00201	0.00161	0.00171	0.00175	0.00216	0.00207	0.00189	0.00155	0.00193	0.00155	0.0019	0.00156	0.0014	0.00226
847.5	0.00164	0.0013	0.00185	0.000929494	0.00185	0.00163	0.00185	0.00177	0.00193	0.00209	0.00198	0.0016	0.00182	0.00159	0.00187	0.00139	0.0012	0.00221
847	0.00146	0.00114	0.0016	0.000661554	0.00157	0.00143	0.00156	0.00155	0.00165	0.00175	0.0019	0.0015	0.00167	0.00143	0.00164	0.00127	0.00106	0.00204
846.5	0.00149	0.00121	0.00168	0.000925065	0.00154	0.00151	0.00175	0.00176	0.00166	0.00175	0.00203	0.00165	0.00188	0.00154	0.00171	0.00161	0.00138	0.00221
846	0.00148	0.00121	0.0017	0.000866174	0.00154	0.0015	0.00173	0.00175	0.00172	0.00176	0.00213	0.00171	0.00196	0.00153	0.00172	0.00169	0.00149	0.00219
845.5	0.00152	0.00121	0.00172	0.001	0.00153	0.00161	0.0018	0.00187	0.00186	0.00188	0.00217	0.00174	0.00211	0.00162	0.00186	0.00172	0.00148	0.00236
845	0.00136	0.00111	0.00176	0.00113	0.00154	0.00184	0.00173	0.0018	0.00197	0.00188	0.00214	0.00172	0.00215	0.00161	0.00177	0.00178	0.0015	0.00244
844.5	0.00127	0.00107	0.00193	0.00108	0.00152	0.00176	0.0017	0.00164	0.00202	0.00196	0.00214	0.00169	0.00202	0.00156	0.00164	0.00179	0.00162	0.00236
844	0.00132	0.000971628	0.00202	0.00111	0.00137	0.0018	0.00179	0.00158	0.00206	0.00194	0.0021	0.00163	0.00194	0.00158	0.00159	0.00175	0.00165	0.00228
843.5	0.00126	0.000921071	0.002	0.000954285	0.00145	0.00174	0.00178	0.00162	0.00203	0.00186	0.00223	0.00168	0.00199	0.0015	0.00161	0.00169	0.00175	0.00231
843	0.00134	0.000937951	0.00208	0.000851925	0.00151	0.00176	0.00188	0.00162	0.00192	0.00192	0.00221	0.00174	0.00207	0.00152	0.00171	0.00181	0.00187	0.00239
842.5	0.00124	0.000884225	0.00203	0.000758203	0.00134	0.0018	0.00185	0.0016	0.00184	0.00177	0.00217	0.00171	0.00204	0.00164	0.00181	0.00184	0.00171	0.00229
842	0.00132	0.000860719	0.00202	0.000730846	0.0014	0.00177	0.00192	0.00164	0.00188	0.00161	0.00209	0.00174	0.00214	0.00157	0.00179	0.00187	0.00166	0.00224
841.5	0.00149	0.00103	0.00213	0.000824578	0.00144	0.00189	0.00196	0.00169	0.00207	0.00175	0.00206	0.00179	0.00229	0.00167	0.00196	0.00198	0.00165	0.00231
841	0.00149	0.00088751	0.00216	0.000808398	0.00144	0.00194	0.00193	0.00164	0.00206	0.00177	0.00202	0.00169	0.00227	0.00166	0.00193	0.00205	0.00181	0.00239
840.5	0.00141	0.000859597	0.00202	0.000758247	0.00157	0.00192	0.00179	0.0017	0.0021	0.00188	0.002	0.0017	0.0022	0.00155	0.0019	0.00182	0.00183	0.00244
840	0.0013	0.000795209	0.00196	0.000692121	0.00154	0.00191	0.00162	0.00161	0.00204	0.00184	0.00179	0.00152	0.00216	0.00152	0.00177	0.00163	0.0017	0.00222
839.5	0.00121	0.000737804	0.00199	0.000664101	0.00134	0.00179	0.0015	0.00144	0.0019	0.00168	0.00173	0.00144	0.00199	0.00155	0.00175	0.00155	0.00166	0.00218
839	0.00112	0.000722278	0.00202	0.00072676	0.00139	0.00184	0.00151	0.00138	0.00183	0.00174	0.00176	0.00137	0.00194	0.00163	0.00176	0.00148	0.00168	0.00218
838.5	0.00114	0.000738835	0.00193	0.000643204	0.00143	0.00163	0.00148	0.00136	0.00161	0.00167	0.00171	0.00129	0.00187	0.00146	0.00158	0.00149	0.00162	0.00206
838	0.0012	0.00062458	0.00188	0.000594431	0.00132	0.00164	0.00147	0.00132	0.00167	0.00156	0.00173	0.00125	0.00193	0.00144	0.00156	0.00145	0.00165	0.0021
837.5	0.0012	0.000778034	0.002	0.000602229	0.00147	0.00173	0.00144	0.00143	0.00173	0.00173	0.00181	0.00134	0.00209	0.00157	0.00164	0.00167	0.00177	0.00223
837	0.00132	0.000826481	0.00205	0.000732637	0.00146	0.00179	0.00145	0.00144	0.00172	0.0018	0.00177	0.00141	0.00205	0.00165	0.0017	0.00166	0.00186	0.00223
836.5	0.0013	0.000897317	0.00197	0.000769856	0.00155	0.00171	0.00157	0.00146	0.0017	0.00189	0.00181	0.00144	0.00211	0.00161	0.0016	0.00167	0.00191	0.00225
836	0.0013	0.000863617	0.00189	0.000796283	0.00153	0.00165	0.00152	0.00144	0.00171	0.00186	0.0018	0.00141	0.00209	0.00162	0.00156	0.00162	0.00193	0.00221
835.5	0.00103	0.000684627	0.00179	0.000677207	0.00145	0.00156	0.00147	0.0013	0.00154	0.0019	0.00173	0.00138	0.00186	0.0015	0.00142	0.0015	0.00174	0.00195
835	0.00097973	0.000616622	0.0018	0.000782781	0.0015	0.00163	0.00146	0.00133	0.00158	0.00193	0.00181	0.00143	0.0019	0.00153	0.0015	0.00154	0.00181	0.00202
834.5	0.00107	0.000794844	0.00196	0.000826065	0.0016	0.00171	0.0016	0.00147	0.00168	0.00199	0.00194	0.00163	0.00206	0.00162	0.00162	0.0017	0.00185	0.00204
834	0.00117	0.000837486	0.00208	0.000831465	0.00159	0.00174	0.00169	0.00149	0.00173	0.00204	0.00203	0.00181	0.00212	0.00182	0.00177	0.00186	0.00191	0.00206
833.5	0.00119	0.000815414	0.00195	0.000828235	0.0017	0.00165	0.00166	0.00146	0.00165	0.00204	0.00207	0.00181	0.00211	0.00172	0.00179	0.00184	0.00188	0.00217
833	0.00114	0.000815062	0.00196	0.000807821	0.00172	0.00175	0.00175	0.0015	0.00165	0.00205	0.00208	0.00178	0.00212	0.00166	0.00177	0.0018	0.00194	0.00216
832.5	0.00122	0.000749527	0.00187	0.000751472	0.00167	0.00173	0.0018	0.00138	0.00168	0.00197	0.00193	0.00179	0.00203	0.00164	0.00185	0.00179	0.00192	0.00209
832	0.0012	0.000733742	0.00183	0.000733948	0.00164	0.00175	0.00182	0.00137	0.00174	0.00201	0.00196	0.00186	0.00211	0.00174	0.00187	0.00173	0.00195	0.00211
831.5	0.00107	0.000694968	0.00171	0.000618036	0.0016	0.00172	0.00175	0.00135	0.00156	0.00196	0.00184	0.00184	0.002	0.00159	0.0019	0.00171	0.00174	0.00188
831	0.00105	0.000719903	0.0017	0.000696711	0.00164	0.00168	0.00178	0.00137	0.00155	0.00194	0.00187	0.00181	0.00196	0.00159	0.0019	0.0017	0.00171	0.00189
830.5	0.00103	0.000811601	0.00167	0.000679958	0.00165	0.00171	0.00181	0.00133	0.00159	0.00195	0.00199	0.00176	0.00197	0.00146	0.00202	0.00176	0.00156	0.00195
830	0.000992525	0.00079508	0.00165	0.000675503	0.00166	0.00166	0.00181	0.00137	0.0016	0.0019	0.00202	0.00177	0.00194	0.00147	0.00202	0.00175	0.00153	0.00192
829.5	0.00109	0.000902302	0.00166	0.000678847	0.00174	0.00178	0.00184	0.00139	0.00164	0.00192	0.00205	0.00181	0.002	0.00152	0.00209	0.00186	0.00157	0.00206
829	0.00123	0.00104	0.00174	0.000794282	0.00174	0.00182	0.00185	0.0015	0.00162	0.00197	0.00209	0.00181	0.00217	0.00153	0.00216	0.00189	0.00171	0.00225
828.5	0.0013	0.00106	0.00179	0.000762148	0.00181	0.00176	0.00188	0.00147	0.00165	0.00197	0.00206	0.00176	0.00211	0.00152	0.00209	0.00188	0.00174	0.00225
828	0.00141	0.00113	0.00176	0.000863977	0.00186	0.00173	0.00196	0.00145	0.0017	0.00198	0.00209	0.00177	0.00215	0.00153	0.00215	0.00194	0.00175	0.00219
827.5	0.00141	0.00115	0.00181	0.000932647	0.00184	0.00181	0.00189	0.00144	0.00174	0.00194	0.00208	0.00167	0.00202	0.00152	0.00216	0.00192	0.0017	0.00218
827	0.00142	0.00111	0.00183	0.000948945	0.00185	0.00182	0.00205	0.00142	0.00182	0.002	0.00216	0.00176	0.00205	0.0016	0.00223	0.00193	0.00177	0.00227
826.5	0.00146	0.0011	0.00188	0.000896315	0.00194	0.0018	0.00202	0.00143	0.00189	0.00206	0.00223	0.00181	0.00202	0.00168	0.00219	0.00203	0.00179	0.00233
826	0.00149	0.00119	0.00191	0.000981249	0.00201	0.00185	0.00206	0.00145	0.00192	0.00213	0.0023	0.0018	0.00209	0.00172	0.00213	0.00199	0.00182	0.00241
825.5	0.0015	0.00124	0.00196	0.00107	0.00203	0.00187	0.00202	0.00148	0.00194	0.00209	0.00237	0.00178	0.00204	0.00165	0.00215	0.00195	0.00191	0.00245
825	0.0016	0.00128	0.00212	0.0013	0.00209	0.0019	0.00212	0.00157	0.00204	0.00215	0.00251	0.00185	0.00217	0.00177	0.00214	0.00204	0.00203	0.00266
824.5	0.00157	0.00116	0.0022	0.00127	0.00208	0.00193	0.0021	0.00165	0.00208	0.00215	0.00246	0.00187	0.00216	0.0018	0.00211	0.002	0.0021	0.00261
824	0.00149	0.00114	0.00221	0.00128	0.00211	0.00194	0.00211	0.00166	0.00212	0.00216	0.00245	0.00189	0.0022	0.00181	0.00212	0.00199	0.00213	0.00264
823.5	0.00149	0.0011	0.0022	0.00126	0.00198	0.00194	0.002	0.00167	0.00213	0.00216	0.00239	0.00177	0.00221	0.00186	0.00206	0.00201	0.00213	0.00265
823	0.00146	0.00113	0.00224	0.00128	0.00203	0.00193	0.00203	0.00171	0.00215	0.00218	0.00241	0.00181	0.00228	0.00188	0.00216	0.00197	0.00215	0.00269
822.5	0.00132	0.000990465	0.00218	0.00117	0.00202	0.00191	0.00196	0.00166	0.00206	0.00209	0.00229	0.00178	0.00222	0.00181	0.00207	0.00189	0.00205	0.0026
822	0.00127	0.000898513	0.00206	0.00118	0.00191	0.00185	0.00188	0.00155	0.00199	0.00199	0.00227	0.00178	0.00219	0.00176	0.00199	0.00186	0.00201	0.00257
821.5	0.00123	0.000749351	0.002	0.00119	0.00189	0.00181	0.00177	0.00152	0.00184	0.00196	0.00222	0.00173	0.0021	0.00174	0.00191	0.00184	0.00201	0.00267
821	0.00117	0.00080938	0.002	0.0012	0.00187	0.0019	0.00179	0.00151	0.00187	0.00203	0.00228	0.00177	0.00213	0.00165	0.00186	0.00185	0.00201	0.00265
820.5	0.00119	0.000923121	0.00206	0.00128	0.00185	0.00192	0.00177	0.00155	0.00183	0.00197	0.00224	0.00185	0.00215	0.0016	0.00188	0.00185	0.00203	0.00256
820	0.00122	0.000948123	0.00204	0.00132	0.00187	0.00184	0.00178	0.00155	0.00186	0.00199	0.00221	0.00184	0.00222	0.00159	0.00191	0.00184	0.00205	0.00252
819.5	0.00122	0.000980834	0.00208	0.00125	0.00185	0.00185	0.00181	0.00156	0.00186	0.002	0.0022	0.00186	0.00225	0.00161	0.00198	0.00186	0.00213	0.00256
819	0.00134	0.00104	0.00217	0.00128	0.00188	0.00195	0.00187	0.00165	0.00189	0.0021	0.0022	0.0019	0.00236	0.00176	0.002	0.00191	0.0022	0.00264
818.5	0.00126	0.000995782	0.00201	0.00113	0.00185	0.00188	0.00181	0.00165	0.00188	0.00205	0.00211	0.00181	0.00228	0.00169	0.00197	0.00183	0.00215	0.00255
818	0.00129	0.00108	0.00195	0.00121	0.00194	0.00188	0.00181	0.00157	0.00184	0.00207	0.00214	0.00178	0.0023	0.00171	0.00203	0.00184	0.00217	0.00255
817.5	0.00128	0.00111	0.00197	0.00125	0.00189	0.00195	0.00188	0.00153	0.00191	0.0021	0.00209	0.00177	0.00229	0.00181	0.00206	0.00188	0.00222	0.00256
817	0.0012	0.00111	0.00197	0.00129	0.00184	0.00198	0.00185	0.00149	0.00193	0.00208	0.00211	0.00179	0.0022	0.00181	0.00205	0.00187	0.00216	0.00256
816.5	0.00124	0.00115	0.00199	0.00131	0.00178	0.00214	0.00188	0.00152	0.00201	0.00216	0.00207	0.00181	0.00215	0.00183	0.00199	0.00189	0.00219	0.00247
816	0.00129	0.00118	0.00199	0.00134	0.00179	0.00214	0.00197	0.0016	0.00211	0.00221	0.00215	0.00184	0.00218	0.00187	0.00203	0.00204	0.00228	0.00252
815.5	0.00129	0.00131	0.00207	0.0013	0.00186	0.00214	0.00195	0.00162	0.0021	0.0022	0.00209	0.00175	0.00217	0.00188	0.00205	0.00203	0.00232	0.00246
815	0.00117	0.00126	0.00193	0.00129	0.00173	0.00209	0.00187	0.00159	0.00204	0.00212	0.00208	0.00171	0.00215	0.00184	0.00202	0.00193	0.00223	0.00234
814.5	0.0012	0.00123	0.00198	0.00128	0.00175	0.00205	0.00187	0.00159	0.00208	0.00203	0.00209	0.00163	0.0022	0.00192	0.00206	0.00196	0.00235	0.0024
814	0.00123	0.00118	0.00191	0.00122	0.00176	0.00204	0.00189	0.00162	0.00209	0.00208	0.00212	0.00161	0.00223	0.00186	0.00206	0.002	0.00233	0.00244
813.5	0.00117	0.00105	0.00177	0.00114	0.00169	0.00205	0.00183	0.00155	0.00207	0.00201	0.00202	0.00151	0.0021	0.00176	0.00203	0.00196	0.00224	0.00239
813	0.00123	0.00105	0.00178	0.00122	0.00178	0.0021	0.00185	0.00157	0.00215	0.00207	0.00209	0.00155	0.00217	0.00181	0.00204	0.00206	0.00229	0.00241
812.5	0.00124	0.00112	0.00184	0.00128	0.00173	0.00215	0.0019	0.00154	0.0022	0.0021	0.00212	0.00162	0.00218	0.00179	0.00217	0.00209	0.00236	0.00246
812	0.00116	0.000985624	0.00179	0.00126	0.00163	0.00203	0.00187	0.0015	0.00209	0.00204	0.00204	0.00156	0.00215	0.00172	0.00209	0.00202	0.00227	0.00244
811.5	0.00112	0.000987417	0.00176	0.00117	0.00151	0.00205	0.00179	0.00151	0.0021	0.00206	0.00199	0.00154	0.00206	0.00161	0.00207	0.00198	0.0021	0.00241
811	0.00108	0.000852411	0.00165	0.00109	0.00148	0.0019	0.00164	0.00144	0.00192	0.00195	0.00193	0.00148	0.00196	0.00151	0.0019	0.00183	0.00197	0.00229
810.5	0.00127	0.00088622	0.00172	0.0011	0.00161	0.00189	0.00182	0.00144	0.00197	0.00203	0.00197	0.00154	0.00209	0.00157	0.00198	0.00193	0.00215	0.00233
810	0.00131	0.000935436	0.0017	0.00115	0.00165	0.00183	0.00185	0.0015	0.00196	0.00202	0.00198	0.0015	0.00217	0.00163	0.00199	0.00197	0.00219	0.00236
809.5	0.00122	0.000892675	0.00168	0.00105	0.00163	0.00178	0.0018	0.00145	0.00192	0.00185	0.00197	0.00139	0.00203	0.0016	0.00194	0.00178	0.00202	0.00226
809	0.00128	0.000871182	0.00168	0.00105	0.0016	0.00177	0.00183	0.00148	0.00202	0.00192	0.002	0.00152	0.00213	0.00165	0.00204	0.00183	0.00207	0.00233
808.5	0.00128	0.000884497	0.00172	0.00105	0.00165	0.00179	0.00194	0.00152	0.00208	0.00207	0.002	0.00157	0.00211	0.00169	0.00214	0.00191	0.00213	0.00237
808	0.00124	0.000808696	0.00165	0.000938017	0.00158	0.00169	0.00186	0.00145	0.00199	0.00202	0.00193	0.00154	0.002	0.00166	0.00199	0.00183	0.00202	0.00229
807.5	0.00113	0.000775431	0.00167	0.000937601	0.00146	0.00164	0.00181	0.00141	0.00194	0.00195	0.00188	0.00153	0.00189	0.00164	0.00193	0.0017	0.00202	0.00224
807	0.00117	0.000842914	0.00175	0.00093688	0.00145	0.0017	0.00187	0.00151	0.00196	0.00195	0.0019	0.00161	0.00196	0.00169	0.00191	0.00174	0.002	0.00219
806.5	0.0011	0.000735166	0.00159	0.000887947	0.00139	0.00163	0.00175	0.00147	0.00185	0.00182	0.00178	0.00153	0.00183	0.00161	0.00192	0.00171	0.00188	0.00217
806	0.00113	0.000797871	0.00153	0.000883748	0.00141	0.00165	0.00176	0.00148	0.00191	0.00181	0.0018	0.00151	0.00189	0.00168	0.00185	0.00167	0.00189	0.00219
805.5	0.00119	0.000812984	0.00151	0.000906721	0.00152	0.00167	0.00174	0.00145	0.00193	0.00182	0.00189	0.00154	0.00189	0.00173	0.00186	0.0017	0.00201	0.00219
805	0.0012	0.000795354	0.00152	0.000933029	0.00153	0.00166	0.00171	0.00145	0.00201	0.00176	0.0019	0.00163	0.00191	0.00179	0.00187	0.00171	0.00207	0.00215
804.5	0.00119	0.000828986	0.0015	0.001	0.0015	0.00175	0.00176	0.00151	0.00202	0.00183	0.00192	0.00163	0.00196	0.00181	0.00192	0.00172	0.00212	0.00223
804	0.00106	0.000789938	0.00142	0.000917675	0.00149	0.00167	0.00166	0.00147	0.00196	0.00184	0.00188	0.00162	0.0019	0.00179	0.00192	0.00164	0.00202	0.00221
803.5	0.000902946	0.000643015	0.00135	0.000790141	0.00135	0.00156	0.00152	0.0013	0.00178	0.00173	0.00177	0.00163	0.00184	0.00158	0.00176	0.00146	0.0019	0.0021
803	0.000979126	0.000634482	0.00138	0.000851537	0.00135	0.00162	0.00157	0.00128	0.00181	0.0018	0.00181	0.00172	0.00191	0.00164	0.00184	0.00156	0.00193	0.00216
802.5	0.00104	0.000662671	0.00142	0.000907208	0.00142	0.00168	0.00156	0.0013	0.00177	0.00185	0.00182	0.00171	0.0019	0.00174	0.00179	0.00154	0.00191	0.00219
802	0.00103	0.000655154	0.00139	0.000845291	0.00136	0.00161	0.00157	0.00131	0.00173	0.00174	0.00174	0.00169	0.00191	0.00167	0.00173	0.00147	0.00181	0.00218
801.5	0.0011	0.000748839	0.00148	0.000897284	0.00145	0.00161	0.00162	0.00136	0.00176	0.00173	0.00172	0.00169	0.00198	0.00172	0.00186	0.00151	0.0019	0.00222
801	0.00119	0.000825826	0.00157	0.000925185	0.00158	0.00166	0.00164	0.00143	0.00183	0.00187	0.00174	0.00173	0.00206	0.00179	0.00195	0.00161	0.00195	0.00223
800.5	0.00127	0.000848239	0.00161	0.00101	0.00161	0.0017	0.00163	0.0014	0.00186	0.00187	0.00173	0.00173	0.00206	0.0018	0.00197	0.00161	0.00195	0.00232
800	0.00121	0.000914702	0.00161	0.000997285	0.00165	0.00168	0.00168	0.00137	0.00186	0.00185	0.00173	0.00172	0.00207	0.00181	0.00195	0.00158	0.00193	0.00234
799.5	0.00117	0.000872461	0.00169	0.000956061	0.00162	0.00164	0.00174	0.00133	0.00184	0.00186	0.0017	0.00177	0.00198	0.00177	0.00196	0.00156	0.0019	0.00238
799	0.00119	0.000833108	0.00173	0.000957621	0.00159	0.00167	0.00172	0.00132	0.00181	0.00187	0.00166	0.00183	0.00191	0.00173	0.00199	0.00154	0.00185	0.00234
798.5	0.00128	0.000807185	0.0018	0.000943318	0.00157	0.00164	0.00175	0.00129	0.00176	0.00194	0.00173	0.00178	0.00194	0.00165	0.00193	0.00152	0.00178	0.00237
798	0.00129	0.000848078	0.00193	0.000896821	0.00164	0.0017	0.00177	0.00132	0.00183	0.00191	0.00175	0.00181	0.00195	0.00169	0.002	0.00154	0.00187	0.00245
797.5	0.00138	0.000865812	0.00196	0.000906766	0.00168	0.00166	0.00181	0.00135	0.00186	0.00183	0.00176	0.00181	0.00202	0.00168	0.002	0.00154	0.00187	0.00246
797	0.0014	0.0009812	0.00198	0.000975674	0.0017	0.00178	0.00193	0.00154	0.00193	0.00193	0.00191	0.00186	0.00202	0.00179	0.00212	0.00166	0.00191	0.00257
796.5	0.00143	0.00104	0.00198	0.000996591	0.00168	0.0018	0.00186	0.0016	0.00199	0.00193	0.00189	0.0018	0.00193	0.00173	0.00198	0.00169	0.0019	0.00253
796	0.00139	0.00105	0.00199	0.00107	0.00174	0.00185	0.00191	0.00163	0.00197	0.00192	0.00193	0.00181	0.002	0.00167	0.00208	0.00168	0.00193	0.00259
795.5	0.00145	0.00107	0.00204	0.00111	0.00188	0.00191	0.00194	0.00164	0.0021	0.00206	0.00203	0.0018	0.00207	0.00178	0.00206	0.00176	0.00199	0.00266
795	0.00142	0.00102	0.00205	0.0011	0.00185	0.00195	0.00192	0.00168	0.00206	0.00209	0.00201	0.00181	0.00208	0.00175	0.00209	0.00176	0.00194	0.00265
794.5	0.00125	0.00095718	0.00197	0.000972172	0.00169	0.00185	0.00182	0.00154	0.00191	0.00194	0.00196	0.00172	0.00201	0.00168	0.00194	0.00174	0.00183	0.00262
794	0.00119	0.000853375	0.00191	0.000869902	0.00163	0.00169	0.00173	0.00145	0.00184	0.00189	0.00188	0.00166	0.00202	0.00161	0.0019	0.00164	0.00178	0.00255
793.5	0.00116	0.000755844	0.00197	0.000886319	0.00157	0.00168	0.00172	0.00149	0.0018	0.00192	0.00187	0.00165	0.00208	0.00159	0.00185	0.00172	0.0018	0.00246
793	0.00115	0.000883184	0.00201	0.000889624	0.00162	0.00166	0.00174	0.00152	0.00183	0.00188	0.00185	0.00168	0.00212	0.00156	0.00189	0.00173	0.00182	0.00249
792.5	0.00117	0.000998241	0.00202	0.000947681	0.00161	0.00176	0.00174	0.00166	0.00192	0.00189	0.00193	0.00163	0.00223	0.0016	0.00195	0.0018	0.00188	0.00256
792	0.00118	0.00102	0.00206	0.000966879	0.00161	0.00171	0.0018	0.0017	0.00191	0.0019	0.00189	0.0017	0.00232	0.0016	0.002	0.00179	0.00191	0.00253
791.5	0.00117	0.001	0.00196	0.00103	0.00163	0.00169	0.00178	0.00167	0.0019	0.00199	0.00191	0.00168	0.00228	0.00161	0.00199	0.00182	0.00183	0.0025
791	0.00118	0.00103	0.00202	0.00107	0.00162	0.00178	0.00184	0.00168	0.00189	0.00206	0.00192	0.00171	0.00227	0.00164	0.00195	0.00189	0.00189	0.00251
790.5	0.00111	0.000918038	0.00195	0.000973071	0.00157	0.00164	0.0017	0.00147	0.00188	0.00201	0.00178	0.00168	0.00223	0.00163	0.00186	0.0018	0.00186	0.00244
790	0.00106	0.000868255	0.00192	0.0009103	0.00152	0.00161	0.00165	0.00141	0.00178	0.00196	0.00174	0.00163	0.00223	0.00161	0.00186	0.00175	0.00188	0.00241
789.5	0.00112	0.000845076	0.00193	0.00081666	0.00146	0.00162	0.00165	0.00142	0.00182	0.00196	0.00171	0.00166	0.00217	0.00157	0.00178	0.00173	0.00192	0.00232
789	0.00115	0.000884927	0.00191	0.000848366	0.00147	0.00162	0.00163	0.00141	0.00177	0.00197	0.0017	0.00163	0.00215	0.0016	0.00178	0.00172	0.00192	0.00235
788.5	0.00107	0.000911086	0.00178	0.000866663	0.00137	0.00165	0.00159	0.00135	0.00179	0.00195	0.00161	0.00157	0.00204	0.00156	0.00172	0.0017	0.00186	0.00237
788	0.00117	0.000938779	0.0018	0.000905441	0.00142	0.00171	0.0017	0.0014	0.00187	0.00201	0.00164	0.00164	0.00208	0.00156	0.00176	0.00168	0.00189	0.00237
787.5	0.00113	0.000910636	0.00174	0.000828014	0.00148	0.00169	0.0017	0.00142	0.00182	0.00199	0.00162	0.0016	0.00207	0.0015	0.0017	0.00166	0.00192	0.00235
787	0.00108	0.000826983	0.00165	0.000754681	0.00141	0.00165	0.00158	0.00135	0.00179	0.00192	0.00157	0.0016	0.00201	0.00143	0.00162	0.0016	0.00187	0.00228
786.5	0.0011	0.000754396	0.00168	0.000755034	0.00143	0.00161	0.00155	0.00132	0.00177	0.00195	0.00157	0.00153	0.00195	0.00147	0.00156	0.00167	0.00189	0.00226
786	0.00111	0.000688656	0.00172	0.000715317	0.00142	0.00159	0.00157	0.00128	0.00176	0.00192	0.00155	0.00159	0.00191	0.0015	0.00154	0.0016	0.00193	0.00221
785.5	0.00102	0.00071021	0.00169	0.000658935	0.0014	0.00172	0.00161	0.00126	0.00174	0.00193	0.0016	0.0016	0.00185	0.0015	0.00151	0.00164	0.00195	0.00224
785	0.000987955	0.000656258	0.00171	0.000612218	0.00136	0.00169	0.00154	0.0013	0.00175	0.00184	0.0016	0.00157	0.00189	0.00144	0.00151	0.00167	0.00196	0.00221
784.5	0.000989658	0.000649364	0.00167	0.000641101	0.00136	0.00166	0.00153	0.00127	0.00169	0.00188	0.00161	0.00157	0.00192	0.00141	0.00157	0.00165	0.00199	0.00215
784	0.00101	0.000647153	0.00164	0.000654035	0.00137	0.00166	0.00152	0.00131	0.00165	0.00181	0.00162	0.00153	0.00196	0.00137	0.00153	0.00164	0.002	0.0021
783.5	0.00106	0.000683628	0.00165	0.000719283	0.00137	0.00169	0.00155	0.00127	0.00171	0.00175	0.00162	0.00155	0.00191	0.00144	0.00155	0.00161	0.00204	0.00217
783	0.0011	0.000763892	0.00171	0.000784703	0.00142	0.00175	0.00159	0.00133	0.00177	0.00179	0.00167	0.00159	0.00195	0.00154	0.00166	0.00166	0.00211	0.00224
782.5	0.0011	0.000760343	0.00172	0.000759132	0.00146	0.00177	0.00162	0.00137	0.00182	0.00183	0.00171	0.0016	0.00194	0.00152	0.0017	0.00171	0.00214	0.00221
782	0.00115	0.000774011	0.00175	0.000779747	0.00144	0.00173	0.00161	0.00139	0.00185	0.00187	0.00173	0.00163	0.00197	0.00155	0.00174	0.00171	0.0022	0.0022
781.5	0.00124	0.000897282	0.00182	0.000897419	0.00149	0.00182	0.0016	0.00148	0.00188	0.00198	0.00185	0.00169	0.00207	0.00165	0.00178	0.00176	0.00223	0.00223
781	0.00124	0.000990591	0.00185	0.000940198	0.00149	0.00184	0.00164	0.0015	0.00189	0.00198	0.00185	0.00171	0.00202	0.00168	0.00181	0.0018	0.0022	0.00227
780.5	0.00129	0.00103	0.00184	0.000956055	0.00151	0.00183	0.00166	0.00153	0.00184	0.00197	0.0019	0.00172	0.00199	0.00171	0.00187	0.00177	0.00219	0.00234
780	0.00128	0.00101	0.00178	0.000958052	0.00151	0.00183	0.00167	0.00154	0.00181	0.00193	0.0019	0.0017	0.002	0.00174	0.00182	0.00172	0.0022	0.0023
779.5	0.0013	0.0011	0.00175	0.000994485	0.00157	0.00182	0.00165	0.0015	0.00183	0.00198	0.00195	0.00177	0.002	0.00181	0.00186	0.00176	0.0022	0.00238
779	0.00131	0.00111	0.00171	0.00105	0.00156	0.00175	0.00171	0.0015	0.00181	0.00188	0.00196	0.00177	0.00199	0.00177	0.00189	0.00181	0.00222	0.00239
778.5	0.00139	0.00124	0.0018	0.00108	0.00169	0.00181	0.0019	0.00158	0.00195	0.00193	0.00202	0.00182	0.00201	0.00188	0.00195	0.0018	0.00231	0.00247
778	0.00137	0.00123	0.00178	0.00107	0.00178	0.00183	0.00191	0.00166	0.00199	0.00192	0.00202	0.00177	0.00199	0.00192	0.00198	0.00185	0.00228	0.00257
777.5	0.00135	0.00121	0.00182	0.00106	0.00179	0.00183	0.00195	0.00164	0.00189	0.00197	0.00204	0.00173	0.00193	0.00189	0.00203	0.00184	0.00216	0.00256
777	0.00136	0.00119	0.00183	0.00101	0.00178	0.0018	0.00192	0.00167	0.0019	0.00196	0.00201	0.00175	0.00196	0.00186	0.00199	0.00188	0.00214	0.00256
776.5	0.00128	0.00109	0.00176	0.000911644	0.00173	0.00169	0.00191	0.00156	0.00184	0.00187	0.00194	0.00167	0.00193	0.00171	0.0019	0.00177	0.00206	0.0025
776	0.00127	0.00107	0.00176	0.000951089	0.00174	0.00168	0.00198	0.00156	0.00177	0.00185	0.00192	0.0017	0.00194	0.00173	0.00193	0.00172	0.00203	0.00249
775.5	0.00132	0.00105	0.0017	0.000970207	0.00184	0.00169	0.00204	0.00153	0.00174	0.00179	0.00198	0.0017	0.00197	0.00169	0.00193	0.0018	0.00199	0.00246
775	0.00121	0.000984416	0.00164	0.00093256	0.00178	0.00162	0.00197	0.00146	0.00173	0.00168	0.00186	0.00162	0.00192	0.00163	0.00193	0.00174	0.00194	0.0024
774.5	0.00121	0.000910837	0.00158	0.0009177	0.00179	0.00164	0.00191	0.00147	0.00171	0.0017	0.00185	0.00157	0.00198	0.00167	0.00186	0.00177	0.00193	0.00236
774	0.00126	0.00098485	0.00167	0.00101	0.00181	0.00172	0.00202	0.00154	0.00183	0.0018	0.00195	0.00164	0.00204	0.00175	0.00194	0.00182	0.00198	0.00247
773.5	0.00125	0.000978996	0.00168	0.00101	0.00189	0.00174	0.00201	0.00158	0.00188	0.00185	0.00193	0.00162	0.00206	0.00168	0.00198	0.00182	0.00202	0.00251
773	0.00127	0.000953148	0.00163	0.000969567	0.00186	0.00169	0.00203	0.00156	0.00191	0.00184	0.00184	0.00158	0.002	0.00163	0.00198	0.00185	0.00198	0.0025
772.5	0.00127	0.000904911	0.00159	0.000906728	0.00178	0.00165	0.0019	0.00148	0.00181	0.0019	0.00183	0.00151	0.00198	0.00161	0.00195	0.00184	0.00193	0.00241
772	0.00123	0.000830384	0.00156	0.000911066	0.00175	0.00168	0.00184	0.00145	0.00171	0.00185	0.00182	0.00148	0.00193	0.00158	0.00189	0.00182	0.00188	0.00238
771.5	0.00123	0.000745039	0.00158	0.000887734	0.00169	0.00163	0.0018	0.0014	0.00168	0.00177	0.00177	0.00152	0.00198	0.00145	0.00185	0.00174	0.00191	0.0023
771	0.00128	0.000795411	0.00159	0.000937067	0.00174	0.00174	0.00186	0.00151	0.00176	0.00179	0.00184	0.00158	0.00205	0.00156	0.0019	0.00183	0.00201	0.00233
770.5	0.00128	0.000749431	0.00166	0.00101	0.00175	0.00181	0.00185	0.00155	0.00176	0.00185	0.00188	0.00171	0.00209	0.00164	0.00197	0.00183	0.00208	0.00242
770	0.00123	0.000721218	0.0016	0.000962599	0.00172	0.0018	0.0018	0.00157	0.00172	0.0018	0.00189	0.00168	0.00203	0.00165	0.00191	0.00182	0.002	0.0024
769.5	0.00121	0.000781731	0.00162	0.000971602	0.00166	0.00178	0.00181	0.00161	0.0018	0.00181	0.0019	0.00161	0.00208	0.00166	0.00194	0.00186	0.00202	0.0025
769	0.00116	0.000720629	0.00165	0.000909035	0.00161	0.0018	0.00178	0.00164	0.00179	0.00181	0.00186	0.00161	0.00205	0.00163	0.00191	0.00185	0.00206	0.00255
768.5	0.00118	0.000745283	0.00176	0.000933894	0.00162	0.00183	0.00178	0.00171	0.00184	0.00186	0.00188	0.00168	0.00208	0.00165	0.00188	0.00188	0.00211	0.00261
768	0.00119	0.000751886	0.00181	0.000916479	0.00158	0.00178	0.00177	0.00171	0.0018	0.00184	0.0019	0.00168	0.00202	0.00159	0.00187	0.00181	0.00209	0.0026
767.5	0.00117	0.000704762	0.00183	0.000927773	0.00154	0.00179	0.00175	0.00167	0.00178	0.00181	0.00185	0.00167	0.00203	0.00156	0.00191	0.00181	0.00215	0.00255
767	0.00126	0.00078037	0.00192	0.000999757	0.00157	0.00186	0.00179	0.00169	0.0018	0.00187	0.00192	0.00171	0.00206	0.00159	0.00193	0.00185	0.00217	0.00263
766.5	0.00127	0.000779222	0.00201	0.000998795	0.00158	0.00189	0.00184	0.00178	0.00186	0.00193	0.00199	0.00177	0.00218	0.00163	0.00198	0.00177	0.00221	0.00265
766	0.00128	0.000802519	0.00203	0.00101	0.00164	0.00197	0.00188	0.00188	0.00188	0.00196	0.00198	0.00176	0.00223	0.00168	0.00198	0.00175	0.00223	0.00269
765.5	0.00129	0.000833629	0.00206	0.00107	0.00161	0.00198	0.00188	0.0019	0.00198	0.002	0.00196	0.00181	0.00222	0.00172	0.002	0.00178	0.00226	0.00272
765	0.00128	0.000876918	0.00204	0.00109	0.00161	0.00198	0.00188	0.00186	0.00198	0.00201	0.00197	0.00185	0.00223	0.00175	0.00197	0.00181	0.00222	0.00271
764.5	0.00129	0.000897149	0.00209	0.00107	0.00161	0.00191	0.00191	0.00182	0.00202	0.00199	0.00194	0.00181	0.00221	0.00168	0.00195	0.00179	0.00221	0.00271
764	0.00129	0.000928136	0.00209	0.00104	0.00163	0.00188	0.00189	0.0018	0.00201	0.00197	0.00193	0.00173	0.00219	0.00164	0.00187	0.00179	0.00221	0.00264
763.5	0.00137	0.00101	0.0021	0.00105	0.00165	0.00188	0.00191	0.0018	0.002	0.00201	0.00199	0.00175	0.00224	0.00169	0.00189	0.00182	0.00231	0.00267
763	0.00138	0.000979765	0.00209	0.00104	0.00163	0.00184	0.0019	0.00179	0.00199	0.002	0.00199	0.00177	0.00217	0.00172	0.0019	0.00179	0.00227	0.00265
762.5	0.00146	0.00107	0.00217	0.00114	0.00174	0.00187	0.0019	0.00182	0.002	0.00201	0.00206	0.00183	0.00227	0.00179	0.00192	0.00184	0.00237	0.00268
762	0.00143	0.00103	0.00206	0.00111	0.00172	0.00186	0.00189	0.00179	0.00198	0.00201	0.00207	0.00178	0.00223	0.0018	0.00192	0.00177	0.00233	0.00266
761.5	0.00145	0.00106	0.00207	0.0012	0.00183	0.00193	0.00193	0.00186	0.00203	0.00202	0.00214	0.0018	0.00224	0.0019	0.00201	0.00188	0.00239	0.00266
761	0.00145	0.00109	0.00201	0.00118	0.00182	0.00191	0.00192	0.00182	0.00204	0.00198	0.00215	0.00177	0.00228	0.0019	0.00201	0.00185	0.00231	0.00268
760.5	0.00133	0.001	0.00188	0.00106	0.00168	0.00181	0.0018	0.0018	0.00192	0.00187	0.00204	0.00172	0.00214	0.00179	0.00192	0.00174	0.00224	0.00257
760	0.00135	0.00101	0.00189	0.00107	0.00172	0.00184	0.00182	0.00177	0.00197	0.00183	0.00201	0.00173	0.00212	0.00178	0.0019	0.00181	0.00225	0.00261
759.5	0.00145	0.00106	0.00196	0.00109	0.00173	0.00181	0.00188	0.00177	0.00199	0.00184	0.00203	0.00176	0.00212	0.00178	0.00199	0.00181	0.00223	0.00266
759	0.00143	0.00101	0.00189	0.00105	0.00172	0.00181	0.00185	0.00172	0.00198	0.0018	0.00201	0.00175	0.00209	0.00172	0.00197	0.00177	0.0022	0.00264
758.5	0.00143	0.000943961	0.00186	0.00104	0.00164	0.00171	0.00178	0.00169	0.00195	0.00181	0.00195	0.00173	0.00206	0.00167	0.00193	0.00177	0.00221	0.00259
758	0.00141	0.000930915	0.00187	0.00103	0.00164	0.00171	0.00176	0.00171	0.00192	0.00182	0.00197	0.0017	0.00205	0.00168	0.00193	0.00177	0.00221	0.00261
757.5	0.00144	0.000924712	0.00186	0.00102	0.00161	0.0017	0.00176	0.00173	0.00186	0.00185	0.002	0.00169	0.00202	0.0017	0.002	0.00176	0.00217	0.00262
757	0.00142	0.0009215	0.00193	0.00109	0.00165	0.00176	0.00181	0.00176	0.00196	0.00188	0.00202	0.00177	0.00207	0.00171	0.002	0.00177	0.00222	0.00263
756.5	0.0015	0.000976196	0.00197	0.00111	0.0017	0.00188	0.0019	0.00182	0.002	0.00195	0.00208	0.00185	0.00209	0.00171	0.00204	0.00181	0.00229	0.00269
756	0.00149	0.000992431	0.00195	0.00108	0.00171	0.00182	0.00189	0.00177	0.00196	0.00198	0.00208	0.0018	0.00206	0.00169	0.00201	0.00177	0.00224	0.00266
755.5	0.00156	0.000991876	0.00199	0.00108	0.00169	0.00187	0.00193	0.00169	0.00196	0.00195	0.00203	0.0018	0.00203	0.00167	0.00205	0.00178	0.00218	0.00268
755	0.00149	0.000961566	0.00194	0.00107	0.00166	0.0018	0.00191	0.00163	0.00191	0.00193	0.00199	0.00179	0.00204	0.00165	0.00201	0.00177	0.00214	0.00265
754.5	0.00145	0.000910639	0.00189	0.000992565	0.00165	0.00174	0.00183	0.00157	0.0018	0.00186	0.00192	0.00173	0.00197	0.00159	0.00192	0.00173	0.00212	0.00252
754	0.00149	0.000921005	0.0019	0.00103	0.00172	0.00175	0.00191	0.0016	0.00185	0.00193	0.00197	0.00177	0.00203	0.00165	0.00196	0.00174	0.00217	0.00259
753.5	0.00144	0.000897071	0.00188	0.00106	0.00169	0.00173	0.00189	0.00161	0.00184	0.00195	0.00195	0.00175	0.00201	0.00166	0.00197	0.00174	0.00213	0.00257
753	0.00136	0.000842381	0.00187	0.00101	0.00165	0.00173	0.00183	0.00158	0.0018	0.00188	0.00188	0.00175	0.00199	0.00163	0.00192	0.00173	0.00213	0.00252
752.5	0.00145	0.000943449	0.00199	0.00109	0.00176	0.00187	0.00195	0.00166	0.00194	0.00194	0.002	0.00178	0.00206	0.00176	0.00203	0.00184	0.00222	0.00262
752	0.00148	0.00101	0.00201	0.00116	0.00178	0.00195	0.00201	0.00169	0.0019	0.00199	0.00204	0.00181	0.00212	0.00181	0.00208	0.00183	0.00225	0.00265
751.5	0.00154	0.00105	0.00197	0.00117	0.0018	0.00201	0.00199	0.0017	0.00194	0.00204	0.0021	0.00194	0.00217	0.00182	0.00208	0.00181	0.00228	0.00268
751	0.00154	0.00102	0.00196	0.00119	0.00183	0.00202	0.00203	0.00172	0.00197	0.00205	0.00208	0.00199	0.00222	0.00183	0.00209	0.00185	0.00231	0.00268
750.5	0.00158	0.00106	0.00193	0.00118	0.00181	0.00201	0.00201	0.00176	0.00191	0.00204	0.00206	0.00198	0.00215	0.00178	0.00214	0.00185	0.00232	0.0027
750	0.00154	0.00101	0.00195	0.00119	0.00178	0.00199	0.00198	0.00176	0.00189	0.00202	0.00203	0.00193	0.00222	0.00181	0.00216	0.00185	0.00231	0.00266
749.5	0.00148	0.000882121	0.00183	0.00109	0.00165	0.00195	0.00188	0.0017	0.00187	0.00189	0.002	0.00198	0.00222	0.00173	0.00211	0.0018	0.00226	0.00257
749	0.00147	0.000922152	0.00183	0.00111	0.00168	0.00196	0.00191	0.00176	0.0019	0.00195	0.00203	0.00202	0.0023	0.00177	0.00218	0.00186	0.00229	0.0026
748.5	0.00154	0.00094705	0.00187	0.0011	0.00169	0.00204	0.00194	0.00178	0.00193	0.00195	0.00204	0.00202	0.00231	0.00179	0.00221	0.00187	0.00232	0.0027
748	0.00155	0.000944126	0.00186	0.00112	0.00169	0.00208	0.00192	0.00176	0.00193	0.00196	0.0021	0.00203	0.00229	0.00179	0.00217	0.00187	0.00233	0.0027
747.5	0.00158	0.00101	0.00188	0.00115	0.00165	0.00211	0.00187	0.00177	0.00195	0.00201	0.00207	0.00198	0.00234	0.00184	0.00222	0.00195	0.0023	0.00268
747	0.0016	0.00104	0.00188	0.00113	0.0017	0.00212	0.00188	0.00177	0.00195	0.00203	0.0021	0.00201	0.00235	0.00188	0.00223	0.00195	0.00233	0.00265
746.5	0.00166	0.00116	0.00192	0.00119	0.00173	0.00207	0.00191	0.00182	0.00194	0.00213	0.00217	0.00202	0.00244	0.00192	0.00225	0.00189	0.00231	0.00267
746	0.00162	0.00112	0.00186	0.00115	0.0017	0.00199	0.00182	0.00175	0.00189	0.00212	0.00214	0.00201	0.00239	0.0019	0.00217	0.00186	0.0023	0.00263
745.5	0.00156	0.00108	0.00182	0.00106	0.0017	0.00195	0.00175	0.00172	0.00191	0.00212	0.00209	0.00193	0.00229	0.00184	0.00211	0.00184	0.00223	0.00256
745	0.00151	0.00102	0.00181	0.00105	0.00166	0.00188	0.00174	0.00169	0.00192	0.00207	0.00202	0.0019	0.00225	0.00185	0.0021	0.00181	0.00216	0.00254
744.5	0.00149	0.00103	0.00181	0.00103	0.00171	0.00192	0.00174	0.00172	0.00195	0.00207	0.00202	0.00188	0.00229	0.00187	0.0021	0.00183	0.0022	0.00261
744	0.00146	0.000920795	0.00178	0.000969064	0.00169	0.00189	0.00172	0.00166	0.00196	0.00205	0.00199	0.00186	0.00228	0.00182	0.00205	0.0018	0.00215	0.00256
743.5	0.00147	0.000968659	0.00179	0.00101	0.00169	0.00189	0.00178	0.00164	0.00199	0.00207	0.00204	0.0019	0.00225	0.00183	0.00202	0.0018	0.00218	0.00259
743	0.00156	0.00108	0.00195	0.00113	0.00183	0.00197	0.00191	0.00177	0.00207	0.00215	0.00215	0.00199	0.00227	0.00194	0.00217	0.00189	0.00225	0.00271
742.5	0.00153	0.00103	0.002	0.00113	0.00182	0.00202	0.00193	0.00179	0.00207	0.00217	0.00213	0.00198	0.00225	0.00194	0.00218	0.00189	0.00226	0.00271
742	0.00151	0.00101	0.00201	0.00116	0.00182	0.00198	0.00195	0.00186	0.00212	0.00216	0.00212	0.002	0.00223	0.00195	0.00218	0.00186	0.00227	0.00267
741.5	0.00149	0.00103	0.00207	0.00119	0.00187	0.00202	0.00201	0.00192	0.00216	0.0022	0.00212	0.00203	0.00226	0.00197	0.00221	0.00192	0.00226	0.00274
741	0.00152	0.00102	0.00203	0.00121	0.00188	0.00204	0.00198	0.00191	0.00216	0.00218	0.00212	0.00201	0.00221	0.0019	0.0022	0.00192	0.00228	0.00274
740.5	0.0015	0.000975436	0.00202	0.00118	0.00183	0.00206	0.00201	0.00194	0.00221	0.00215	0.00216	0.00201	0.00219	0.00188	0.00217	0.00192	0.0023	0.00278
740	0.00152	0.00104	0.00183	0.00108	0.0018	0.00192	0.00197	0.00197	0.00202	0.00212	0.0023	0.00192	0.00246	0.00208	0.00224	0.00205	0.00231	0.00276
739.5	0.00159	0.00112	0.00186	0.00113	0.00188	0.00197	0.00203	0.002	0.00205	0.00218	0.00232	0.00203	0.00247	0.00211	0.00233	0.00212	0.0023	0.00281
739	0.00165	0.00122	0.00191	0.00127	0.00194	0.00202	0.0021	0.00209	0.00213	0.00227	0.00241	0.00214	0.00254	0.00218	0.00238	0.00222	0.00239	0.00289
738.5	0.00168	0.0012	0.00188	0.00125	0.00193	0.00205	0.00204	0.00206	0.00211	0.00222	0.00239	0.0021	0.0025	0.00211	0.00238	0.00224	0.00236	0.00283
738	0.00166	0.00118	0.00187	0.00122	0.00193	0.00207	0.00206	0.00205	0.00217	0.00223	0.00235	0.0021	0.00245	0.00214	0.00234	0.00222	0.00236	0.00286
737.5	0.00168	0.0012	0.00194	0.00124	0.0019	0.00212	0.00215	0.00211	0.00219	0.00231	0.00236	0.00209	0.00247	0.00218	0.00239	0.00219	0.00238	0.0029
737	0.00171	0.0012	0.00194	0.00131	0.0019	0.00216	0.00216	0.00213	0.00223	0.00234	0.0024	0.00213	0.00251	0.00217	0.00247	0.0022	0.0024	0.00294
736.5	0.00168	0.00125	0.00196	0.00131	0.00186	0.00215	0.00216	0.00213	0.00224	0.00232	0.00237	0.00212	0.00252	0.00215	0.00247	0.00218	0.00238	0.00294
736	0.00165	0.00122	0.00196	0.0013	0.0019	0.0022	0.00218	0.00213	0.00223	0.00233	0.00236	0.00209	0.00254	0.00215	0.00246	0.00223	0.00243	0.00292
735.5	0.00167	0.0012	0.00203	0.00136	0.0019	0.00224	0.00217	0.00211	0.00227	0.00233	0.00232	0.00209	0.00257	0.00218	0.00249	0.0023	0.00241	0.00294
735	0.0017	0.00123	0.00203	0.00137	0.00194	0.00221	0.0022	0.00211	0.00225	0.00236	0.00232	0.00209	0.00259	0.00223	0.00248	0.00231	0.00242	0.00291
734.5	0.00164	0.00123	0.00206	0.00139	0.00195	0.00222	0.00218	0.00215	0.00223	0.00235	0.0023	0.00209	0.00253	0.00217	0.00246	0.00229	0.00238	0.00293
734	0.00168	0.00123	0.00211	0.00139	0.00192	0.00226	0.00222	0.00215	0.00222	0.00235	0.00228	0.00215	0.00251	0.00218	0.00247	0.00234	0.00241	0.00295
733.5	0.00162	0.00119	0.00214	0.00135	0.00189	0.00225	0.00224	0.00216	0.00219	0.00242	0.00231	0.00215	0.00252	0.00217	0.00251	0.00232	0.00241	0.00298
733	0.00161	0.00119	0.00215	0.00139	0.00189	0.00228	0.00228	0.0022	0.00219	0.00241	0.00234	0.00214	0.00256	0.00216	0.0025	0.00232	0.00247	0.00297
732.5	0.00165	0.00123	0.0022	0.00141	0.00197	0.00234	0.00231	0.00224	0.00223	0.00242	0.00238	0.00215	0.00257	0.00218	0.00253	0.00238	0.00251	0.00301
732	0.00165	0.00125	0.00221	0.00141	0.00198	0.00231	0.00234	0.00222	0.00222	0.00245	0.00239	0.00219	0.00261	0.00222	0.00252	0.0024	0.00253	0.00304
731.5	0.00164	0.00128	0.00222	0.00147	0.00201	0.00232	0.0023	0.00222	0.00222	0.00242	0.00242	0.00222	0.00265	0.00225	0.00258	0.00248	0.00257	0.00309
731	0.00163	0.00126	0.00216	0.00145	0.00203	0.0023	0.00225	0.00221	0.0022	0.00237	0.00245	0.00221	0.00262	0.00223	0.00253	0.00246	0.00256	0.00308
730.5	0.00161	0.00127	0.00221	0.00144	0.00208	0.00229	0.00225	0.0022	0.00227	0.0024	0.00246	0.00221	0.00262	0.00231	0.00253	0.00251	0.00264	0.00309
730	0.00168	0.00127	0.00221	0.00152	0.00215	0.00236	0.00232	0.00223	0.00229	0.00247	0.00249	0.00227	0.00262	0.00236	0.00257	0.00251	0.00267	0.00311
729.5	0.0017	0.00131	0.00223	0.00151	0.00215	0.00234	0.0024	0.00228	0.00231	0.00248	0.00252	0.0023	0.00262	0.00237	0.00263	0.00252	0.00269	0.00318
729	0.00169	0.0013	0.00223	0.00151	0.00217	0.00229	0.00239	0.00229	0.0023	0.00249	0.00253	0.00232	0.00259	0.00238	0.00266	0.00252	0.00271	0.00316
728.5	0.00169	0.0013	0.00223	0.00147	0.00215	0.00234	0.00236	0.00226	0.00237	0.00251	0.00254	0.00237	0.00261	0.00239	0.00268	0.00253	0.00271	0.00319
728	0.00174	0.00129	0.00224	0.00147	0.00215	0.00234	0.00236	0.00229	0.00236	0.00252	0.00257	0.00239	0.00267	0.00237	0.00272	0.00255	0.00275	0.0032
727.5	0.00175	0.00134	0.00221	0.00148	0.00221	0.00233	0.00239	0.0023	0.00243	0.00255	0.00264	0.0024	0.00272	0.00241	0.00274	0.00252	0.00277	0.00325
727	0.0018	0.00137	0.00218	0.00151	0.00224	0.00242	0.00241	0.00229	0.00247	0.00253	0.00265	0.00242	0.00278	0.00243	0.00275	0.00256	0.00279	0.00326
726.5	0.00188	0.00146	0.00221	0.00153	0.00225	0.00246	0.00246	0.00226	0.00253	0.00256	0.00273	0.0025	0.00285	0.00251	0.00284	0.00259	0.00283	0.00333
726	0.00192	0.00144	0.00225	0.00158	0.00226	0.00247	0.00248	0.00232	0.00257	0.00258	0.00275	0.00252	0.00286	0.00252	0.00289	0.00264	0.00284	0.00336
725.5	0.00196	0.0015	0.00236	0.00167	0.00233	0.00254	0.00254	0.00239	0.00268	0.00266	0.00278	0.00256	0.00296	0.00261	0.00295	0.0027	0.00289	0.00344
725	0.00201	0.00154	0.00236	0.0017	0.00235	0.0026	0.00261	0.00242	0.00269	0.00269	0.00285	0.00261	0.00299	0.00264	0.00299	0.00274	0.00295	0.00347
724.5	0.00205	0.00155	0.00238	0.00172	0.00239	0.00263	0.00265	0.00244	0.00274	0.00278	0.00291	0.00271	0.00309	0.00268	0.0031	0.00281	0.00305	0.00353
724	0.00208	0.00157	0.00243	0.00177	0.00241	0.00265	0.0027	0.00248	0.00275	0.00281	0.00298	0.00274	0.00317	0.0027	0.00313	0.00284	0.00309	0.00358
723.5	0.00208	0.0016	0.0024	0.00176	0.00241	0.00268	0.00271	0.00251	0.00277	0.00282	0.00303	0.00278	0.00321	0.00277	0.00318	0.00288	0.00313	0.00362
723	0.00209	0.00163	0.00243	0.0018	0.00242	0.00273	0.00272	0.00249	0.0028	0.00289	0.00307	0.00282	0.00326	0.00278	0.00323	0.00291	0.00314	0.00367
722.5	0.00214	0.00167	0.00249	0.00182	0.00244	0.00283	0.00281	0.00259	0.00284	0.00293	0.00316	0.00287	0.00333	0.00282	0.00326	0.00294	0.0032	0.00373
722	0.00215	0.00169	0.00253	0.00188	0.0025	0.00284	0.00284	0.00262	0.00285	0.0029	0.00317	0.0029	0.00335	0.00286	0.00331	0.003	0.00324	0.00376
721.5	0.0022	0.00177	0.00259	0.00193	0.00258	0.00293	0.0029	0.00267	0.00297	0.00298	0.00327	0.003	0.00345	0.00301	0.00337	0.00314	0.00335	0.00387
721	0.00221	0.00178	0.00261	0.00198	0.0026	0.00296	0.00292	0.0027	0.00298	0.00301	0.00331	0.00303	0.00348	0.00304	0.0034	0.00317	0.00338	0.0039
720.5	0.00225	0.00183	0.00271	0.00205	0.00265	0.00299	0.00295	0.0028	0.00307	0.00312	0.00334	0.00311	0.00354	0.00309	0.00348	0.00328	0.00346	0.00401
720	0.0022	0.00182	0.00273	0.00205	0.0027	0.00298	0.00298	0.00282	0.00304	0.00314	0.00335	0.00313	0.00357	0.00313	0.00349	0.00331	0.00349	0.00405
[truncated: 640 more rows]

[truncated: 12 more sheets: Fig. S30a, Fig. S31a, Fig. S32a, Fig. S33a, Fig. S34a, Fig. S35a, Fig. S36a, Fig. S37a, Fig. S38a, Fig. S39a, Fig. S43a, Fig. S43c]
